# Supplementary material for: A cis-regulatory logic simulator
Source: BMC Bioinformatics. 2007 Jul 27;8:272. doi: 10.1186/1471-2105-8-272 (PMC2375358; doi:10.1186/1471-2105-8-272)
Supplement: Additional file 1 — Test Datasets. A compressed archive (zip) containing: the rulesets used to generate the test-set datasets (ASCII/xml); the datasets in both Relos and fasta format (ASCII); and histograms of each test-set to provide an overview of the data (PNG). [file 1471-2105-8-272-S1.zip]

Archive with 44 entries (40 files):
- relos/
- relos/testsets/
- relos/testsets/datasets/
- relos/testsets/datasets/testset2.fasta
- relos/testsets/datasets/testset9.fasta
- relos/testsets/datasets/testset10.fasta
- relos/testsets/datasets/testset10.txt
- relos/testsets/datasets/testset3.fasta
- relos/testsets/datasets/distribution10.png
- relos/testsets/datasets/testset4.fasta
- relos/testsets/datasets/testset1.txt
- relos/testsets/datasets/testset2.txt
- relos/testsets/datasets/testset3.txt
- relos/testsets/datasets/testset4.txt
- relos/testsets/datasets/testset5.txt
- relos/testsets/datasets/testset6.txt
- relos/testsets/datasets/testset7.txt
- relos/testsets/datasets/testset8.txt
- relos/testsets/datasets/testset9.txt
- relos/testsets/datasets/distribution1.png
- relos/testsets/datasets/distribution2.png
- relos/testsets/datasets/distribution3.png
- relos/testsets/datasets/distribution4.png
- relos/testsets/datasets/distribution5.png
- relos/testsets/datasets/distribution6.png
- relos/testsets/datasets/distribution7.png
- relos/testsets/datasets/distribution8.png
- relos/testsets/datasets/distribution9.png
- relos/testsets/datasets/testset5.fasta
- relos/testsets/datasets/testset6.fasta
- relos/testsets/datasets/testset7.fasta
- relos/testsets/datasets/testset1.fasta
- relos/testsets/datasets/testset8.fasta
- relos/testsets/rulesets/
- relos/testsets/rulesets/testset10.xml
- relos/testsets/rulesets/testset1.xml
- relos/testsets/rulesets/testset2.xml
- relos/testsets/rulesets/testset3.xml
- relos/testsets/rulesets/testset4.xml
- relos/testsets/rulesets/testset5.xml
- relos/testsets/rulesets/testset6.xml
- relos/testsets/rulesets/testset7.xml
- relos/testsets/rulesets/testset8.xml
- relos/testsets/rulesets/testset9.xml
