# Supplementary material for: A cis-regulatory logic simulator
Source: BMC Bioinformatics. 2007 Jul 27;8:272. doi: 10.1186/1471-2105-8-272 (PMC2375358; doi:10.1186/1471-2105-8-272)
Supplement: Additional file 1 — Test Datasets. A compressed archive (zip) containing: the rulesets used to generate the test-set datasets (ASCII/xml); the datasets in both Relos and fasta format (ASCII); and histograms of each test-set to provide an overview of the data (PNG). [file 1471-2105-8-272-S1.zip › relos/testsets/datasets/testset2.fasta]

> C C B'D'A B'D'D |24.3435486472351
ATATATATATATATATATATATATATATATATATATATATCTCTCTCTCTCTCTCTCTCTACACACACACACACACACAC
GCGCGCGCGCGCGCGCGCGCCTCTCTCTCTCTCTCTCTCTACACACACACACACACACACGTGTGTGTGTGTGTGTGTGT
> B'D C C'B C A D |26.5313240883294
CTCTCTCTCTCTCTCTCTCTGTGTGTGTGTGTGTGTGTGTATATATATATATATATATATATATATATATATATATATAT
AGAGAGAGAGAGAGAGAGAGATATATATATATATATATATGCGCGCGCGCGCGCGCGCGCGTGTGTGTGTGTGTGTGTGT
> C A'C D'D'B C C |19.794876770919
ATATATATATATATATATATGCGCGCGCGCGCGCGCGCGCATATATATATATATATATATACACACACACACACACACAC
ACACACACACACACACACACAGAGAGAGAGAGAGAGAGAGATATATATATATATATATATATATATATATATATATATAT
> C'A A A D D'A D |18.1874872489889
ATATATATATATATATATATGCGCGCGCGCGCGCGCGCGCGCGCGCGCGCGCGCGCGCGCGCGCGCGCGCGCGCGCGCGC
GTGTGTGTGTGTGTGTGTGTACACACACACACACACACACGCGCGCGCGCGCGCGCGCGCGTGTGTGTGTGTGTGTGTGT
> C A A B'C B'C B'|20.544577715719
ATATATATATATATATATATGCGCGCGCGCGCGCGCGCGCGCGCGCGCGCGCGCGCGCGCCTCTCTCTCTCTCTCTCTCT
ATATATATATATATATATATCTCTCTCTCTCTCTCTCTCTATATATATATATATATATATCTCTCTCTCTCTCTCTCTCT
> C D'A'D'D'C B C'|19.6258098317352
ATATATATATATATATATATACACACACACACACACACACGCGCGCGCGCGCGCGCGCGCACACACACACACACACACAC
ACACACACACACACACACACATATATATATATATATATATAGAGAGAGAGAGAGAGAGAGATATATATATATATATATAT
> A B B C'D A A'A |21.9991898804424
GCGCGCGCGCGCGCGCGCGCAGAGAGAGAGAGAGAGAGAGAGAGAGAGAGAGAGAGAGAGATATATATATATATATATAT
GTGTGTGTGTGTGTGTGTGTGCGCGCGCGCGCGCGCGCGCGCGCGCGCGCGCGCGCGCGCGCGCGCGCGCGCGCGCGCGC
> B'B'B A B'B'C'A |24.774291791084
CTCTCTCTCTCTCTCTCTCTCTCTCTCTCTCTCTCTCTCTAGAGAGAGAGAGAGAGAGAGGCGCGCGCGCGCGCGCGCGC
CTCTCTCTCTCTCTCTCTCTCTCTCTCTCTCTCTCTCTCTATATATATATATATATATATGCGCGCGCGCGCGCGCGCGC
> B B A B A'A'A A |33.2940290227901
AGAGAGAGAGAGAGAGAGAGAGAGAGAGAGAGAGAGAGAGGCGCGCGCGCGCGCGCGCGCAGAGAGAGAGAGAGAGAGAG
GCGCGCGCGCGCGCGCGCGCGCGCGCGCGCGCGCGCGCGCGCGCGCGCGCGCGCGCGCGCGCGCGCGCGCGCGCGCGCGC
> D B'B'D'C'B'C B'|21.5670975347207
GTGTGTGTGTGTGTGTGTGTCTCTCTCTCTCTCTCTCTCTCTCTCTCTCTCTCTCTCTCTACACACACACACACACACAC
ATATATATATATATATATATCTCTCTCTCTCTCTCTCTCTATATATATATATATATATATCTCTCTCTCTCTCTCTCTCT
> D'B C C'C'B A D |25.0923899594247
ACACACACACACACACACACAGAGAGAGAGAGAGAGAGAGATATATATATATATATATATATATATATATATATATATAT
ATATATATATATATATATATAGAGAGAGAGAGAGAGAGAGGCGCGCGCGCGCGCGCGCGCGTGTGTGTGTGTGTGTGTGT
> C'C'D D B B'B'C'|20.9023331333794
ATATATATATATATATATATATATATATATATATATATATGTGTGTGTGTGTGTGTGTGTGTGTGTGTGTGTGTGTGTGT
AGAGAGAGAGAGAGAGAGAGCTCTCTCTCTCTCTCTCTCTCTCTCTCTCTCTCTCTCTCTATATATATATATATATATAT
> D'B'A A B D C'A'|27.7798762363502
ACACACACACACACACACACCTCTCTCTCTCTCTCTCTCTGCGCGCGCGCGCGCGCGCGCGCGCGCGCGCGCGCGCGCGC
AGAGAGAGAGAGAGAGAGAGGTGTGTGTGTGTGTGTGTGTATATATATATATATATATATGCGCGCGCGCGCGCGCGCGC
> B'C'A'D A A B D |21.1459920877886
CTCTCTCTCTCTCTCTCTCTATATATATATATATATATATGCGCGCGCGCGCGCGCGCGCGTGTGTGTGTGTGTGTGTGT
GCGCGCGCGCGCGCGCGCGCGCGCGCGCGCGCGCGCGCGCAGAGAGAGAGAGAGAGAGAGGTGTGTGTGTGTGTGTGTGT
> D'A C C'A D'C C'|19.464021027103
ACACACACACACACACACACGCGCGCGCGCGCGCGCGCGCATATATATATATATATATATATATATATATATATATATAT
GCGCGCGCGCGCGCGCGCGCACACACACACACACACACACATATATATATATATATATATATATATATATATATATATAT
> C B'D A D A'A'A'|20.8283274077169
ATATATATATATATATATATCTCTCTCTCTCTCTCTCTCTGTGTGTGTGTGTGTGTGTGTGCGCGCGCGCGCGCGCGCGC
GTGTGTGTGTGTGTGTGTGTGCGCGCGCGCGCGCGCGCGCGCGCGCGCGCGCGCGCGCGCGCGCGCGCGCGCGCGCGCGC
> B A'B C B C'D'A |24.4509999420107
AGAGAGAGAGAGAGAGAGAGGCGCGCGCGCGCGCGCGCGCAGAGAGAGAGAGAGAGAGAGATATATATATATATATATAT
AGAGAGAGAGAGAGAGAGAGATATATATATATATATATATACACACACACACACACACACGCGCGCGCGCGCGCGCGCGC
> A D'C B D'B B C |20.0915456489321
GCGCGCGCGCGCGCGCGCGCACACACACACACACACACACATATATATATATATATATATAGAGAGAGAGAGAGAGAGAG
ACACACACACACACACACACAGAGAGAGAGAGAGAGAGAGAGAGAGAGAGAGAGAGAGAGATATATATATATATATATAT
> B'D D B'D D C C |19.7383275273953
CTCTCTCTCTCTCTCTCTCTGTGTGTGTGTGTGTGTGTGTGTGTGTGTGTGTGTGTGTGTCTCTCTCTCTCTCTCTCTCT
GTGTGTGTGTGTGTGTGTGTGTGTGTGTGTGTGTGTGTGTATATATATATATATATATATATATATATATATATATATAT
> B B B A'D B'B D'|21.1421968621846
AGAGAGAGAGAGAGAGAGAGAGAGAGAGAGAGAGAGAGAGAGAGAGAGAGAGAGAGAGAGGCGCGCGCGCGCGCGCGCGC
GTGTGTGTGTGTGTGTGTGTCTCTCTCTCTCTCTCTCTCTAGAGAGAGAGAGAGAGAGAGACACACACACACACACACAC
> C C B'C'B'C B'A'|26.1815530250973
ATATATATATATATATATATATATATATATATATATATATCTCTCTCTCTCTCTCTCTCTATATATATATATATATATAT
CTCTCTCTCTCTCTCTCTCTATATATATATATATATATATCTCTCTCTCTCTCTCTCTCTGCGCGCGCGCGCGCGCGCGC
> C A B'B'D C'A'D'|25.7150555459249
ATATATATATATATATATATGCGCGCGCGCGCGCGCGCGCCTCTCTCTCTCTCTCTCTCTCTCTCTCTCTCTCTCTCTCT
GTGTGTGTGTGTGTGTGTGTATATATATATATATATATATGCGCGCGCGCGCGCGCGCGCACACACACACACACACACAC
> B'A'A'C C'C'A A |19.6153831932396
CTCTCTCTCTCTCTCTCTCTGCGCGCGCGCGCGCGCGCGCGCGCGCGCGCGCGCGCGCGCATATATATATATATATATAT
ATATATATATATATATATATATATATATATATATATATATGCGCGCGCGCGCGCGCGCGCGCGCGCGCGCGCGCGCGCGC
> A C A'D D'C'D B'|19.173268113583
GCGCGCGCGCGCGCGCGCGCATATATATATATATATATATGCGCGCGCGCGCGCGCGCGCGTGTGTGTGTGTGTGTGTGT
ACACACACACACACACACACATATATATATATATATATATGTGTGTGTGTGTGTGTGTGTCTCTCTCTCTCTCTCTCTCT
> B C'D'B'B'D'A C |23.5316620984273
AGAGAGAGAGAGAGAGAGAGATATATATATATATATATATACACACACACACACACACACCTCTCTCTCTCTCTCTCTCT
CTCTCTCTCTCTCTCTCTCTACACACACACACACACACACGCGCGCGCGCGCGCGCGCGCATATATATATATATATATAT
> C D'D'B'A'A D'A'|29.236074703276
ATATATATATATATATATATACACACACACACACACACACACACACACACACACACACACCTCTCTCTCTCTCTCTCTCT
GCGCGCGCGCGCGCGCGCGCGCGCGCGCGCGCGCGCGCGCACACACACACACACACACACGCGCGCGCGCGCGCGCGCGC
> D D D C'B'A C B |24.4162276269474
GTGTGTGTGTGTGTGTGTGTGTGTGTGTGTGTGTGTGTGTGTGTGTGTGTGTGTGTGTGTATATATATATATATATATAT
CTCTCTCTCTCTCTCTCTCTGCGCGCGCGCGCGCGCGCGCATATATATATATATATATATAGAGAGAGAGAGAGAGAGAG
> D'C B D B C'C D |21.8661097338007
ACACACACACACACACACACATATATATATATATATATATAGAGAGAGAGAGAGAGAGAGGTGTGTGTGTGTGTGTGTGT
AGAGAGAGAGAGAGAGAGAGATATATATATATATATATATATATATATATATATATATATGTGTGTGTGTGTGTGTGTGT
> B'A B C A'A C'A |32.4393387778872
CTCTCTCTCTCTCTCTCTCTGCGCGCGCGCGCGCGCGCGCAGAGAGAGAGAGAGAGAGAGATATATATATATATATATAT
GCGCGCGCGCGCGCGCGCGCGCGCGCGCGCGCGCGCGCGCATATATATATATATATATATGCGCGCGCGCGCGCGCGCGC
> A'A D B'C'D A'C'|24.4765472473953
GCGCGCGCGCGCGCGCGCGCGCGCGCGCGCGCGCGCGCGCGTGTGTGTGTGTGTGTGTGTCTCTCTCTCTCTCTCTCTCT
ATATATATATATATATATATGTGTGTGTGTGTGTGTGTGTGCGCGCGCGCGCGCGCGCGCATATATATATATATATATAT
> B B'A'D A'B'B A'|30.9313165377298
AGAGAGAGAGAGAGAGAGAGCTCTCTCTCTCTCTCTCTCTGCGCGCGCGCGCGCGCGCGCGTGTGTGTGTGTGTGTGTGT
GCGCGCGCGCGCGCGCGCGCCTCTCTCTCTCTCTCTCTCTAGAGAGAGAGAGAGAGAGAGGCGCGCGCGCGCGCGCGCGC
> C'A'D D D B D'D'|19.2157538349782
ATATATATATATATATATATGCGCGCGCGCGCGCGCGCGCGTGTGTGTGTGTGTGTGTGTGTGTGTGTGTGTGTGTGTGT
GTGTGTGTGTGTGTGTGTGTAGAGAGAGAGAGAGAGAGAGACACACACACACACACACACACACACACACACACACACAC
> A'B D'C D'D C'A |20.3196586736482
GCGCGCGCGCGCGCGCGCGCAGAGAGAGAGAGAGAGAGAGACACACACACACACACACACATATATATATATATATATAT
ACACACACACACACACACACGTGTGTGTGTGTGTGTGTGTATATATATATATATATATATGCGCGCGCGCGCGCGCGCGC
> B A D'D B'D'B'D |19.9026995795142
AGAGAGAGAGAGAGAGAGAGGCGCGCGCGCGCGCGCGCGCACACACACACACACACACACGTGTGTGTGTGTGTGTGTGT
CTCTCTCTCTCTCTCTCTCTACACACACACACACACACACCTCTCTCTCTCTCTCTCTCTGTGTGTGTGTGTGTGTGTGT
> D'A C'D C'A'C'C |20.3807318603889
ACACACACACACACACACACGCGCGCGCGCGCGCGCGCGCATATATATATATATATATATGTGTGTGTGTGTGTGTGTGT
ATATATATATATATATATATGCGCGCGCGCGCGCGCGCGCATATATATATATATATATATATATATATATATATATATAT
> A'A'A'A A'D B B |18.2677336528789
GCGCGCGCGCGCGCGCGCGCGCGCGCGCGCGCGCGCGCGCGCGCGCGCGCGCGCGCGCGCGCGCGCGCGCGCGCGCGCGC
GCGCGCGCGCGCGCGCGCGCGTGTGTGTGTGTGTGTGTGTAGAGAGAGAGAGAGAGAGAGAGAGAGAGAGAGAGAGAGAG
> A D'D D C C A'D'|21.1435406581823
GCGCGCGCGCGCGCGCGCGCACACACACACACACACACACGTGTGTGTGTGTGTGTGTGTGTGTGTGTGTGTGTGTGTGT
ATATATATATATATATATATATATATATATATATATATATGCGCGCGCGCGCGCGCGCGCACACACACACACACACACAC
> D C'A'A D'B'A D |25.6604398004364
GTGTGTGTGTGTGTGTGTGTATATATATATATATATATATGCGCGCGCGCGCGCGCGCGCGCGCGCGCGCGCGCGCGCGC
ACACACACACACACACACACCTCTCTCTCTCTCTCTCTCTGCGCGCGCGCGCGCGCGCGCGTGTGTGTGTGTGTGTGTGT
> B C D'C B'D D'B'|18.6663446582918
AGAGAGAGAGAGAGAGAGAGATATATATATATATATATATACACACACACACACACACACATATATATATATATATATAT
CTCTCTCTCTCTCTCTCTCTGTGTGTGTGTGTGTGTGTGTACACACACACACACACACACCTCTCTCTCTCTCTCTCTCT
> C'A'C'A D'B'A'B |27.0031563904343
ATATATATATATATATATATGCGCGCGCGCGCGCGCGCGCATATATATATATATATATATGCGCGCGCGCGCGCGCGCGC
ACACACACACACACACACACCTCTCTCTCTCTCTCTCTCTGCGCGCGCGCGCGCGCGCGCAGAGAGAGAGAGAGAGAGAG
> B'C C A C'A D D |18.8753854653099
CTCTCTCTCTCTCTCTCTCTATATATATATATATATATATATATATATATATATATATATGCGCGCGCGCGCGCGCGCGC
ATATATATATATATATATATGCGCGCGCGCGCGCGCGCGCGTGTGTGTGTGTGTGTGTGTGTGTGTGTGTGTGTGTGTGT
> D'A A D C C A D |19.9596596443848
ACACACACACACACACACACGCGCGCGCGCGCGCGCGCGCGCGCGCGCGCGCGCGCGCGCGTGTGTGTGTGTGTGTGTGT
ATATATATATATATATATATATATATATATATATATATATGCGCGCGCGCGCGCGCGCGCGTGTGTGTGTGTGTGTGTGT
> B'C B D'C C D A'|18.527302853508
CTCTCTCTCTCTCTCTCTCTATATATATATATATATATATAGAGAGAGAGAGAGAGAGAGACACACACACACACACACAC
ATATATATATATATATATATATATATATATATATATATATGTGTGTGTGTGTGTGTGTGTGCGCGCGCGCGCGCGCGCGC
> D'C'A C A'B D'D |20.7248176217083
ACACACACACACACACACACATATATATATATATATATATGCGCGCGCGCGCGCGCGCGCATATATATATATATATATAT
GCGCGCGCGCGCGCGCGCGCAGAGAGAGAGAGAGAGAGAGACACACACACACACACACACGTGTGTGTGTGTGTGTGTGT
> B'D'A'D'A'A'A B'|19.4398052209189
CTCTCTCTCTCTCTCTCTCTACACACACACACACACACACGCGCGCGCGCGCGCGCGCGCACACACACACACACACACAC
GCGCGCGCGCGCGCGCGCGCGCGCGCGCGCGCGCGCGCGCGCGCGCGCGCGCGCGCGCGCCTCTCTCTCTCTCTCTCTCT
> B'A D D B A D'A |31.589372775422
CTCTCTCTCTCTCTCTCTCTGCGCGCGCGCGCGCGCGCGCGTGTGTGTGTGTGTGTGTGTGTGTGTGTGTGTGTGTGTGT
AGAGAGAGAGAGAGAGAGAGGCGCGCGCGCGCGCGCGCGCACACACACACACACACACACGCGCGCGCGCGCGCGCGCGC
> A'D D C D'B'C D |21.872246911927
GCGCGCGCGCGCGCGCGCGCGTGTGTGTGTGTGTGTGTGTGTGTGTGTGTGTGTGTGTGTATATATATATATATATATAT
ACACACACACACACACACACCTCTCTCTCTCTCTCTCTCTATATATATATATATATATATGTGTGTGTGTGTGTGTGTGT
> D B B'A C A'D D |25.8277557528846
GTGTGTGTGTGTGTGTGTGTAGAGAGAGAGAGAGAGAGAGCTCTCTCTCTCTCTCTCTCTGCGCGCGCGCGCGCGCGCGC
ATATATATATATATATATATGCGCGCGCGCGCGCGCGCGCGTGTGTGTGTGTGTGTGTGTGTGTGTGTGTGTGTGTGTGT
> B D C B'C D D B'|19.5694949849352
AGAGAGAGAGAGAGAGAGAGGTGTGTGTGTGTGTGTGTGTATATATATATATATATATATCTCTCTCTCTCTCTCTCTCT
ATATATATATATATATATATGTGTGTGTGTGTGTGTGTGTGTGTGTGTGTGTGTGTGTGTCTCTCTCTCTCTCTCTCTCT
> B'D'D'B C'C'B'C'|19.327913364449
CTCTCTCTCTCTCTCTCTCTACACACACACACACACACACACACACACACACACACACACAGAGAGAGAGAGAGAGAGAG
ATATATATATATATATATATATATATATATATATATATATCTCTCTCTCTCTCTCTCTCTATATATATATATATATATAT
> D'A B'A D'A'B B |26.4142627060212
ACACACACACACACACACACGCGCGCGCGCGCGCGCGCGCCTCTCTCTCTCTCTCTCTCTGCGCGCGCGCGCGCGCGCGC
ACACACACACACACACACACGCGCGCGCGCGCGCGCGCGCAGAGAGAGAGAGAGAGAGAGAGAGAGAGAGAGAGAGAGAG
> A'A'A'C A D D'A'|21.7650041977941
GCGCGCGCGCGCGCGCGCGCGCGCGCGCGCGCGCGCGCGCGCGCGCGCGCGCGCGCGCGCATATATATATATATATATAT
GCGCGCGCGCGCGCGCGCGCGTGTGTGTGTGTGTGTGTGTACACACACACACACACACACGCGCGCGCGCGCGCGCGCGC
> B'D'C'B B'B C A |25.2690931582624
CTCTCTCTCTCTCTCTCTCTACACACACACACACACACACATATATATATATATATATATAGAGAGAGAGAGAGAGAGAG
CTCTCTCTCTCTCTCTCTCTAGAGAGAGAGAGAGAGAGAGATATATATATATATATATATGCGCGCGCGCGCGCGCGCGC
> C'B'C D'D'A B'C |20.838225290832
ATATATATATATATATATATCTCTCTCTCTCTCTCTCTCTATATATATATATATATATATACACACACACACACACACAC
ACACACACACACACACACACGCGCGCGCGCGCGCGCGCGCCTCTCTCTCTCTCTCTCTCTATATATATATATATATATAT
> C'B'A C C C D B'|18.9700030540214
ATATATATATATATATATATCTCTCTCTCTCTCTCTCTCTGCGCGCGCGCGCGCGCGCGCATATATATATATATATATAT
ATATATATATATATATATATATATATATATATATATATATGTGTGTGTGTGTGTGTGTGTCTCTCTCTCTCTCTCTCTCT
> B'B'A'A'B'B'D'B'|17.9651312730202
CTCTCTCTCTCTCTCTCTCTCTCTCTCTCTCTCTCTCTCTGCGCGCGCGCGCGCGCGCGCGCGCGCGCGCGCGCGCGCGC
CTCTCTCTCTCTCTCTCTCTCTCTCTCTCTCTCTCTCTCTACACACACACACACACACACCTCTCTCTCTCTCTCTCTCT
> D'C B B'A'A'B'B'|27.7301835323429
ACACACACACACACACACACATATATATATATATATATATAGAGAGAGAGAGAGAGAGAGCTCTCTCTCTCTCTCTCTCT
GCGCGCGCGCGCGCGCGCGCGCGCGCGCGCGCGCGCGCGCCTCTCTCTCTCTCTCTCTCTCTCTCTCTCTCTCTCTCTCT
> A D D A B'C'A B |24.9465158217809
GCGCGCGCGCGCGCGCGCGCGTGTGTGTGTGTGTGTGTGTGTGTGTGTGTGTGTGTGTGTGCGCGCGCGCGCGCGCGCGC
CTCTCTCTCTCTCTCTCTCTATATATATATATATATATATGCGCGCGCGCGCGCGCGCGCAGAGAGAGAGAGAGAGAGAG
> A C'D A A D'C'A'|21.3366773579615
GCGCGCGCGCGCGCGCGCGCATATATATATATATATATATGTGTGTGTGTGTGTGTGTGTGCGCGCGCGCGCGCGCGCGC
GCGCGCGCGCGCGCGCGCGCACACACACACACACACACACATATATATATATATATATATGCGCGCGCGCGCGCGCGCGC
> C'C A'B C'A'B'A |29.0659546312757
ATATATATATATATATATATATATATATATATATATATATGCGCGCGCGCGCGCGCGCGCAGAGAGAGAGAGAGAGAGAG
ATATATATATATATATATATGCGCGCGCGCGCGCGCGCGCCTCTCTCTCTCTCTCTCTCTGCGCGCGCGCGCGCGCGCGC
> A A'A'C'A'D'B D |20.3894095202819
GCGCGCGCGCGCGCGCGCGCGCGCGCGCGCGCGCGCGCGCGCGCGCGCGCGCGCGCGCGCATATATATATATATATATAT
GCGCGCGCGCGCGCGCGCGCACACACACACACACACACACAGAGAGAGAGAGAGAGAGAGGTGTGTGTGTGTGTGTGTGT
> A C'C'D'C'A'B'B |17.7942580474862
GCGCGCGCGCGCGCGCGCGCATATATATATATATATATATATATATATATATATATATATACACACACACACACACACAC
ATATATATATATATATATATGCGCGCGCGCGCGCGCGCGCCTCTCTCTCTCTCTCTCTCTAGAGAGAGAGAGAGAGAGAG
> A'C D B B D B'D |20.7010264681098
GCGCGCGCGCGCGCGCGCGCATATATATATATATATATATGTGTGTGTGTGTGTGTGTGTAGAGAGAGAGAGAGAGAGAG
AGAGAGAGAGAGAGAGAGAGGTGTGTGTGTGTGTGTGTGTCTCTCTCTCTCTCTCTCTCTGTGTGTGTGTGTGTGTGTGT
> D'A B B A'D'A'A'|27.2643799114726
ACACACACACACACACACACGCGCGCGCGCGCGCGCGCGCAGAGAGAGAGAGAGAGAGAGAGAGAGAGAGAGAGAGAGAG
GCGCGCGCGCGCGCGCGCGCACACACACACACACACACACGCGCGCGCGCGCGCGCGCGCGCGCGCGCGCGCGCGCGCGC
> D A'C A D A'C'A |20.3370517647503
GTGTGTGTGTGTGTGTGTGTGCGCGCGCGCGCGCGCGCGCATATATATATATATATATATGCGCGCGCGCGCGCGCGCGC
GTGTGTGTGTGTGTGTGTGTGCGCGCGCGCGCGCGCGCGCATATATATATATATATATATGCGCGCGCGCGCGCGCGCGC
> D'B A B A'D'C C |24.6371739792459
ACACACACACACACACACACAGAGAGAGAGAGAGAGAGAGGCGCGCGCGCGCGCGCGCGCAGAGAGAGAGAGAGAGAGAG
GCGCGCGCGCGCGCGCGCGCACACACACACACACACACACATATATATATATATATATATATATATATATATATATATAT
> B'B'C D D B'A B'|25.5350049233088
CTCTCTCTCTCTCTCTCTCTCTCTCTCTCTCTCTCTCTCTATATATATATATATATATATGTGTGTGTGTGTGTGTGTGT
GTGTGTGTGTGTGTGTGTGTCTCTCTCTCTCTCTCTCTCTGCGCGCGCGCGCGCGCGCGCCTCTCTCTCTCTCTCTCTCT
> C C'D D'C'B A C'|23.5835265209046
ATATATATATATATATATATATATATATATATATATATATGTGTGTGTGTGTGTGTGTGTACACACACACACACACACAC
ATATATATATATATATATATAGAGAGAGAGAGAGAGAGAGGCGCGCGCGCGCGCGCGCGCATATATATATATATATATAT
> C'B'D C'B D'D'B |19.0330251612657
ATATATATATATATATATATCTCTCTCTCTCTCTCTCTCTGTGTGTGTGTGTGTGTGTGTATATATATATATATATATAT
AGAGAGAGAGAGAGAGAGAGACACACACACACACACACACACACACACACACACACACACAGAGAGAGAGAGAGAGAGAG
> A A D'D A D'C B |19.9067047283948
GCGCGCGCGCGCGCGCGCGCGCGCGCGCGCGCGCGCGCGCACACACACACACACACACACGTGTGTGTGTGTGTGTGTGT
GCGCGCGCGCGCGCGCGCGCACACACACACACACACACACATATATATATATATATATATAGAGAGAGAGAGAGAGAGAG
> D'D C C'D C'B'B'|18.576324640963
ACACACACACACACACACACGTGTGTGTGTGTGTGTGTGTATATATATATATATATATATATATATATATATATATATAT
GTGTGTGTGTGTGTGTGTGTATATATATATATATATATATCTCTCTCTCTCTCTCTCTCTCTCTCTCTCTCTCTCTCTCT
> C'B'C D'A C D'D'|25.4437425603519
ATATATATATATATATATATCTCTCTCTCTCTCTCTCTCTATATATATATATATATATATACACACACACACACACACAC
GCGCGCGCGCGCGCGCGCGCATATATATATATATATATATACACACACACACACACACACACACACACACACACACACAC
> C B D'A A D D C'|23.6207166281487
ATATATATATATATATATATAGAGAGAGAGAGAGAGAGAGACACACACACACACACACACGCGCGCGCGCGCGCGCGCGC
GCGCGCGCGCGCGCGCGCGCGTGTGTGTGTGTGTGTGTGTGTGTGTGTGTGTGTGTGTGTATATATATATATATATATAT
> B'A'A B'B'C C A |26.6819984277419
CTCTCTCTCTCTCTCTCTCTGCGCGCGCGCGCGCGCGCGCGCGCGCGCGCGCGCGCGCGCCTCTCTCTCTCTCTCTCTCT
CTCTCTCTCTCTCTCTCTCTATATATATATATATATATATATATATATATATATATATATGCGCGCGCGCGCGCGCGCGC
> D A C'C'A'C'D'B'|21.4746352909537
GTGTGTGTGTGTGTGTGTGTGCGCGCGCGCGCGCGCGCGCATATATATATATATATATATATATATATATATATATATAT
GCGCGCGCGCGCGCGCGCGCATATATATATATATATATATACACACACACACACACACACCTCTCTCTCTCTCTCTCTCT
> D'C D C B'C'C'B |20.2014378421532
ACACACACACACACACACACATATATATATATATATATATGTGTGTGTGTGTGTGTGTGTATATATATATATATATATAT
CTCTCTCTCTCTCTCTCTCTATATATATATATATATATATATATATATATATATATATATAGAGAGAGAGAGAGAGAGAG
> C B A B'B B'A'A'|32.1662182530027
ATATATATATATATATATATAGAGAGAGAGAGAGAGAGAGGCGCGCGCGCGCGCGCGCGCCTCTCTCTCTCTCTCTCTCT
AGAGAGAGAGAGAGAGAGAGCTCTCTCTCTCTCTCTCTCTGCGCGCGCGCGCGCGCGCGCGCGCGCGCGCGCGCGCGCGC
> C'C'D C'C'A A'A'|20.8969580479902
ATATATATATATATATATATATATATATATATATATATATGTGTGTGTGTGTGTGTGTGTATATATATATATATATATAT
ATATATATATATATATATATGCGCGCGCGCGCGCGCGCGCGCGCGCGCGCGCGCGCGCGCGCGCGCGCGCGCGCGCGCGC
> C D D D D'D'A'D |20.4428535971963
ATATATATATATATATATATGTGTGTGTGTGTGTGTGTGTGTGTGTGTGTGTGTGTGTGTGTGTGTGTGTGTGTGTGTGT
ACACACACACACACACACACACACACACACACACACACACGCGCGCGCGCGCGCGCGCGCGTGTGTGTGTGTGTGTGTGT
> C C B C A C B A'|30.9720470982663
ATATATATATATATATATATATATATATATATATATATATAGAGAGAGAGAGAGAGAGAGATATATATATATATATATAT
GCGCGCGCGCGCGCGCGCGCATATATATATATATATATATAGAGAGAGAGAGAGAGAGAGGCGCGCGCGCGCGCGCGCGC
> B'D'C'C'B'C'D'D'|20.1213882420459
CTCTCTCTCTCTCTCTCTCTACACACACACACACACACACATATATATATATATATATATATATATATATATATATATAT
CTCTCTCTCTCTCTCTCTCTATATATATATATATATATATACACACACACACACACACACACACACACACACACACACAC
> C'C B'D'A'B'A B |30.7346278026666
ATATATATATATATATATATATATATATATATATATATATCTCTCTCTCTCTCTCTCTCTACACACACACACACACACAC
GCGCGCGCGCGCGCGCGCGCCTCTCTCTCTCTCTCTCTCTGCGCGCGCGCGCGCGCGCGCAGAGAGAGAGAGAGAGAGAG
> D'A A'C A A D'C |19.9932729852726
ACACACACACACACACACACGCGCGCGCGCGCGCGCGCGCGCGCGCGCGCGCGCGCGCGCATATATATATATATATATAT
GCGCGCGCGCGCGCGCGCGCGCGCGCGCGCGCGCGCGCGCACACACACACACACACACACATATATATATATATATATAT
> C'D'B D'D A A D'|23.9515506713646
ATATATATATATATATATATACACACACACACACACACACAGAGAGAGAGAGAGAGAGAGACACACACACACACACACAC
GTGTGTGTGTGTGTGTGTGTGCGCGCGCGCGCGCGCGCGCGCGCGCGCGCGCGCGCGCGCACACACACACACACACACAC
> B B D A'B'D D D'|20.4415846395371
AGAGAGAGAGAGAGAGAGAGAGAGAGAGAGAGAGAGAGAGGTGTGTGTGTGTGTGTGTGTGCGCGCGCGCGCGCGCGCGC
CTCTCTCTCTCTCTCTCTCTGTGTGTGTGTGTGTGTGTGTGTGTGTGTGTGTGTGTGTGTACACACACACACACACACAC
> D A'D'B C C B'B |21.3545742185326
GTGTGTGTGTGTGTGTGTGTGCGCGCGCGCGCGCGCGCGCACACACACACACACACACACAGAGAGAGAGAGAGAGAGAG
ATATATATATATATATATATATATATATATATATATATATCTCTCTCTCTCTCTCTCTCTAGAGAGAGAGAGAGAGAGAG
> D B'D B A'C A C'|31.5701382748637
GTGTGTGTGTGTGTGTGTGTCTCTCTCTCTCTCTCTCTCTGTGTGTGTGTGTGTGTGTGTAGAGAGAGAGAGAGAGAGAG
GCGCGCGCGCGCGCGCGCGCATATATATATATATATATATGCGCGCGCGCGCGCGCGCGCATATATATATATATATATAT
> C D'A B B B'A'C |23.9389941914137
ATATATATATATATATATATACACACACACACACACACACGCGCGCGCGCGCGCGCGCGCAGAGAGAGAGAGAGAGAGAG
AGAGAGAGAGAGAGAGAGAGCTCTCTCTCTCTCTCTCTCTGCGCGCGCGCGCGCGCGCGCATATATATATATATATATAT
> C A B A D'B A B'|24.7993119155072
ATATATATATATATATATATGCGCGCGCGCGCGCGCGCGCAGAGAGAGAGAGAGAGAGAGGCGCGCGCGCGCGCGCGCGC
ACACACACACACACACACACAGAGAGAGAGAGAGAGAGAGGCGCGCGCGCGCGCGCGCGCCTCTCTCTCTCTCTCTCTCT
> B'C'D C A'B B'C'|19.3632412091713
CTCTCTCTCTCTCTCTCTCTATATATATATATATATATATGTGTGTGTGTGTGTGTGTGTATATATATATATATATATAT
GCGCGCGCGCGCGCGCGCGCAGAGAGAGAGAGAGAGAGAGCTCTCTCTCTCTCTCTCTCTATATATATATATATATATAT
> A C C C A D'C C |18.9997454642339
GCGCGCGCGCGCGCGCGCGCATATATATATATATATATATATATATATATATATATATATATATATATATATATATATAT
GCGCGCGCGCGCGCGCGCGCACACACACACACACACACACATATATATATATATATATATATATATATATATATATATAT
> B'B C D'C'B D'C'|21.2719950169317
CTCTCTCTCTCTCTCTCTCTAGAGAGAGAGAGAGAGAGAGATATATATATATATATATATACACACACACACACACACAC
ATATATATATATATATATATAGAGAGAGAGAGAGAGAGAGACACACACACACACACACACATATATATATATATATATAT
> C B B D'C C B D'|20.3265469959696
ATATATATATATATATATATAGAGAGAGAGAGAGAGAGAGAGAGAGAGAGAGAGAGAGAGACACACACACACACACACAC
ATATATATATATATATATATATATATATATATATATATATAGAGAGAGAGAGAGAGAGAGACACACACACACACACACAC
> A A D'A'B C'A D'|27.1167205265996
GCGCGCGCGCGCGCGCGCGCGCGCGCGCGCGCGCGCGCGCACACACACACACACACACACGCGCGCGCGCGCGCGCGCGC
AGAGAGAGAGAGAGAGAGAGATATATATATATATATATATGCGCGCGCGCGCGCGCGCGCACACACACACACACACACAC
> B'A'B'B B'B D'C'|19.7512787492098
CTCTCTCTCTCTCTCTCTCTGCGCGCGCGCGCGCGCGCGCCTCTCTCTCTCTCTCTCTCTAGAGAGAGAGAGAGAGAGAG
CTCTCTCTCTCTCTCTCTCTAGAGAGAGAGAGAGAGAGAGACACACACACACACACACACATATATATATATATATATAT
> A'D'A A'B'C'A A |28.7360601908833
GCGCGCGCGCGCGCGCGCGCACACACACACACACACACACGCGCGCGCGCGCGCGCGCGCGCGCGCGCGCGCGCGCGCGC
CTCTCTCTCTCTCTCTCTCTATATATATATATATATATATGCGCGCGCGCGCGCGCGCGCGCGCGCGCGCGCGCGCGCGC
> B'D'D B B'D'A'C'|25.0378731533247
CTCTCTCTCTCTCTCTCTCTACACACACACACACACACACGTGTGTGTGTGTGTGTGTGTAGAGAGAGAGAGAGAGAGAG
CTCTCTCTCTCTCTCTCTCTACACACACACACACACACACGCGCGCGCGCGCGCGCGCGCATATATATATATATATATAT
> B C'D'C A'D D'D |20.6799685745105
AGAGAGAGAGAGAGAGAGAGATATATATATATATATATATACACACACACACACACACACATATATATATATATATATAT
GCGCGCGCGCGCGCGCGCGCGTGTGTGTGTGTGTGTGTGTACACACACACACACACACACGTGTGTGTGTGTGTGTGTGT
> A C'A'A'A C'C A |19.6845151282458
GCGCGCGCGCGCGCGCGCGCATATATATATATATATATATGCGCGCGCGCGCGCGCGCGCGCGCGCGCGCGCGCGCGCGC
GCGCGCGCGCGCGCGCGCGCATATATATATATATATATATATATATATATATATATATATGCGCGCGCGCGCGCGCGCGC
> B'C'D D'D D B B |19.7655338939179
CTCTCTCTCTCTCTCTCTCTATATATATATATATATATATGTGTGTGTGTGTGTGTGTGTACACACACACACACACACAC
GTGTGTGTGTGTGTGTGTGTGTGTGTGTGTGTGTGTGTGTAGAGAGAGAGAGAGAGAGAGAGAGAGAGAGAGAGAGAGAG
> C B C D C'C A'B |19.5566709720491
ATATATATATATATATATATAGAGAGAGAGAGAGAGAGAGATATATATATATATATATATGTGTGTGTGTGTGTGTGTGT
ATATATATATATATATATATATATATATATATATATATATGCGCGCGCGCGCGCGCGCGCAGAGAGAGAGAGAGAGAGAG
> C A C'C C'B A'D |24.2957046853048
ATATATATATATATATATATGCGCGCGCGCGCGCGCGCGCATATATATATATATATATATATATATATATATATATATAT
ATATATATATATATATATATAGAGAGAGAGAGAGAGAGAGGCGCGCGCGCGCGCGCGCGCGTGTGTGTGTGTGTGTGTGT
> C A B C'C D B'C'|20.8660823786156
ATATATATATATATATATATGCGCGCGCGCGCGCGCGCGCAGAGAGAGAGAGAGAGAGAGATATATATATATATATATAT
ATATATATATATATATATATGTGTGTGTGTGTGTGTGTGTCTCTCTCTCTCTCTCTCTCTATATATATATATATATATAT
> B'B'B C D D'A A |18.8001611602722
CTCTCTCTCTCTCTCTCTCTCTCTCTCTCTCTCTCTCTCTAGAGAGAGAGAGAGAGAGAGATATATATATATATATATAT
GTGTGTGTGTGTGTGTGTGTACACACACACACACACACACGCGCGCGCGCGCGCGCGCGCGCGCGCGCGCGCGCGCGCGC
> A'C A'B C A'A'C |30.8091944669164
GCGCGCGCGCGCGCGCGCGCATATATATATATATATATATGCGCGCGCGCGCGCGCGCGCAGAGAGAGAGAGAGAGAGAG
ATATATATATATATATATATGCGCGCGCGCGCGCGCGCGCGCGCGCGCGCGCGCGCGCGCATATATATATATATATATAT
> D A'C'C D D C'B'|20.3938214141599
GTGTGTGTGTGTGTGTGTGTGCGCGCGCGCGCGCGCGCGCATATATATATATATATATATATATATATATATATATATAT
GTGTGTGTGTGTGTGTGTGTGTGTGTGTGTGTGTGTGTGTATATATATATATATATATATCTCTCTCTCTCTCTCTCTCT
> D A D B B'A'A'B |26.8127437072241
GTGTGTGTGTGTGTGTGTGTGCGCGCGCGCGCGCGCGCGCGTGTGTGTGTGTGTGTGTGTAGAGAGAGAGAGAGAGAGAG
CTCTCTCTCTCTCTCTCTCTGCGCGCGCGCGCGCGCGCGCGCGCGCGCGCGCGCGCGCGCAGAGAGAGAGAGAGAGAGAG
> C'B D B D'B'A C'|24.4018775663924
ATATATATATATATATATATAGAGAGAGAGAGAGAGAGAGGTGTGTGTGTGTGTGTGTGTAGAGAGAGAGAGAGAGAGAG
ACACACACACACACACACACCTCTCTCTCTCTCTCTCTCTGCGCGCGCGCGCGCGCGCGCATATATATATATATATATAT
> C'A B C C'C D B'|20.0073418736854
ATATATATATATATATATATGCGCGCGCGCGCGCGCGCGCAGAGAGAGAGAGAGAGAGAGATATATATATATATATATAT
ATATATATATATATATATATATATATATATATATATATATGTGTGTGTGTGTGTGTGTGTCTCTCTCTCTCTCTCTCTCT
> C D'B'B'C D'C D'|20.3920039512486
ATATATATATATATATATATACACACACACACACACACACCTCTCTCTCTCTCTCTCTCTCTCTCTCTCTCTCTCTCTCT
ATATATATATATATATATATACACACACACACACACACACATATATATATATATATATATACACACACACACACACACAC
> D'B'D A A'B'D D |27.8880358924711
ACACACACACACACACACACCTCTCTCTCTCTCTCTCTCTGTGTGTGTGTGTGTGTGTGTGCGCGCGCGCGCGCGCGCGC
GCGCGCGCGCGCGCGCGCGCCTCTCTCTCTCTCTCTCTCTGTGTGTGTGTGTGTGTGTGTGTGTGTGTGTGTGTGTGTGT
> A D'B'A'B A A A |35.2226048508892
GCGCGCGCGCGCGCGCGCGCACACACACACACACACACACCTCTCTCTCTCTCTCTCTCTGCGCGCGCGCGCGCGCGCGC
AGAGAGAGAGAGAGAGAGAGGCGCGCGCGCGCGCGCGCGCGCGCGCGCGCGCGCGCGCGCGCGCGCGCGCGCGCGCGCGC
> B'D'D'D'D'A'B'B |19.0258387700884
CTCTCTCTCTCTCTCTCTCTACACACACACACACACACACACACACACACACACACACACACACACACACACACACACAC
ACACACACACACACACACACGCGCGCGCGCGCGCGCGCGCCTCTCTCTCTCTCTCTCTCTAGAGAGAGAGAGAGAGAGAG
> B A C'C'A'D A'D'|21.2980769900764
AGAGAGAGAGAGAGAGAGAGGCGCGCGCGCGCGCGCGCGCATATATATATATATATATATATATATATATATATATATAT
GCGCGCGCGCGCGCGCGCGCGTGTGTGTGTGTGTGTGTGTGCGCGCGCGCGCGCGCGCGCACACACACACACACACACAC
> D'B'B B'C'B A'D'|23.3595652031205
ACACACACACACACACACACCTCTCTCTCTCTCTCTCTCTAGAGAGAGAGAGAGAGAGAGCTCTCTCTCTCTCTCTCTCT
ATATATATATATATATATATAGAGAGAGAGAGAGAGAGAGGCGCGCGCGCGCGCGCGCGCACACACACACACACACACAC
> C'B'A'B'C'B'D D'|20.6571311057594
ATATATATATATATATATATCTCTCTCTCTCTCTCTCTCTGCGCGCGCGCGCGCGCGCGCCTCTCTCTCTCTCTCTCTCT
ATATATATATATATATATATCTCTCTCTCTCTCTCTCTCTGTGTGTGTGTGTGTGTGTGTACACACACACACACACACAC
> B'B'A B'C C D B'|19.4474935550101
CTCTCTCTCTCTCTCTCTCTCTCTCTCTCTCTCTCTCTCTGCGCGCGCGCGCGCGCGCGCCTCTCTCTCTCTCTCTCTCT
ATATATATATATATATATATATATATATATATATATATATGTGTGTGTGTGTGTGTGTGTCTCTCTCTCTCTCTCTCTCT
> A B A A'A B B'B |25.1004127325013
GCGCGCGCGCGCGCGCGCGCAGAGAGAGAGAGAGAGAGAGGCGCGCGCGCGCGCGCGCGCGCGCGCGCGCGCGCGCGCGC
GCGCGCGCGCGCGCGCGCGCAGAGAGAGAGAGAGAGAGAGCTCTCTCTCTCTCTCTCTCTAGAGAGAGAGAGAGAGAGAG
> C C A C B'A'C'C'|26.5793917541947
ATATATATATATATATATATATATATATATATATATATATGCGCGCGCGCGCGCGCGCGCATATATATATATATATATAT
CTCTCTCTCTCTCTCTCTCTGCGCGCGCGCGCGCGCGCGCATATATATATATATATATATATATATATATATATATATAT
> A B B'D B C'B D'|21.5380667532305
GCGCGCGCGCGCGCGCGCGCAGAGAGAGAGAGAGAGAGAGCTCTCTCTCTCTCTCTCTCTGTGTGTGTGTGTGTGTGTGT
AGAGAGAGAGAGAGAGAGAGATATATATATATATATATATAGAGAGAGAGAGAGAGAGAGACACACACACACACACACAC
> D C'C'B'D D'D C |19.3999558923422
GTGTGTGTGTGTGTGTGTGTATATATATATATATATATATATATATATATATATATATATCTCTCTCTCTCTCTCTCTCT
GTGTGTGTGTGTGTGTGTGTACACACACACACACACACACGTGTGTGTGTGTGTGTGTGTATATATATATATATATATAT
> B'A D'A D'D'C'B'|20.0781211177299
CTCTCTCTCTCTCTCTCTCTGCGCGCGCGCGCGCGCGCGCACACACACACACACACACACGCGCGCGCGCGCGCGCGCGC
ACACACACACACACACACACACACACACACACACACACACATATATATATATATATATATCTCTCTCTCTCTCTCTCTCT
> B'C B B'B C'D A'|24.7288395439744
CTCTCTCTCTCTCTCTCTCTATATATATATATATATATATAGAGAGAGAGAGAGAGAGAGCTCTCTCTCTCTCTCTCTCT
AGAGAGAGAGAGAGAGAGAGATATATATATATATATATATGTGTGTGTGTGTGTGTGTGTGCGCGCGCGCGCGCGCGCGC
> A A A C B C'C'D'|18.5172591757522
GCGCGCGCGCGCGCGCGCGCGCGCGCGCGCGCGCGCGCGCGCGCGCGCGCGCGCGCGCGCATATATATATATATATATAT
AGAGAGAGAGAGAGAGAGAGATATATATATATATATATATATATATATATATATATATATACACACACACACACACACAC
> A'B D'A'C D'B'C'|21.4645387175907
GCGCGCGCGCGCGCGCGCGCAGAGAGAGAGAGAGAGAGAGACACACACACACACACACACGCGCGCGCGCGCGCGCGCGC
ATATATATATATATATATATACACACACACACACACACACCTCTCTCTCTCTCTCTCTCTATATATATATATATATATAT
> C B C'C D'C D'B'|19.9584538720867
ATATATATATATATATATATAGAGAGAGAGAGAGAGAGAGATATATATATATATATATATATATATATATATATATATAT
ACACACACACACACACACACATATATATATATATATATATACACACACACACACACACACCTCTCTCTCTCTCTCTCTCT
> D'A'D B B'C'D'B'|18.0701031460264
ACACACACACACACACACACGCGCGCGCGCGCGCGCGCGCGTGTGTGTGTGTGTGTGTGTAGAGAGAGAGAGAGAGAGAG
CTCTCTCTCTCTCTCTCTCTATATATATATATATATATATACACACACACACACACACACCTCTCTCTCTCTCTCTCTCT
> A'B A'C C'D B'B'|19.8085627869084
GCGCGCGCGCGCGCGCGCGCAGAGAGAGAGAGAGAGAGAGGCGCGCGCGCGCGCGCGCGCATATATATATATATATATAT
ATATATATATATATATATATGTGTGTGTGTGTGTGTGTGTCTCTCTCTCTCTCTCTCTCTCTCTCTCTCTCTCTCTCTCT
> C D D B B C'B'A |26.5875924738263
ATATATATATATATATATATGTGTGTGTGTGTGTGTGTGTGTGTGTGTGTGTGTGTGTGTAGAGAGAGAGAGAGAGAGAG
AGAGAGAGAGAGAGAGAGAGATATATATATATATATATATCTCTCTCTCTCTCTCTCTCTGCGCGCGCGCGCGCGCGCGC
> A C C'B A'B'D'D |25.5593287706659
GCGCGCGCGCGCGCGCGCGCATATATATATATATATATATATATATATATATATATATATAGAGAGAGAGAGAGAGAGAG
GCGCGCGCGCGCGCGCGCGCCTCTCTCTCTCTCTCTCTCTACACACACACACACACACACGTGTGTGTGTGTGTGTGTGT
> B C D A'C'B'C'B |20.5394469107779
AGAGAGAGAGAGAGAGAGAGATATATATATATATATATATGTGTGTGTGTGTGTGTGTGTGCGCGCGCGCGCGCGCGCGC
ATATATATATATATATATATCTCTCTCTCTCTCTCTCTCTATATATATATATATATATATAGAGAGAGAGAGAGAGAGAG
> B B A'B B'A'A A |32.4821810928256
AGAGAGAGAGAGAGAGAGAGAGAGAGAGAGAGAGAGAGAGGCGCGCGCGCGCGCGCGCGCAGAGAGAGAGAGAGAGAGAG
CTCTCTCTCTCTCTCTCTCTGCGCGCGCGCGCGCGCGCGCGCGCGCGCGCGCGCGCGCGCGCGCGCGCGCGCGCGCGCGC
> B'C'B'B A'B B'B'|24.03931407258
CTCTCTCTCTCTCTCTCTCTATATATATATATATATATATCTCTCTCTCTCTCTCTCTCTAGAGAGAGAGAGAGAGAGAG
GCGCGCGCGCGCGCGCGCGCAGAGAGAGAGAGAGAGAGAGCTCTCTCTCTCTCTCTCTCTCTCTCTCTCTCTCTCTCTCT
> C B'A'C A A D'A'|26.9908379276748
ATATATATATATATATATATCTCTCTCTCTCTCTCTCTCTGCGCGCGCGCGCGCGCGCGCATATATATATATATATATAT
GCGCGCGCGCGCGCGCGCGCGCGCGCGCGCGCGCGCGCGCACACACACACACACACACACGCGCGCGCGCGCGCGCGCGC
> A A A D C B D A'|25.8955332053208
GCGCGCGCGCGCGCGCGCGCGCGCGCGCGCGCGCGCGCGCGCGCGCGCGCGCGCGCGCGCGTGTGTGTGTGTGTGTGTGT
ATATATATATATATATATATAGAGAGAGAGAGAGAGAGAGGTGTGTGTGTGTGTGTGTGTGCGCGCGCGCGCGCGCGCGC
> A B C B C D'D B |21.4927212144256
GCGCGCGCGCGCGCGCGCGCAGAGAGAGAGAGAGAGAGAGATATATATATATATATATATAGAGAGAGAGAGAGAGAGAG
ATATATATATATATATATATACACACACACACACACACACGTGTGTGTGTGTGTGTGTGTAGAGAGAGAGAGAGAGAGAG
> A B A C'D'C A'C'|19.7225588415339
GCGCGCGCGCGCGCGCGCGCAGAGAGAGAGAGAGAGAGAGGCGCGCGCGCGCGCGCGCGCATATATATATATATATATAT
ACACACACACACACACACACATATATATATATATATATATGCGCGCGCGCGCGCGCGCGCATATATATATATATATATAT
> D D D'D A'C'A'C |18.8769795924272
GTGTGTGTGTGTGTGTGTGTGTGTGTGTGTGTGTGTGTGTACACACACACACACACACACGTGTGTGTGTGTGTGTGTGT
GCGCGCGCGCGCGCGCGCGCATATATATATATATATATATGCGCGCGCGCGCGCGCGCGCATATATATATATATATATAT
> C D B'B B'C D B |20.9965499731129
ATATATATATATATATATATGTGTGTGTGTGTGTGTGTGTCTCTCTCTCTCTCTCTCTCTAGAGAGAGAGAGAGAGAGAG
CTCTCTCTCTCTCTCTCTCTATATATATATATATATATATGTGTGTGTGTGTGTGTGTGTAGAGAGAGAGAGAGAGAGAG
> C'C'B'A'C'B'A'D |25.6472217904351
ATATATATATATATATATATATATATATATATATATATATCTCTCTCTCTCTCTCTCTCTGCGCGCGCGCGCGCGCGCGC
ATATATATATATATATATATCTCTCTCTCTCTCTCTCTCTGCGCGCGCGCGCGCGCGCGCGTGTGTGTGTGTGTGTGTGT
> A'A B'A A A'A'D'|28.540982924229
GCGCGCGCGCGCGCGCGCGCGCGCGCGCGCGCGCGCGCGCCTCTCTCTCTCTCTCTCTCTGCGCGCGCGCGCGCGCGCGC
GCGCGCGCGCGCGCGCGCGCGCGCGCGCGCGCGCGCGCGCGCGCGCGCGCGCGCGCGCGCACACACACACACACACACAC
> A'D'B'B'C'B'D B'|19.9750029385035
GCGCGCGCGCGCGCGCGCGCACACACACACACACACACACCTCTCTCTCTCTCTCTCTCTCTCTCTCTCTCTCTCTCTCT
ATATATATATATATATATATCTCTCTCTCTCTCTCTCTCTGTGTGTGTGTGTGTGTGTGTCTCTCTCTCTCTCTCTCTCT
> D A'D C A'B'B A |23.2289776859582
GTGTGTGTGTGTGTGTGTGTGCGCGCGCGCGCGCGCGCGCGTGTGTGTGTGTGTGTGTGTATATATATATATATATATAT
GCGCGCGCGCGCGCGCGCGCCTCTCTCTCTCTCTCTCTCTAGAGAGAGAGAGAGAGAGAGGCGCGCGCGCGCGCGCGCGC
> C D'D B D C'D C'|21.0440359819185
ATATATATATATATATATATACACACACACACACACACACGTGTGTGTGTGTGTGTGTGTAGAGAGAGAGAGAGAGAGAG
GTGTGTGTGTGTGTGTGTGTATATATATATATATATATATGTGTGTGTGTGTGTGTGTGTATATATATATATATATATAT
> D D A B C D D B |20.4730691475417
GTGTGTGTGTGTGTGTGTGTGTGTGTGTGTGTGTGTGTGTGCGCGCGCGCGCGCGCGCGCAGAGAGAGAGAGAGAGAGAG
ATATATATATATATATATATGTGTGTGTGTGTGTGTGTGTGTGTGTGTGTGTGTGTGTGTAGAGAGAGAGAGAGAGAGAG
> D D'B B'C B'D'B |19.0876943415741
GTGTGTGTGTGTGTGTGTGTACACACACACACACACACACAGAGAGAGAGAGAGAGAGAGCTCTCTCTCTCTCTCTCTCT
ATATATATATATATATATATCTCTCTCTCTCTCTCTCTCTACACACACACACACACACACAGAGAGAGAGAGAGAGAGAG
> B'D'C A A'D C A'|20.9824685883044
CTCTCTCTCTCTCTCTCTCTACACACACACACACACACACATATATATATATATATATATGCGCGCGCGCGCGCGCGCGC
GCGCGCGCGCGCGCGCGCGCGTGTGTGTGTGTGTGTGTGTATATATATATATATATATATGCGCGCGCGCGCGCGCGCGC
> B'A A D'B'D'D C'|17.9394608177547
CTCTCTCTCTCTCTCTCTCTGCGCGCGCGCGCGCGCGCGCGCGCGCGCGCGCGCGCGCGCACACACACACACACACACAC
CTCTCTCTCTCTCTCTCTCTACACACACACACACACACACGTGTGTGTGTGTGTGTGTGTATATATATATATATATATAT
> A'A C'D C'A'A B'|18.3292457684232
GCGCGCGCGCGCGCGCGCGCGCGCGCGCGCGCGCGCGCGCATATATATATATATATATATGTGTGTGTGTGTGTGTGTGT
ATATATATATATATATATATGCGCGCGCGCGCGCGCGCGCGCGCGCGCGCGCGCGCGCGCCTCTCTCTCTCTCTCTCTCT
> D A D'C'B'C A D'|26.8747908185117
GTGTGTGTGTGTGTGTGTGTGCGCGCGCGCGCGCGCGCGCACACACACACACACACACACATATATATATATATATATAT
CTCTCTCTCTCTCTCTCTCTATATATATATATATATATATGCGCGCGCGCGCGCGCGCGCACACACACACACACACACAC
> D'B'A C A'A A'D |25.1292956961455
ACACACACACACACACACACCTCTCTCTCTCTCTCTCTCTGCGCGCGCGCGCGCGCGCGCATATATATATATATATATAT
GCGCGCGCGCGCGCGCGCGCGCGCGCGCGCGCGCGCGCGCGCGCGCGCGCGCGCGCGCGCGTGTGTGTGTGTGTGTGTGT
> A'B C A B'A B D |25.6486404257658
GCGCGCGCGCGCGCGCGCGCAGAGAGAGAGAGAGAGAGAGATATATATATATATATATATGCGCGCGCGCGCGCGCGCGC
CTCTCTCTCTCTCTCTCTCTGCGCGCGCGCGCGCGCGCGCAGAGAGAGAGAGAGAGAGAGGTGTGTGTGTGTGTGTGTGT
> C D A A B C'D C'|20.7199280961746
ATATATATATATATATATATGTGTGTGTGTGTGTGTGTGTGCGCGCGCGCGCGCGCGCGCGCGCGCGCGCGCGCGCGCGC
AGAGAGAGAGAGAGAGAGAGATATATATATATATATATATGTGTGTGTGTGTGTGTGTGTATATATATATATATATATAT
> B B A D C'D'A B |20.0252420877198
AGAGAGAGAGAGAGAGAGAGAGAGAGAGAGAGAGAGAGAGGCGCGCGCGCGCGCGCGCGCGTGTGTGTGTGTGTGTGTGT
ATATATATATATATATATATACACACACACACACACACACGCGCGCGCGCGCGCGCGCGCAGAGAGAGAGAGAGAGAGAG
> D C D C D B D'C |18.4480965160783
GTGTGTGTGTGTGTGTGTGTATATATATATATATATATATGTGTGTGTGTGTGTGTGTGTATATATATATATATATATAT
GTGTGTGTGTGTGTGTGTGTAGAGAGAGAGAGAGAGAGAGACACACACACACACACACACATATATATATATATATATAT
> B D A C'A'A C'D'|19.3621760955232
AGAGAGAGAGAGAGAGAGAGGTGTGTGTGTGTGTGTGTGTGCGCGCGCGCGCGCGCGCGCATATATATATATATATATAT
GCGCGCGCGCGCGCGCGCGCGCGCGCGCGCGCGCGCGCGCATATATATATATATATATATACACACACACACACACACAC
> A B'A'D A'B A D'|28.3972292895668
GCGCGCGCGCGCGCGCGCGCCTCTCTCTCTCTCTCTCTCTGCGCGCGCGCGCGCGCGCGCGTGTGTGTGTGTGTGTGTGT
GCGCGCGCGCGCGCGCGCGCAGAGAGAGAGAGAGAGAGAGGCGCGCGCGCGCGCGCGCGCACACACACACACACACACAC
> D'C D D'C'D'B'B'|21.3022618018732
ACACACACACACACACACACATATATATATATATATATATGTGTGTGTGTGTGTGTGTGTACACACACACACACACACAC
ATATATATATATATATATATACACACACACACACACACACCTCTCTCTCTCTCTCTCTCTCTCTCTCTCTCTCTCTCTCT
> C'B'B'D D'C'D A'|20.5250991081036
ATATATATATATATATATATCTCTCTCTCTCTCTCTCTCTCTCTCTCTCTCTCTCTCTCTGTGTGTGTGTGTGTGTGTGT
ACACACACACACACACACACATATATATATATATATATATGTGTGTGTGTGTGTGTGTGTGCGCGCGCGCGCGCGCGCGC
> D'B'B'C A'B C D |24.943365133383
ACACACACACACACACACACCTCTCTCTCTCTCTCTCTCTCTCTCTCTCTCTCTCTCTCTATATATATATATATATATAT
GCGCGCGCGCGCGCGCGCGCAGAGAGAGAGAGAGAGAGAGATATATATATATATATATATGTGTGTGTGTGTGTGTGTGT
> B C A D D A'C D |19.6256381705657
AGAGAGAGAGAGAGAGAGAGATATATATATATATATATATGCGCGCGCGCGCGCGCGCGCGTGTGTGTGTGTGTGTGTGT
GTGTGTGTGTGTGTGTGTGTGCGCGCGCGCGCGCGCGCGCATATATATATATATATATATGTGTGTGTGTGTGTGTGTGT
> B'D'B'C'B D'A C'|26.4392225433616
CTCTCTCTCTCTCTCTCTCTACACACACACACACACACACCTCTCTCTCTCTCTCTCTCTATATATATATATATATATAT
AGAGAGAGAGAGAGAGAGAGACACACACACACACACACACGCGCGCGCGCGCGCGCGCGCATATATATATATATATATAT
> B'B C'B C A D'C'|24.0378116208168
CTCTCTCTCTCTCTCTCTCTAGAGAGAGAGAGAGAGAGAGATATATATATATATATATATAGAGAGAGAGAGAGAGAGAG
ATATATATATATATATATATGCGCGCGCGCGCGCGCGCGCACACACACACACACACACACATATATATATATATATATAT
> B C C A D'B'C B'|19.2745618437318
AGAGAGAGAGAGAGAGAGAGATATATATATATATATATATATATATATATATATATATATGCGCGCGCGCGCGCGCGCGC
ACACACACACACACACACACCTCTCTCTCTCTCTCTCTCTATATATATATATATATATATCTCTCTCTCTCTCTCTCTCT
> B'A'C'D'D'B'A A'|30.4273360787394
CTCTCTCTCTCTCTCTCTCTGCGCGCGCGCGCGCGCGCGCATATATATATATATATATATACACACACACACACACACAC
ACACACACACACACACACACCTCTCTCTCTCTCTCTCTCTGCGCGCGCGCGCGCGCGCGCGCGCGCGCGCGCGCGCGCGC
> D A D'B A C B'B |25.9829605310163
GTGTGTGTGTGTGTGTGTGTGCGCGCGCGCGCGCGCGCGCACACACACACACACACACACAGAGAGAGAGAGAGAGAGAG
GCGCGCGCGCGCGCGCGCGCATATATATATATATATATATCTCTCTCTCTCTCTCTCTCTAGAGAGAGAGAGAGAGAGAG
> B A'B D D B'A D |25.9176346902626
AGAGAGAGAGAGAGAGAGAGGCGCGCGCGCGCGCGCGCGCAGAGAGAGAGAGAGAGAGAGGTGTGTGTGTGTGTGTGTGT
GTGTGTGTGTGTGTGTGTGTCTCTCTCTCTCTCTCTCTCTGCGCGCGCGCGCGCGCGCGCGTGTGTGTGTGTGTGTGTGT
> C D'C A B A'B'B |24.8181812932895
ATATATATATATATATATATACACACACACACACACACACATATATATATATATATATATGCGCGCGCGCGCGCGCGCGC
AGAGAGAGAGAGAGAGAGAGGCGCGCGCGCGCGCGCGCGCCTCTCTCTCTCTCTCTCTCTAGAGAGAGAGAGAGAGAGAG
> B'C'B'C'D A D C |24.9326288172931
CTCTCTCTCTCTCTCTCTCTATATATATATATATATATATCTCTCTCTCTCTCTCTCTCTATATATATATATATATATAT
GTGTGTGTGTGTGTGTGTGTGCGCGCGCGCGCGCGCGCGCGTGTGTGTGTGTGTGTGTGTATATATATATATATATATAT
> B'A'D'A'C'B C'B |17.5351116136048
CTCTCTCTCTCTCTCTCTCTGCGCGCGCGCGCGCGCGCGCACACACACACACACACACACGCGCGCGCGCGCGCGCGCGC
ATATATATATATATATATATAGAGAGAGAGAGAGAGAGAGATATATATATATATATATATAGAGAGAGAGAGAGAGAGAG
> C'B A'D'B'C A'C'|25.4398688362302
ATATATATATATATATATATAGAGAGAGAGAGAGAGAGAGGCGCGCGCGCGCGCGCGCGCACACACACACACACACACAC
CTCTCTCTCTCTCTCTCTCTATATATATATATATATATATGCGCGCGCGCGCGCGCGCGCATATATATATATATATATAT
> C D'D'A'D'B'A D |26.8935031624277
ATATATATATATATATATATACACACACACACACACACACACACACACACACACACACACGCGCGCGCGCGCGCGCGCGC
ACACACACACACACACACACCTCTCTCTCTCTCTCTCTCTGCGCGCGCGCGCGCGCGCGCGTGTGTGTGTGTGTGTGTGT
> D A'D'A'B A A A'|36.768922804347
GTGTGTGTGTGTGTGTGTGTGCGCGCGCGCGCGCGCGCGCACACACACACACACACACACGCGCGCGCGCGCGCGCGCGC
AGAGAGAGAGAGAGAGAGAGGCGCGCGCGCGCGCGCGCGCGCGCGCGCGCGCGCGCGCGCGCGCGCGCGCGCGCGCGCGC
> D A B'C A'D'C'D |23.0427167385206
GTGTGTGTGTGTGTGTGTGTGCGCGCGCGCGCGCGCGCGCCTCTCTCTCTCTCTCTCTCTATATATATATATATATATAT
GCGCGCGCGCGCGCGCGCGCACACACACACACACACACACATATATATATATATATATATGTGTGTGTGTGTGTGTGTGT
> B'D B'B'C C A'D |24.1272997943695
CTCTCTCTCTCTCTCTCTCTGTGTGTGTGTGTGTGTGTGTCTCTCTCTCTCTCTCTCTCTCTCTCTCTCTCTCTCTCTCT
ATATATATATATATATATATATATATATATATATATATATGCGCGCGCGCGCGCGCGCGCGTGTGTGTGTGTGTGTGTGT
> B'A'B'B'C'B'C'A'|25.614004458876
CTCTCTCTCTCTCTCTCTCTGCGCGCGCGCGCGCGCGCGCCTCTCTCTCTCTCTCTCTCTCTCTCTCTCTCTCTCTCTCT
ATATATATATATATATATATCTCTCTCTCTCTCTCTCTCTATATATATATATATATATATGCGCGCGCGCGCGCGCGCGC
> B B'C D'B D'B'A |21.3630540898352
AGAGAGAGAGAGAGAGAGAGCTCTCTCTCTCTCTCTCTCTATATATATATATATATATATACACACACACACACACACAC
AGAGAGAGAGAGAGAGAGAGACACACACACACACACACACCTCTCTCTCTCTCTCTCTCTGCGCGCGCGCGCGCGCGCGC
> A'D B'B'D A B B'|24.9362830560332
GCGCGCGCGCGCGCGCGCGCGTGTGTGTGTGTGTGTGTGTCTCTCTCTCTCTCTCTCTCTCTCTCTCTCTCTCTCTCTCT
GTGTGTGTGTGTGTGTGTGTGCGCGCGCGCGCGCGCGCGCAGAGAGAGAGAGAGAGAGAGCTCTCTCTCTCTCTCTCTCT
> B B'D C D'D'D'D'|20.7233376481591
AGAGAGAGAGAGAGAGAGAGCTCTCTCTCTCTCTCTCTCTGTGTGTGTGTGTGTGTGTGTATATATATATATATATATAT
ACACACACACACACACACACACACACACACACACACACACACACACACACACACACACACACACACACACACACACACAC
> A B A A A'A'C'A'|26.2501395459269
GCGCGCGCGCGCGCGCGCGCAGAGAGAGAGAGAGAGAGAGGCGCGCGCGCGCGCGCGCGCGCGCGCGCGCGCGCGCGCGC
GCGCGCGCGCGCGCGCGCGCGCGCGCGCGCGCGCGCGCGCATATATATATATATATATATGCGCGCGCGCGCGCGCGCGC
> D C'C'C'A B A D |22.7497743367618
GTGTGTGTGTGTGTGTGTGTATATATATATATATATATATATATATATATATATATATATATATATATATATATATATAT
GCGCGCGCGCGCGCGCGCGCAGAGAGAGAGAGAGAGAGAGGCGCGCGCGCGCGCGCGCGCGTGTGTGTGTGTGTGTGTGT
> D C D C'D D'B A |26.5573284792787
GTGTGTGTGTGTGTGTGTGTATATATATATATATATATATGTGTGTGTGTGTGTGTGTGTATATATATATATATATATAT
GTGTGTGTGTGTGTGTGTGTACACACACACACACACACACAGAGAGAGAGAGAGAGAGAGGCGCGCGCGCGCGCGCGCGC
> B'A B C'D A'D B |25.6488116331244
CTCTCTCTCTCTCTCTCTCTGCGCGCGCGCGCGCGCGCGCAGAGAGAGAGAGAGAGAGAGATATATATATATATATATAT
GTGTGTGTGTGTGTGTGTGTGCGCGCGCGCGCGCGCGCGCGTGTGTGTGTGTGTGTGTGTAGAGAGAGAGAGAGAGAGAG
> C'A B C'B'D'C B |20.5807263710533
ATATATATATATATATATATGCGCGCGCGCGCGCGCGCGCAGAGAGAGAGAGAGAGAGAGATATATATATATATATATAT
CTCTCTCTCTCTCTCTCTCTACACACACACACACACACACATATATATATATATATATATAGAGAGAGAGAGAGAGAGAG
> B'C A D A B'A B'|25.4992101545203
CTCTCTCTCTCTCTCTCTCTATATATATATATATATATATGCGCGCGCGCGCGCGCGCGCGTGTGTGTGTGTGTGTGTGT
GCGCGCGCGCGCGCGCGCGCCTCTCTCTCTCTCTCTCTCTGCGCGCGCGCGCGCGCGCGCCTCTCTCTCTCTCTCTCTCT
> D'B D D B C B D'|20.4525474440498
ACACACACACACACACACACAGAGAGAGAGAGAGAGAGAGGTGTGTGTGTGTGTGTGTGTGTGTGTGTGTGTGTGTGTGT
AGAGAGAGAGAGAGAGAGAGATATATATATATATATATATAGAGAGAGAGAGAGAGAGAGACACACACACACACACACAC
> B A C'A'B'C'C A |24.8728891893231
AGAGAGAGAGAGAGAGAGAGGCGCGCGCGCGCGCGCGCGCATATATATATATATATATATGCGCGCGCGCGCGCGCGCGC
CTCTCTCTCTCTCTCTCTCTATATATATATATATATATATATATATATATATATATATATGCGCGCGCGCGCGCGCGCGC
> B A'D'C'B'D'B D |20.5380674397066
AGAGAGAGAGAGAGAGAGAGGCGCGCGCGCGCGCGCGCGCACACACACACACACACACACATATATATATATATATATAT
CTCTCTCTCTCTCTCTCTCTACACACACACACACACACACAGAGAGAGAGAGAGAGAGAGGTGTGTGTGTGTGTGTGTGT
> D A D B C'A B A |29.8530913492965
GTGTGTGTGTGTGTGTGTGTGCGCGCGCGCGCGCGCGCGCGTGTGTGTGTGTGTGTGTGTAGAGAGAGAGAGAGAGAGAG
ATATATATATATATATATATGCGCGCGCGCGCGCGCGCGCAGAGAGAGAGAGAGAGAGAGGCGCGCGCGCGCGCGCGCGC
> D A'B B A'B C'B'|25.4278837208449
GTGTGTGTGTGTGTGTGTGTGCGCGCGCGCGCGCGCGCGCAGAGAGAGAGAGAGAGAGAGAGAGAGAGAGAGAGAGAGAG
GCGCGCGCGCGCGCGCGCGCAGAGAGAGAGAGAGAGAGAGATATATATATATATATATATCTCTCTCTCTCTCTCTCTCT
> A C'B'A'A C'D B |25.8860512322009
GCGCGCGCGCGCGCGCGCGCATATATATATATATATATATCTCTCTCTCTCTCTCTCTCTGCGCGCGCGCGCGCGCGCGC
GCGCGCGCGCGCGCGCGCGCATATATATATATATATATATGTGTGTGTGTGTGTGTGTGTAGAGAGAGAGAGAGAGAGAG
> C'B'B'D D'A'D D |23.9163530294564
ATATATATATATATATATATCTCTCTCTCTCTCTCTCTCTCTCTCTCTCTCTCTCTCTCTGTGTGTGTGTGTGTGTGTGT
ACACACACACACACACACACGCGCGCGCGCGCGCGCGCGCGTGTGTGTGTGTGTGTGTGTGTGTGTGTGTGTGTGTGTGT
> C'B'A B'C D'C A'|18.8931334814492
ATATATATATATATATATATCTCTCTCTCTCTCTCTCTCTGCGCGCGCGCGCGCGCGCGCCTCTCTCTCTCTCTCTCTCT
ATATATATATATATATATATACACACACACACACACACACATATATATATATATATATATGCGCGCGCGCGCGCGCGCGC
> A D C'A B C'B'D |19.5440379064268
GCGCGCGCGCGCGCGCGCGCGTGTGTGTGTGTGTGTGTGTATATATATATATATATATATGCGCGCGCGCGCGCGCGCGC
AGAGAGAGAGAGAGAGAGAGATATATATATATATATATATCTCTCTCTCTCTCTCTCTCTGTGTGTGTGTGTGTGTGTGT
> A'D'C'A'D'B'D'B'|19.3675873387462
GCGCGCGCGCGCGCGCGCGCACACACACACACACACACACATATATATATATATATATATGCGCGCGCGCGCGCGCGCGC
ACACACACACACACACACACCTCTCTCTCTCTCTCTCTCTACACACACACACACACACACCTCTCTCTCTCTCTCTCTCT
> A'A B A'B B B A |24.0402917421704
GCGCGCGCGCGCGCGCGCGCGCGCGCGCGCGCGCGCGCGCAGAGAGAGAGAGAGAGAGAGGCGCGCGCGCGCGCGCGCGC
AGAGAGAGAGAGAGAGAGAGAGAGAGAGAGAGAGAGAGAGAGAGAGAGAGAGAGAGAGAGGCGCGCGCGCGCGCGCGCGC
> B C'B B'B A A'B |31.2765137495731
AGAGAGAGAGAGAGAGAGAGATATATATATATATATATATAGAGAGAGAGAGAGAGAGAGCTCTCTCTCTCTCTCTCTCT
AGAGAGAGAGAGAGAGAGAGGCGCGCGCGCGCGCGCGCGCGCGCGCGCGCGCGCGCGCGCAGAGAGAGAGAGAGAGAGAG
> D'C'A'C'C B D C |21.436444186392
ACACACACACACACACACACATATATATATATATATATATGCGCGCGCGCGCGCGCGCGCATATATATATATATATATAT
ATATATATATATATATATATAGAGAGAGAGAGAGAGAGAGGTGTGTGTGTGTGTGTGTGTATATATATATATATATATAT
> C'D A B B B'B D |19.2575851095463
ATATATATATATATATATATGTGTGTGTGTGTGTGTGTGTGCGCGCGCGCGCGCGCGCGCAGAGAGAGAGAGAGAGAGAG
AGAGAGAGAGAGAGAGAGAGCTCTCTCTCTCTCTCTCTCTAGAGAGAGAGAGAGAGAGAGGTGTGTGTGTGTGTGTGTGT
> C B'C'D'C C A D'|19.6846777682899
ATATATATATATATATATATCTCTCTCTCTCTCTCTCTCTATATATATATATATATATATACACACACACACACACACAC
ATATATATATATATATATATATATATATATATATATATATGCGCGCGCGCGCGCGCGCGCACACACACACACACACACAC
