# Supplementary material for: A cis-regulatory logic simulator
Source: BMC Bioinformatics. 2007 Jul 27;8:272. doi: 10.1186/1471-2105-8-272 (PMC2375358; doi:10.1186/1471-2105-8-272)
Supplement: Additional file 1 — Test Datasets. A compressed archive (zip) containing: the rulesets used to generate the test-set datasets (ASCII/xml); the datasets in both Relos and fasta format (ASCII); and histograms of each test-set to provide an overview of the data (PNG). [file 1471-2105-8-272-S1.zip › relos/testsets/datasets/testset9.fasta]

> A'C'D C'C C'A'C |59.6970578586163
GCGCGCGCGCGCGCGCGCGCATATATATATATATATATATGTGTGTGTGTGTGTGTGTGTATATATATATATATATATAT
ATATATATATATATATATATATATATATATATATATATATGCGCGCGCGCGCGCGCGCGCATATATATATATATATATAT
> B'D C B'D C A'D |69.7079094531411
CTCTCTCTCTCTCTCTCTCTGTGTGTGTGTGTGTGTGTGTATATATATATATATATATATCTCTCTCTCTCTCTCTCTCT
GTGTGTGTGTGTGTGTGTGTATATATATATATATATATATGCGCGCGCGCGCGCGCGCGCGTGTGTGTGTGTGTGTGTGT
> C C D B D'D'D A |65.0537710576569
ATATATATATATATATATATATATATATATATATATATATGTGTGTGTGTGTGTGTGTGTAGAGAGAGAGAGAGAGAGAG
ACACACACACACACACACACACACACACACACACACACACGTGTGTGTGTGTGTGTGTGTGCGCGCGCGCGCGCGCGCGC
> B'A'D'D'C B A A |95.6066605038253
CTCTCTCTCTCTCTCTCTCTGCGCGCGCGCGCGCGCGCGCACACACACACACACACACACACACACACACACACACACAC
ATATATATATATATATATATAGAGAGAGAGAGAGAGAGAGGCGCGCGCGCGCGCGCGCGCGCGCGCGCGCGCGCGCGCGC
> A B B'B'A'A D'D |122.318036539349
GCGCGCGCGCGCGCGCGCGCAGAGAGAGAGAGAGAGAGAGCTCTCTCTCTCTCTCTCTCTCTCTCTCTCTCTCTCTCTCT
GCGCGCGCGCGCGCGCGCGCGCGCGCGCGCGCGCGCGCGCACACACACACACACACACACGTGTGTGTGTGTGTGTGTGT
> D'C'A C C B A'B'|68.8193227157643
ACACACACACACACACACACATATATATATATATATATATGCGCGCGCGCGCGCGCGCGCATATATATATATATATATAT
ATATATATATATATATATATAGAGAGAGAGAGAGAGAGAGGCGCGCGCGCGCGCGCGCGCCTCTCTCTCTCTCTCTCTCT
> C B C C B D B B'|57.901764092714
ATATATATATATATATATATAGAGAGAGAGAGAGAGAGAGATATATATATATATATATATATATATATATATATATATAT
AGAGAGAGAGAGAGAGAGAGGTGTGTGTGTGTGTGTGTGTAGAGAGAGAGAGAGAGAGAGCTCTCTCTCTCTCTCTCTCT
> A D'B'A B'A'A B'|134.420499138665
GCGCGCGCGCGCGCGCGCGCACACACACACACACACACACCTCTCTCTCTCTCTCTCTCTGCGCGCGCGCGCGCGCGCGC
CTCTCTCTCTCTCTCTCTCTGCGCGCGCGCGCGCGCGCGCGCGCGCGCGCGCGCGCGCGCCTCTCTCTCTCTCTCTCTCT
> B'D D A C A'D'A |101.268685305302
CTCTCTCTCTCTCTCTCTCTGTGTGTGTGTGTGTGTGTGTGTGTGTGTGTGTGTGTGTGTGCGCGCGCGCGCGCGCGCGC
ATATATATATATATATATATGCGCGCGCGCGCGCGCGCGCACACACACACACACACACACGCGCGCGCGCGCGCGCGCGC
> C C A'D'C B B D'|47.6342541064915
ATATATATATATATATATATATATATATATATATATATATGCGCGCGCGCGCGCGCGCGCACACACACACACACACACAC
ATATATATATATATATATATAGAGAGAGAGAGAGAGAGAGAGAGAGAGAGAGAGAGAGAGACACACACACACACACACAC
> A A'D'D B D'C A'|90.7324353469785
GCGCGCGCGCGCGCGCGCGCGCGCGCGCGCGCGCGCGCGCACACACACACACACACACACGTGTGTGTGTGTGTGTGTGT
AGAGAGAGAGAGAGAGAGAGACACACACACACACACACACATATATATATATATATATATGCGCGCGCGCGCGCGCGCGC
> C C B'B'C B'B'A |41.272403095956
ATATATATATATATATATATATATATATATATATATATATCTCTCTCTCTCTCTCTCTCTCTCTCTCTCTCTCTCTCTCT
ATATATATATATATATATATCTCTCTCTCTCTCTCTCTCTCTCTCTCTCTCTCTCTCTCTGCGCGCGCGCGCGCGCGCGC
> D C A'B D'D'C D'|52.5623786724457
GTGTGTGTGTGTGTGTGTGTATATATATATATATATATATGCGCGCGCGCGCGCGCGCGCAGAGAGAGAGAGAGAGAGAG
ACACACACACACACACACACACACACACACACACACACACATATATATATATATATATATACACACACACACACACACAC
> D'C'A'B C'A'A D'|87.9371755378121
ACACACACACACACACACACATATATATATATATATATATGCGCGCGCGCGCGCGCGCGCAGAGAGAGAGAGAGAGAGAG
ATATATATATATATATATATGCGCGCGCGCGCGCGCGCGCGCGCGCGCGCGCGCGCGCGCACACACACACACACACACAC
> A'B A A'D B D B |81.38367191951
GCGCGCGCGCGCGCGCGCGCAGAGAGAGAGAGAGAGAGAGGCGCGCGCGCGCGCGCGCGCGCGCGCGCGCGCGCGCGCGC
GTGTGTGTGTGTGTGTGTGTAGAGAGAGAGAGAGAGAGAGGTGTGTGTGTGTGTGTGTGTAGAGAGAGAGAGAGAGAGAG
> B B'A'A D'C'C'D |85.6157541708161
AGAGAGAGAGAGAGAGAGAGCTCTCTCTCTCTCTCTCTCTGCGCGCGCGCGCGCGCGCGCGCGCGCGCGCGCGCGCGCGC
ACACACACACACACACACACATATATATATATATATATATATATATATATATATATATATGTGTGTGTGTGTGTGTGTGT
> C'C'A'B B'D A D'|82.5293400761566
ATATATATATATATATATATATATATATATATATATATATGCGCGCGCGCGCGCGCGCGCAGAGAGAGAGAGAGAGAGAG
CTCTCTCTCTCTCTCTCTCTGTGTGTGTGTGTGTGTGTGTGCGCGCGCGCGCGCGCGCGCACACACACACACACACACAC
> D'A'A'B'D C'D'C'|65.6753377238852
ACACACACACACACACACACGCGCGCGCGCGCGCGCGCGCGCGCGCGCGCGCGCGCGCGCCTCTCTCTCTCTCTCTCTCT
GTGTGTGTGTGTGTGTGTGTATATATATATATATATATATACACACACACACACACACACATATATATATATATATATAT
> C D'A'B'A B D'C'|82.5053180549256
ATATATATATATATATATATACACACACACACACACACACGCGCGCGCGCGCGCGCGCGCCTCTCTCTCTCTCTCTCTCT
GCGCGCGCGCGCGCGCGCGCAGAGAGAGAGAGAGAGAGAGACACACACACACACACACACATATATATATATATATATAT
> B'B'C'B B'D B'B'|82.6266131180142
CTCTCTCTCTCTCTCTCTCTCTCTCTCTCTCTCTCTCTCTATATATATATATATATATATAGAGAGAGAGAGAGAGAGAG
CTCTCTCTCTCTCTCTCTCTGTGTGTGTGTGTGTGTGTGTCTCTCTCTCTCTCTCTCTCTCTCTCTCTCTCTCTCTCTCT
> D'D C'A B B C'D |74.8386691867872
ACACACACACACACACACACGTGTGTGTGTGTGTGTGTGTATATATATATATATATATATGCGCGCGCGCGCGCGCGCGC
AGAGAGAGAGAGAGAGAGAGAGAGAGAGAGAGAGAGAGAGATATATATATATATATATATGTGTGTGTGTGTGTGTGTGT
> B C B D'A D A C'|100.326765488203
AGAGAGAGAGAGAGAGAGAGATATATATATATATATATATAGAGAGAGAGAGAGAGAGAGACACACACACACACACACAC
GCGCGCGCGCGCGCGCGCGCGTGTGTGTGTGTGTGTGTGTGCGCGCGCGCGCGCGCGCGCATATATATATATATATATAT
> A'C C'D D B B'A'|54.5089965257958
GCGCGCGCGCGCGCGCGCGCATATATATATATATATATATATATATATATATATATATATGTGTGTGTGTGTGTGTGTGT
GTGTGTGTGTGTGTGTGTGTAGAGAGAGAGAGAGAGAGAGCTCTCTCTCTCTCTCTCTCTGCGCGCGCGCGCGCGCGCGC
> C'A'C'D'D'B'C'D |48.7098184485402
ATATATATATATATATATATGCGCGCGCGCGCGCGCGCGCATATATATATATATATATATACACACACACACACACACAC
ACACACACACACACACACACCTCTCTCTCTCTCTCTCTCTATATATATATATATATATATGTGTGTGTGTGTGTGTGTGT
> A'D'A C A'D C D |75.6075269476337
GCGCGCGCGCGCGCGCGCGCACACACACACACACACACACGCGCGCGCGCGCGCGCGCGCATATATATATATATATATAT
GCGCGCGCGCGCGCGCGCGCGTGTGTGTGTGTGTGTGTGTATATATATATATATATATATGTGTGTGTGTGTGTGTGTGT
> C B D B A B'A'D'|88.5810688462234
ATATATATATATATATATATAGAGAGAGAGAGAGAGAGAGGTGTGTGTGTGTGTGTGTGTAGAGAGAGAGAGAGAGAGAG
GCGCGCGCGCGCGCGCGCGCCTCTCTCTCTCTCTCTCTCTGCGCGCGCGCGCGCGCGCGCACACACACACACACACACAC
> A'A'D A'C'A A D'|107.942909070121
GCGCGCGCGCGCGCGCGCGCGCGCGCGCGCGCGCGCGCGCGTGTGTGTGTGTGTGTGTGTGCGCGCGCGCGCGCGCGCGC
ATATATATATATATATATATGCGCGCGCGCGCGCGCGCGCGCGCGCGCGCGCGCGCGCGCACACACACACACACACACAC
> B A C C A'C B B |40.7992227110035
AGAGAGAGAGAGAGAGAGAGGCGCGCGCGCGCGCGCGCGCATATATATATATATATATATATATATATATATATATATAT
GCGCGCGCGCGCGCGCGCGCATATATATATATATATATATAGAGAGAGAGAGAGAGAGAGAGAGAGAGAGAGAGAGAGAG
> D A'A'A C C A C |95.2222379343779
GTGTGTGTGTGTGTGTGTGTGCGCGCGCGCGCGCGCGCGCGCGCGCGCGCGCGCGCGCGCGCGCGCGCGCGCGCGCGCGC
ATATATATATATATATATATATATATATATATATATATATGCGCGCGCGCGCGCGCGCGCATATATATATATATATATAT
> A A B B B C D B |109.181645503936
GCGCGCGCGCGCGCGCGCGCGCGCGCGCGCGCGCGCGCGCAGAGAGAGAGAGAGAGAGAGAGAGAGAGAGAGAGAGAGAG
AGAGAGAGAGAGAGAGAGAGATATATATATATATATATATGTGTGTGTGTGTGTGTGTGTAGAGAGAGAGAGAGAGAGAG
> D B'A D C'D'B B |69.9448029657612
GTGTGTGTGTGTGTGTGTGTCTCTCTCTCTCTCTCTCTCTGCGCGCGCGCGCGCGCGCGCGTGTGTGTGTGTGTGTGTGT
ATATATATATATATATATATACACACACACACACACACACAGAGAGAGAGAGAGAGAGAGAGAGAGAGAGAGAGAGAGAG
> B D'A'C B'D'D A'|79.1497671773704
AGAGAGAGAGAGAGAGAGAGACACACACACACACACACACGCGCGCGCGCGCGCGCGCGCATATATATATATATATATAT
CTCTCTCTCTCTCTCTCTCTACACACACACACACACACACGTGTGTGTGTGTGTGTGTGTGCGCGCGCGCGCGCGCGCGC
> C B'C'B A'B'C B |34.4805217838406
ATATATATATATATATATATCTCTCTCTCTCTCTCTCTCTATATATATATATATATATATAGAGAGAGAGAGAGAGAGAG
GCGCGCGCGCGCGCGCGCGCCTCTCTCTCTCTCTCTCTCTATATATATATATATATATATAGAGAGAGAGAGAGAGAGAG
> A'A'A C D'B C D |76.3404511865123
GCGCGCGCGCGCGCGCGCGCGCGCGCGCGCGCGCGCGCGCGCGCGCGCGCGCGCGCGCGCATATATATATATATATATAT
ACACACACACACACACACACAGAGAGAGAGAGAGAGAGAGATATATATATATATATATATGTGTGTGTGTGTGTGTGTGT
> A'B A'D'D A'C C |69.743373966023
GCGCGCGCGCGCGCGCGCGCAGAGAGAGAGAGAGAGAGAGGCGCGCGCGCGCGCGCGCGCACACACACACACACACACAC
GTGTGTGTGTGTGTGTGTGTGCGCGCGCGCGCGCGCGCGCATATATATATATATATATATATATATATATATATATATAT
> B D C'A B B'C'D'|82.3933267282676
AGAGAGAGAGAGAGAGAGAGGTGTGTGTGTGTGTGTGTGTATATATATATATATATATATGCGCGCGCGCGCGCGCGCGC
AGAGAGAGAGAGAGAGAGAGCTCTCTCTCTCTCTCTCTCTATATATATATATATATATATACACACACACACACACACAC
> B B'D A'D B D D'|69.9130474389756
AGAGAGAGAGAGAGAGAGAGCTCTCTCTCTCTCTCTCTCTGTGTGTGTGTGTGTGTGTGTGCGCGCGCGCGCGCGCGCGC
GTGTGTGTGTGTGTGTGTGTAGAGAGAGAGAGAGAGAGAGGTGTGTGTGTGTGTGTGTGTACACACACACACACACACAC
> A'B D'C C A B B'|77.6214903676033
GCGCGCGCGCGCGCGCGCGCAGAGAGAGAGAGAGAGAGAGACACACACACACACACACACATATATATATATATATATAT
ATATATATATATATATATATGCGCGCGCGCGCGCGCGCGCAGAGAGAGAGAGAGAGAGAGCTCTCTCTCTCTCTCTCTCT
> B C C D D'B'D B |53.0197511608943
AGAGAGAGAGAGAGAGAGAGATATATATATATATATATATATATATATATATATATATATGTGTGTGTGTGTGTGTGTGT
ACACACACACACACACACACCTCTCTCTCTCTCTCTCTCTGTGTGTGTGTGTGTGTGTGTAGAGAGAGAGAGAGAGAGAG
> A'A D A B A C'C |130.953249663687
GCGCGCGCGCGCGCGCGCGCGCGCGCGCGCGCGCGCGCGCGTGTGTGTGTGTGTGTGTGTGCGCGCGCGCGCGCGCGCGC
AGAGAGAGAGAGAGAGAGAGGCGCGCGCGCGCGCGCGCGCATATATATATATATATATATATATATATATATATATATAT
> B B B C D B B'A'|80.1946556544032
AGAGAGAGAGAGAGAGAGAGAGAGAGAGAGAGAGAGAGAGAGAGAGAGAGAGAGAGAGAGATATATATATATATATATAT
GTGTGTGTGTGTGTGTGTGTAGAGAGAGAGAGAGAGAGAGCTCTCTCTCTCTCTCTCTCTGCGCGCGCGCGCGCGCGCGC
> C'C'D'B B'C'D A |84.1039487137055
ATATATATATATATATATATATATATATATATATATATATACACACACACACACACACACAGAGAGAGAGAGAGAGAGAG
CTCTCTCTCTCTCTCTCTCTATATATATATATATATATATGTGTGTGTGTGTGTGTGTGTGCGCGCGCGCGCGCGCGCGC
> A C'D'A B'B'C B |93.3656611731954
GCGCGCGCGCGCGCGCGCGCATATATATATATATATATATACACACACACACACACACACGCGCGCGCGCGCGCGCGCGC
CTCTCTCTCTCTCTCTCTCTCTCTCTCTCTCTCTCTCTCTATATATATATATATATATATAGAGAGAGAGAGAGAGAGAG
> D'D D'C'C C A'A |74.6647564899909
ACACACACACACACACACACGTGTGTGTGTGTGTGTGTGTACACACACACACACACACACATATATATATATATATATAT
ATATATATATATATATATATATATATATATATATATATATGCGCGCGCGCGCGCGCGCGCGCGCGCGCGCGCGCGCGCGC
> C'B'D'A C'D A'D |78.0909725801772
ATATATATATATATATATATCTCTCTCTCTCTCTCTCTCTACACACACACACACACACACGCGCGCGCGCGCGCGCGCGC
ATATATATATATATATATATGTGTGTGTGTGTGTGTGTGTGCGCGCGCGCGCGCGCGCGCGTGTGTGTGTGTGTGTGTGT
> B'A'D C C'C'A'A'|70.6193146832221
CTCTCTCTCTCTCTCTCTCTGCGCGCGCGCGCGCGCGCGCGTGTGTGTGTGTGTGTGTGTATATATATATATATATATAT
ATATATATATATATATATATATATATATATATATATATATGCGCGCGCGCGCGCGCGCGCGCGCGCGCGCGCGCGCGCGC
> D'C'B C'A D'C'C |77.2371639599648
ACACACACACACACACACACATATATATATATATATATATAGAGAGAGAGAGAGAGAGAGATATATATATATATATATAT
GCGCGCGCGCGCGCGCGCGCACACACACACACACACACACATATATATATATATATATATATATATATATATATATATAT
> C'A C B A'C B C |36.9206392699513
ATATATATATATATATATATGCGCGCGCGCGCGCGCGCGCATATATATATATATATATATAGAGAGAGAGAGAGAGAGAG
GCGCGCGCGCGCGCGCGCGCATATATATATATATATATATAGAGAGAGAGAGAGAGAGAGATATATATATATATATATAT
> A A D'A D D'D'B'|94.3452017227833
GCGCGCGCGCGCGCGCGCGCGCGCGCGCGCGCGCGCGCGCACACACACACACACACACACGCGCGCGCGCGCGCGCGCGC
GTGTGTGTGTGTGTGTGTGTACACACACACACACACACACACACACACACACACACACACCTCTCTCTCTCTCTCTCTCT
> C A A D'C'B C D |88.5672199452638
ATATATATATATATATATATGCGCGCGCGCGCGCGCGCGCGCGCGCGCGCGCGCGCGCGCACACACACACACACACACAC
ATATATATATATATATATATAGAGAGAGAGAGAGAGAGAGATATATATATATATATATATGTGTGTGTGTGTGTGTGTGT
> B C'D'D'A'D'C A'|64.9037620839016
AGAGAGAGAGAGAGAGAGAGATATATATATATATATATATACACACACACACACACACACACACACACACACACACACAC
GCGCGCGCGCGCGCGCGCGCACACACACACACACACACACATATATATATATATATATATGCGCGCGCGCGCGCGCGCGC
> D D'A B B'B'A A'|115.496919847278
GTGTGTGTGTGTGTGTGTGTACACACACACACACACACACGCGCGCGCGCGCGCGCGCGCAGAGAGAGAGAGAGAGAGAG
CTCTCTCTCTCTCTCTCTCTCTCTCTCTCTCTCTCTCTCTGCGCGCGCGCGCGCGCGCGCGCGCGCGCGCGCGCGCGCGC
> D'A'A B'A'B'A'C'|93.9667695166528
ACACACACACACACACACACGCGCGCGCGCGCGCGCGCGCGCGCGCGCGCGCGCGCGCGCCTCTCTCTCTCTCTCTCTCT
GCGCGCGCGCGCGCGCGCGCCTCTCTCTCTCTCTCTCTCTGCGCGCGCGCGCGCGCGCGCATATATATATATATATATAT
> A D B'A'B'A'D A |113.232821219905
GCGCGCGCGCGCGCGCGCGCGTGTGTGTGTGTGTGTGTGTCTCTCTCTCTCTCTCTCTCTGCGCGCGCGCGCGCGCGCGC
CTCTCTCTCTCTCTCTCTCTGCGCGCGCGCGCGCGCGCGCGTGTGTGTGTGTGTGTGTGTGCGCGCGCGCGCGCGCGCGC
> D D D C B B C D |50.3411380601208
GTGTGTGTGTGTGTGTGTGTGTGTGTGTGTGTGTGTGTGTGTGTGTGTGTGTGTGTGTGTATATATATATATATATATAT
AGAGAGAGAGAGAGAGAGAGAGAGAGAGAGAGAGAGAGAGATATATATATATATATATATGTGTGTGTGTGTGTGTGTGT
> B C'A C'B C'A'D |95.7912151880218
AGAGAGAGAGAGAGAGAGAGATATATATATATATATATATGCGCGCGCGCGCGCGCGCGCATATATATATATATATATAT
AGAGAGAGAGAGAGAGAGAGATATATATATATATATATATGCGCGCGCGCGCGCGCGCGCGTGTGTGTGTGTGTGTGTGT
> B'D C'A'C'B'A D |84.5021567628477
CTCTCTCTCTCTCTCTCTCTGTGTGTGTGTGTGTGTGTGTATATATATATATATATATATGCGCGCGCGCGCGCGCGCGC
ATATATATATATATATATATCTCTCTCTCTCTCTCTCTCTGCGCGCGCGCGCGCGCGCGCGTGTGTGTGTGTGTGTGTGT
> A D'D'A A'B'A'C |93.7485419360333
GCGCGCGCGCGCGCGCGCGCACACACACACACACACACACACACACACACACACACACACGCGCGCGCGCGCGCGCGCGC
GCGCGCGCGCGCGCGCGCGCCTCTCTCTCTCTCTCTCTCTGCGCGCGCGCGCGCGCGCGCATATATATATATATATATAT
> A D D'B D D'D'A |90.0983082388203
GCGCGCGCGCGCGCGCGCGCGTGTGTGTGTGTGTGTGTGTACACACACACACACACACACAGAGAGAGAGAGAGAGAGAG
GTGTGTGTGTGTGTGTGTGTACACACACACACACACACACACACACACACACACACACACGCGCGCGCGCGCGCGCGCGC
> D'C C'A A'C'B D'|67.5769251003756
ACACACACACACACACACACATATATATATATATATATATATATATATATATATATATATGCGCGCGCGCGCGCGCGCGC
GCGCGCGCGCGCGCGCGCGCATATATATATATATATATATAGAGAGAGAGAGAGAGAGAGACACACACACACACACACAC
> B'A'B'B'B D D'C |90.0686773840665
CTCTCTCTCTCTCTCTCTCTGCGCGCGCGCGCGCGCGCGCCTCTCTCTCTCTCTCTCTCTCTCTCTCTCTCTCTCTCTCT
AGAGAGAGAGAGAGAGAGAGGTGTGTGTGTGTGTGTGTGTACACACACACACACACACACATATATATATATATATATAT
> C'D D B D C'B C'|51.2398083840554
ATATATATATATATATATATGTGTGTGTGTGTGTGTGTGTGTGTGTGTGTGTGTGTGTGTAGAGAGAGAGAGAGAGAGAG
GTGTGTGTGTGTGTGTGTGTATATATATATATATATATATAGAGAGAGAGAGAGAGAGAGATATATATATATATATATAT
> D'B A'A'A'C A A |112.096417983271
ACACACACACACACACACACAGAGAGAGAGAGAGAGAGAGGCGCGCGCGCGCGCGCGCGCGCGCGCGCGCGCGCGCGCGC
GCGCGCGCGCGCGCGCGCGCATATATATATATATATATATGCGCGCGCGCGCGCGCGCGCGCGCGCGCGCGCGCGCGCGC
> D C B A A'D'C C'|83.23264003993
GTGTGTGTGTGTGTGTGTGTATATATATATATATATATATAGAGAGAGAGAGAGAGAGAGGCGCGCGCGCGCGCGCGCGC
GCGCGCGCGCGCGCGCGCGCACACACACACACACACACACATATATATATATATATATATATATATATATATATATATAT
> B'B A D C C D D'|82.6019660352091
CTCTCTCTCTCTCTCTCTCTAGAGAGAGAGAGAGAGAGAGGCGCGCGCGCGCGCGCGCGCGTGTGTGTGTGTGTGTGTGT
ATATATATATATATATATATATATATATATATATATATATGTGTGTGTGTGTGTGTGTGTACACACACACACACACACAC
> D B A'C D B D'C |56.1310786332938
GTGTGTGTGTGTGTGTGTGTAGAGAGAGAGAGAGAGAGAGGCGCGCGCGCGCGCGCGCGCATATATATATATATATATAT
GTGTGTGTGTGTGTGTGTGTAGAGAGAGAGAGAGAGAGAGACACACACACACACACACACATATATATATATATATATAT
> C B D'A B C C A |103.80363043992
ATATATATATATATATATATAGAGAGAGAGAGAGAGAGAGACACACACACACACACACACGCGCGCGCGCGCGCGCGCGC
AGAGAGAGAGAGAGAGAGAGATATATATATATATATATATATATATATATATATATATATGCGCGCGCGCGCGCGCGCGC
> B B'A'A'D C'B'B'|73.6762245830927
AGAGAGAGAGAGAGAGAGAGCTCTCTCTCTCTCTCTCTCTGCGCGCGCGCGCGCGCGCGCGCGCGCGCGCGCGCGCGCGC
GTGTGTGTGTGTGTGTGTGTATATATATATATATATATATCTCTCTCTCTCTCTCTCTCTCTCTCTCTCTCTCTCTCTCT
> D'C A C'A'D D C'|68.7106876936619
ACACACACACACACACACACATATATATATATATATATATGCGCGCGCGCGCGCGCGCGCATATATATATATATATATAT
GCGCGCGCGCGCGCGCGCGCGTGTGTGTGTGTGTGTGTGTGTGTGTGTGTGTGTGTGTGTATATATATATATATATATAT
> B'D'B D D'C'B A |85.129467400357
CTCTCTCTCTCTCTCTCTCTACACACACACACACACACACAGAGAGAGAGAGAGAGAGAGGTGTGTGTGTGTGTGTGTGT
ACACACACACACACACACACATATATATATATATATATATAGAGAGAGAGAGAGAGAGAGGCGCGCGCGCGCGCGCGCGC
> C'D'A'D'D D'A'C'|56.1470904112378
ATATATATATATATATATATACACACACACACACACACACGCGCGCGCGCGCGCGCGCGCACACACACACACACACACAC
GTGTGTGTGTGTGTGTGTGTACACACACACACACACACACGCGCGCGCGCGCGCGCGCGCATATATATATATATATATAT
> A'A C'D D A D'B |80.7883030046458
GCGCGCGCGCGCGCGCGCGCGCGCGCGCGCGCGCGCGCGCATATATATATATATATATATGTGTGTGTGTGTGTGTGTGT
GTGTGTGTGTGTGTGTGTGTGCGCGCGCGCGCGCGCGCGCACACACACACACACACACACAGAGAGAGAGAGAGAGAGAG
> D C B A C C'B'A'|83.3284022434105
GTGTGTGTGTGTGTGTGTGTATATATATATATATATATATAGAGAGAGAGAGAGAGAGAGGCGCGCGCGCGCGCGCGCGC
ATATATATATATATATATATATATATATATATATATATATCTCTCTCTCTCTCTCTCTCTGCGCGCGCGCGCGCGCGCGC
> D'B'A D C D'D'B |70.1697235983034
ACACACACACACACACACACCTCTCTCTCTCTCTCTCTCTGCGCGCGCGCGCGCGCGCGCGTGTGTGTGTGTGTGTGTGT
ATATATATATATATATATATACACACACACACACACACACACACACACACACACACACACAGAGAGAGAGAGAGAGAGAG
> A D'D'D'D'D'C'A'|67.9342531167904
GCGCGCGCGCGCGCGCGCGCACACACACACACACACACACACACACACACACACACACACACACACACACACACACACAC
ACACACACACACACACACACACACACACACACACACACACATATATATATATATATATATGCGCGCGCGCGCGCGCGCGC
> B'B D'C'A'A D'D |83.5230740648997
CTCTCTCTCTCTCTCTCTCTAGAGAGAGAGAGAGAGAGAGACACACACACACACACACACATATATATATATATATATAT
GCGCGCGCGCGCGCGCGCGCGCGCGCGCGCGCGCGCGCGCACACACACACACACACACACGTGTGTGTGTGTGTGTGTGT
> D D'C D'B D B'D |49.9914082069728
GTGTGTGTGTGTGTGTGTGTACACACACACACACACACACATATATATATATATATATATACACACACACACACACACAC
AGAGAGAGAGAGAGAGAGAGGTGTGTGTGTGTGTGTGTGTCTCTCTCTCTCTCTCTCTCTGTGTGTGTGTGTGTGTGTGT
> C B B A'B C C B |39.9544610914517
ATATATATATATATATATATAGAGAGAGAGAGAGAGAGAGAGAGAGAGAGAGAGAGAGAGGCGCGCGCGCGCGCGCGCGC
AGAGAGAGAGAGAGAGAGAGATATATATATATATATATATATATATATATATATATATATAGAGAGAGAGAGAGAGAGAG
> D'B'A B'C'C'C'C |91.354133017133
ACACACACACACACACACACCTCTCTCTCTCTCTCTCTCTGCGCGCGCGCGCGCGCGCGCCTCTCTCTCTCTCTCTCTCT
ATATATATATATATATATATATATATATATATATATATATATATATATATATATATATATATATATATATATATATATAT
> C B D'B B'B'A D'|88.4312121339229
ATATATATATATATATATATAGAGAGAGAGAGAGAGAGAGACACACACACACACACACACAGAGAGAGAGAGAGAGAGAG
CTCTCTCTCTCTCTCTCTCTCTCTCTCTCTCTCTCTCTCTGCGCGCGCGCGCGCGCGCGCACACACACACACACACACAC
> D A B D D'C D C'|80.5093556312356
GTGTGTGTGTGTGTGTGTGTGCGCGCGCGCGCGCGCGCGCAGAGAGAGAGAGAGAGAGAGGTGTGTGTGTGTGTGTGTGT
ACACACACACACACACACACATATATATATATATATATATGTGTGTGTGTGTGTGTGTGTATATATATATATATATATAT
> D A'C'A D'A'D'A'|74.1605559377527
GTGTGTGTGTGTGTGTGTGTGCGCGCGCGCGCGCGCGCGCATATATATATATATATATATGCGCGCGCGCGCGCGCGCGC
ACACACACACACACACACACGCGCGCGCGCGCGCGCGCGCACACACACACACACACACACGCGCGCGCGCGCGCGCGCGC
> B'D D A'C D D'C'|60.1773294425778
CTCTCTCTCTCTCTCTCTCTGTGTGTGTGTGTGTGTGTGTGTGTGTGTGTGTGTGTGTGTGCGCGCGCGCGCGCGCGCGC
ATATATATATATATATATATGTGTGTGTGTGTGTGTGTGTACACACACACACACACACACATATATATATATATATATAT
> B C'B'D B A'A'C |86.0943307609816
AGAGAGAGAGAGAGAGAGAGATATATATATATATATATATCTCTCTCTCTCTCTCTCTCTGTGTGTGTGTGTGTGTGTGT
AGAGAGAGAGAGAGAGAGAGGCGCGCGCGCGCGCGCGCGCGCGCGCGCGCGCGCGCGCGCATATATATATATATATATAT
> B'C'B'D'A'B'A'A |102.640759544519
CTCTCTCTCTCTCTCTCTCTATATATATATATATATATATCTCTCTCTCTCTCTCTCTCTACACACACACACACACACAC
GCGCGCGCGCGCGCGCGCGCCTCTCTCTCTCTCTCTCTCTGCGCGCGCGCGCGCGCGCGCGCGCGCGCGCGCGCGCGCGC
> C'B B A D'C'C C'|79.7329808932072
ATATATATATATATATATATAGAGAGAGAGAGAGAGAGAGAGAGAGAGAGAGAGAGAGAGGCGCGCGCGCGCGCGCGCGC
ACACACACACACACACACACATATATATATATATATATATATATATATATATATATATATATATATATATATATATATAT
> A'B A'C'A A C C'|52.0197216380843
GCGCGCGCGCGCGCGCGCGCAGAGAGAGAGAGAGAGAGAGGCGCGCGCGCGCGCGCGCGCATATATATATATATATATAT
GCGCGCGCGCGCGCGCGCGCGCGCGCGCGCGCGCGCGCGCATATATATATATATATATATATATATATATATATATATAT
> C'D'C D'B D B'C |52.8155798157822
ATATATATATATATATATATACACACACACACACACACACATATATATATATATATATATACACACACACACACACACAC
AGAGAGAGAGAGAGAGAGAGGTGTGTGTGTGTGTGTGTGTCTCTCTCTCTCTCTCTCTCTATATATATATATATATATAT
> C'A C D A'B D A'|75.837417781062
ATATATATATATATATATATGCGCGCGCGCGCGCGCGCGCATATATATATATATATATATGTGTGTGTGTGTGTGTGTGT
GCGCGCGCGCGCGCGCGCGCAGAGAGAGAGAGAGAGAGAGGTGTGTGTGTGTGTGTGTGTGCGCGCGCGCGCGCGCGCGC
> B D D'C'A'C D D'|60.0236030238036
AGAGAGAGAGAGAGAGAGAGGTGTGTGTGTGTGTGTGTGTACACACACACACACACACACATATATATATATATATATAT
GCGCGCGCGCGCGCGCGCGCATATATATATATATATATATGTGTGTGTGTGTGTGTGTGTACACACACACACACACACAC
> D'C D A D D C A'|76.1335706717682
ACACACACACACACACACACATATATATATATATATATATGTGTGTGTGTGTGTGTGTGTGCGCGCGCGCGCGCGCGCGC
GTGTGTGTGTGTGTGTGTGTGTGTGTGTGTGTGTGTGTGTATATATATATATATATATATGCGCGCGCGCGCGCGCGCGC
> B D C D D B'A D |64.445782832934
AGAGAGAGAGAGAGAGAGAGGTGTGTGTGTGTGTGTGTGTATATATATATATATATATATGTGTGTGTGTGTGTGTGTGT
GTGTGTGTGTGTGTGTGTGTCTCTCTCTCTCTCTCTCTCTGCGCGCGCGCGCGCGCGCGCGTGTGTGTGTGTGTGTGTGT
> B D A A D C'D'B'|94.1187935373233
AGAGAGAGAGAGAGAGAGAGGTGTGTGTGTGTGTGTGTGTGCGCGCGCGCGCGCGCGCGCGCGCGCGCGCGCGCGCGCGC
GTGTGTGTGTGTGTGTGTGTATATATATATATATATATATACACACACACACACACACACCTCTCTCTCTCTCTCTCTCT
> B A'D'C'D A D D |77.3701943077983
AGAGAGAGAGAGAGAGAGAGGCGCGCGCGCGCGCGCGCGCACACACACACACACACACACATATATATATATATATATAT
GTGTGTGTGTGTGTGTGTGTGCGCGCGCGCGCGCGCGCGCGTGTGTGTGTGTGTGTGTGTGTGTGTGTGTGTGTGTGTGT
> D A'B'C'B'A'B B'|71.7412891927948
GTGTGTGTGTGTGTGTGTGTGCGCGCGCGCGCGCGCGCGCCTCTCTCTCTCTCTCTCTCTATATATATATATATATATAT
CTCTCTCTCTCTCTCTCTCTGCGCGCGCGCGCGCGCGCGCAGAGAGAGAGAGAGAGAGAGCTCTCTCTCTCTCTCTCTCT
> C'A'A B'B'C'D D'|95.7285707828971
ATATATATATATATATATATGCGCGCGCGCGCGCGCGCGCGCGCGCGCGCGCGCGCGCGCCTCTCTCTCTCTCTCTCTCT
CTCTCTCTCTCTCTCTCTCTATATATATATATATATATATGTGTGTGTGTGTGTGTGTGTACACACACACACACACACAC
> C B D'B'B'B D'B'|66.4517911957915
ATATATATATATATATATATAGAGAGAGAGAGAGAGAGAGACACACACACACACACACACCTCTCTCTCTCTCTCTCTCT
CTCTCTCTCTCTCTCTCTCTAGAGAGAGAGAGAGAGAGAGACACACACACACACACACACCTCTCTCTCTCTCTCTCTCT
> D A B B'B'A D'B'|116.19900975306
GTGTGTGTGTGTGTGTGTGTGCGCGCGCGCGCGCGCGCGCAGAGAGAGAGAGAGAGAGAGCTCTCTCTCTCTCTCTCTCT
CTCTCTCTCTCTCTCTCTCTGCGCGCGCGCGCGCGCGCGCACACACACACACACACACACCTCTCTCTCTCTCTCTCTCT
> D'A B'D'B D'D A |102.023711238747
ACACACACACACACACACACGCGCGCGCGCGCGCGCGCGCCTCTCTCTCTCTCTCTCTCTACACACACACACACACACAC
AGAGAGAGAGAGAGAGAGAGACACACACACACACACACACGTGTGTGTGTGTGTGTGTGTGCGCGCGCGCGCGCGCGCGC
> D'A'C D'D'D'C'C'|50.7257465508278
ACACACACACACACACACACGCGCGCGCGCGCGCGCGCGCATATATATATATATATATATACACACACACACACACACAC
ACACACACACACACACACACACACACACACACACACACACATATATATATATATATATATATATATATATATATATATAT
> B'C D B A'D D A'|72.9979078999306
CTCTCTCTCTCTCTCTCTCTATATATATATATATATATATGTGTGTGTGTGTGTGTGTGTAGAGAGAGAGAGAGAGAGAG
GCGCGCGCGCGCGCGCGCGCGTGTGTGTGTGTGTGTGTGTGTGTGTGTGTGTGTGTGTGTGCGCGCGCGCGCGCGCGCGC
> B'A C B A'A'A A'|55.09031151636
CTCTCTCTCTCTCTCTCTCTGCGCGCGCGCGCGCGCGCGCATATATATATATATATATATAGAGAGAGAGAGAGAGAGAG
GCGCGCGCGCGCGCGCGCGCGCGCGCGCGCGCGCGCGCGCGCGCGCGCGCGCGCGCGCGCGCGCGCGCGCGCGCGCGCGC
> A A B'B C'C'B D |107.437822465934
GCGCGCGCGCGCGCGCGCGCGCGCGCGCGCGCGCGCGCGCCTCTCTCTCTCTCTCTCTCTAGAGAGAGAGAGAGAGAGAG
ATATATATATATATATATATATATATATATATATATATATAGAGAGAGAGAGAGAGAGAGGTGTGTGTGTGTGTGTGTGT
> A'D C'D D'C B C |50.0446098987027
GCGCGCGCGCGCGCGCGCGCGTGTGTGTGTGTGTGTGTGTATATATATATATATATATATGTGTGTGTGTGTGTGTGTGT
ACACACACACACACACACACATATATATATATATATATATAGAGAGAGAGAGAGAGAGAGATATATATATATATATATAT
> B A'A D A A B C'|110.639398762973
AGAGAGAGAGAGAGAGAGAGGCGCGCGCGCGCGCGCGCGCGCGCGCGCGCGCGCGCGCGCGTGTGTGTGTGTGTGTGTGT
GCGCGCGCGCGCGCGCGCGCGCGCGCGCGCGCGCGCGCGCAGAGAGAGAGAGAGAGAGAGATATATATATATATATATAT
> D'C'D'A'D D'C C'|50.2262053388414
ACACACACACACACACACACATATATATATATATATATATACACACACACACACACACACGCGCGCGCGCGCGCGCGCGC
GTGTGTGTGTGTGTGTGTGTACACACACACACACACACACATATATATATATATATATATATATATATATATATATATAT
> D C'B'C'D'C'B'C'|54.2535508136765
GTGTGTGTGTGTGTGTGTGTATATATATATATATATATATCTCTCTCTCTCTCTCTCTCTATATATATATATATATATAT
ACACACACACACACACACACATATATATATATATATATATCTCTCTCTCTCTCTCTCTCTATATATATATATATATATAT
> A'A'D'B B D A'A |96.367376839894
GCGCGCGCGCGCGCGCGCGCGCGCGCGCGCGCGCGCGCGCACACACACACACACACACACAGAGAGAGAGAGAGAGAGAG
AGAGAGAGAGAGAGAGAGAGGTGTGTGTGTGTGTGTGTGTGCGCGCGCGCGCGCGCGCGCGCGCGCGCGCGCGCGCGCGC
> C C C'A'C A C D'|66.8741818713748
ATATATATATATATATATATATATATATATATATATATATATATATATATATATATATATGCGCGCGCGCGCGCGCGCGC
ATATATATATATATATATATGCGCGCGCGCGCGCGCGCGCATATATATATATATATATATACACACACACACACACACAC
> C D C'D'D D'D D'|39.3561681440185
ATATATATATATATATATATGTGTGTGTGTGTGTGTGTGTATATATATATATATATATATACACACACACACACACACAC
GTGTGTGTGTGTGTGTGTGTACACACACACACACACACACGTGTGTGTGTGTGTGTGTGTACACACACACACACACACAC
> A D B C'B'A D'C |112.603983935693
GCGCGCGCGCGCGCGCGCGCGTGTGTGTGTGTGTGTGTGTAGAGAGAGAGAGAGAGAGAGATATATATATATATATATAT
CTCTCTCTCTCTCTCTCTCTGCGCGCGCGCGCGCGCGCGCACACACACACACACACACACATATATATATATATATATAT
> C'A D'D'D A'D D |72.8043595078258
ATATATATATATATATATATGCGCGCGCGCGCGCGCGCGCACACACACACACACACACACACACACACACACACACACAC
GTGTGTGTGTGTGTGTGTGTGCGCGCGCGCGCGCGCGCGCGTGTGTGTGTGTGTGTGTGTGTGTGTGTGTGTGTGTGTGT
> C D A A B D'A'A'|112.634217349839
ATATATATATATATATATATGTGTGTGTGTGTGTGTGTGTGCGCGCGCGCGCGCGCGCGCGCGCGCGCGCGCGCGCGCGC
AGAGAGAGAGAGAGAGAGAGACACACACACACACACACACGCGCGCGCGCGCGCGCGCGCGCGCGCGCGCGCGCGCGCGC
> A'C A'C A'D B'B |61.8915207335357
GCGCGCGCGCGCGCGCGCGCATATATATATATATATATATGCGCGCGCGCGCGCGCGCGCATATATATATATATATATAT
GCGCGCGCGCGCGCGCGCGCGTGTGTGTGTGTGTGTGTGTCTCTCTCTCTCTCTCTCTCTAGAGAGAGAGAGAGAGAGAG
> D B B'C'B'B'A B |88.1015729488822
GTGTGTGTGTGTGTGTGTGTAGAGAGAGAGAGAGAGAGAGCTCTCTCTCTCTCTCTCTCTATATATATATATATATATAT
CTCTCTCTCTCTCTCTCTCTCTCTCTCTCTCTCTCTCTCTGCGCGCGCGCGCGCGCGCGCAGAGAGAGAGAGAGAGAGAG
> A C A B A'A'A B |60.9384513913152
GCGCGCGCGCGCGCGCGCGCATATATATATATATATATATGCGCGCGCGCGCGCGCGCGCAGAGAGAGAGAGAGAGAGAG
GCGCGCGCGCGCGCGCGCGCGCGCGCGCGCGCGCGCGCGCGCGCGCGCGCGCGCGCGCGCAGAGAGAGAGAGAGAGAGAG
> A D'D D A'D C'B |65.8417118289223
GCGCGCGCGCGCGCGCGCGCACACACACACACACACACACGTGTGTGTGTGTGTGTGTGTGTGTGTGTGTGTGTGTGTGT
GCGCGCGCGCGCGCGCGCGCGTGTGTGTGTGTGTGTGTGTATATATATATATATATATATAGAGAGAGAGAGAGAGAGAG
> A C B C'B A A'B |53.0073091201318
GCGCGCGCGCGCGCGCGCGCATATATATATATATATATATAGAGAGAGAGAGAGAGAGAGATATATATATATATATATAT
AGAGAGAGAGAGAGAGAGAGGCGCGCGCGCGCGCGCGCGCGCGCGCGCGCGCGCGCGCGCAGAGAGAGAGAGAGAGAGAG
> B'C D'A'A B B B'|74.8461430983756
CTCTCTCTCTCTCTCTCTCTATATATATATATATATATATACACACACACACACACACACGCGCGCGCGCGCGCGCGCGC
GCGCGCGCGCGCGCGCGCGCAGAGAGAGAGAGAGAGAGAGAGAGAGAGAGAGAGAGAGAGCTCTCTCTCTCTCTCTCTCT
> A'C'B'A'B'D B'C |72.3387482486575
GCGCGCGCGCGCGCGCGCGCATATATATATATATATATATCTCTCTCTCTCTCTCTCTCTGCGCGCGCGCGCGCGCGCGC
CTCTCTCTCTCTCTCTCTCTGTGTGTGTGTGTGTGTGTGTCTCTCTCTCTCTCTCTCTCTATATATATATATATATATAT
> D D C A'A A'C C |82.9256362477135
GTGTGTGTGTGTGTGTGTGTGTGTGTGTGTGTGTGTGTGTATATATATATATATATATATGCGCGCGCGCGCGCGCGCGC
GCGCGCGCGCGCGCGCGCGCGCGCGCGCGCGCGCGCGCGCATATATATATATATATATATATATATATATATATATATAT
> B D D'B A'A'C'B |69.4202020816553
AGAGAGAGAGAGAGAGAGAGGTGTGTGTGTGTGTGTGTGTACACACACACACACACACACAGAGAGAGAGAGAGAGAGAG
GCGCGCGCGCGCGCGCGCGCGCGCGCGCGCGCGCGCGCGCATATATATATATATATATATAGAGAGAGAGAGAGAGAGAG
> B'B B'C A A D'D'|109.945060600371
CTCTCTCTCTCTCTCTCTCTAGAGAGAGAGAGAGAGAGAGCTCTCTCTCTCTCTCTCTCTATATATATATATATATATAT
GCGCGCGCGCGCGCGCGCGCGCGCGCGCGCGCGCGCGCGCACACACACACACACACACACACACACACACACACACACAC
> C'D'D A'C D'D D'|50.7274233304627
ATATATATATATATATATATACACACACACACACACACACGTGTGTGTGTGTGTGTGTGTGCGCGCGCGCGCGCGCGCGC
ATATATATATATATATATATACACACACACACACACACACGTGTGTGTGTGTGTGTGTGTACACACACACACACACACAC
> B B B D A'C A B'|97.4788745840626
AGAGAGAGAGAGAGAGAGAGAGAGAGAGAGAGAGAGAGAGAGAGAGAGAGAGAGAGAGAGGTGTGTGTGTGTGTGTGTGT
GCGCGCGCGCGCGCGCGCGCATATATATATATATATATATGCGCGCGCGCGCGCGCGCGCCTCTCTCTCTCTCTCTCTCT
> C'C'D B'B C'C'B |61.0429693213771
ATATATATATATATATATATATATATATATATATATATATGTGTGTGTGTGTGTGTGTGTCTCTCTCTCTCTCTCTCTCT
AGAGAGAGAGAGAGAGAGAGATATATATATATATATATATATATATATATATATATATATAGAGAGAGAGAGAGAGAGAG
> B D B'D D B D B'|63.4051049957912
AGAGAGAGAGAGAGAGAGAGGTGTGTGTGTGTGTGTGTGTCTCTCTCTCTCTCTCTCTCTGTGTGTGTGTGTGTGTGTGT
GTGTGTGTGTGTGTGTGTGTAGAGAGAGAGAGAGAGAGAGGTGTGTGTGTGTGTGTGTGTCTCTCTCTCTCTCTCTCTCT
> C'C'D'D'C A'D A |69.0965714389159
ATATATATATATATATATATATATATATATATATATATATACACACACACACACACACACACACACACACACACACACAC
ATATATATATATATATATATGCGCGCGCGCGCGCGCGCGCGTGTGTGTGTGTGTGTGTGTGCGCGCGCGCGCGCGCGCGC
> D B B B'B A'B D |89.0245179509182
GTGTGTGTGTGTGTGTGTGTAGAGAGAGAGAGAGAGAGAGAGAGAGAGAGAGAGAGAGAGCTCTCTCTCTCTCTCTCTCT
AGAGAGAGAGAGAGAGAGAGGCGCGCGCGCGCGCGCGCGCAGAGAGAGAGAGAGAGAGAGGTGTGTGTGTGTGTGTGTGT
> C A A'D D'B B C |63.2826449201968
ATATATATATATATATATATGCGCGCGCGCGCGCGCGCGCGCGCGCGCGCGCGCGCGCGCGTGTGTGTGTGTGTGTGTGT
ACACACACACACACACACACAGAGAGAGAGAGAGAGAGAGAGAGAGAGAGAGAGAGAGAGATATATATATATATATATAT
> B'A D C C'B'B'D |67.1384494513859
CTCTCTCTCTCTCTCTCTCTGCGCGCGCGCGCGCGCGCGCGTGTGTGTGTGTGTGTGTGTATATATATATATATATATAT
ATATATATATATATATATATCTCTCTCTCTCTCTCTCTCTCTCTCTCTCTCTCTCTCTCTGTGTGTGTGTGTGTGTGTGT
> C'C'B'A A'B'A A'|47.5347297095879
ATATATATATATATATATATATATATATATATATATATATCTCTCTCTCTCTCTCTCTCTGCGCGCGCGCGCGCGCGCGC
GCGCGCGCGCGCGCGCGCGCCTCTCTCTCTCTCTCTCTCTGCGCGCGCGCGCGCGCGCGCGCGCGCGCGCGCGCGCGCGC
> D'A'A'D B'B'C'B'|62.2918353007559
ACACACACACACACACACACGCGCGCGCGCGCGCGCGCGCGCGCGCGCGCGCGCGCGCGCGTGTGTGTGTGTGTGTGTGT
CTCTCTCTCTCTCTCTCTCTCTCTCTCTCTCTCTCTCTCTATATATATATATATATATATCTCTCTCTCTCTCTCTCTCT
> C'C B B'B'A B'B |40.5002200412829
ATATATATATATATATATATATATATATATATATATATATAGAGAGAGAGAGAGAGAGAGCTCTCTCTCTCTCTCTCTCT
CTCTCTCTCTCTCTCTCTCTGCGCGCGCGCGCGCGCGCGCCTCTCTCTCTCTCTCTCTCTAGAGAGAGAGAGAGAGAGAG
> D A'A'A'C'B'C D'|65.6287809646381
GTGTGTGTGTGTGTGTGTGTGCGCGCGCGCGCGCGCGCGCGCGCGCGCGCGCGCGCGCGCGCGCGCGCGCGCGCGCGCGC
ATATATATATATATATATATCTCTCTCTCTCTCTCTCTCTATATATATATATATATATATACACACACACACACACACAC
> A B B C'C B D D'|87.1128259433049
GCGCGCGCGCGCGCGCGCGCAGAGAGAGAGAGAGAGAGAGAGAGAGAGAGAGAGAGAGAGATATATATATATATATATAT
ATATATATATATATATATATAGAGAGAGAGAGAGAGAGAGGTGTGTGTGTGTGTGTGTGTACACACACACACACACACAC
> D'C B B D A'A'C |72.2840752981696
ACACACACACACACACACACATATATATATATATATATATAGAGAGAGAGAGAGAGAGAGAGAGAGAGAGAGAGAGAGAG
GTGTGTGTGTGTGTGTGTGTGCGCGCGCGCGCGCGCGCGCGCGCGCGCGCGCGCGCGCGCATATATATATATATATATAT
> C'C C D'C'C A A'|72.8373055203034
ATATATATATATATATATATATATATATATATATATATATATATATATATATATATATATACACACACACACACACACAC
ATATATATATATATATATATATATATATATATATATATATGCGCGCGCGCGCGCGCGCGCGCGCGCGCGCGCGCGCGCGC
> C'B C'C B C'B'A'|35.3954787939399
ATATATATATATATATATATAGAGAGAGAGAGAGAGAGAGATATATATATATATATATATATATATATATATATATATAT
AGAGAGAGAGAGAGAGAGAGATATATATATATATATATATCTCTCTCTCTCTCTCTCTCTGCGCGCGCGCGCGCGCGCGC
> C'C C D'A C'D'D |60.4828736997593
ATATATATATATATATATATATATATATATATATATATATATATATATATATATATATATACACACACACACACACACAC
GCGCGCGCGCGCGCGCGCGCATATATATATATATATATATACACACACACACACACACACGTGTGTGTGTGTGTGTGTGT
> D'A'C'A C B B'C |74.5522238616747
ACACACACACACACACACACGCGCGCGCGCGCGCGCGCGCATATATATATATATATATATGCGCGCGCGCGCGCGCGCGC
ATATATATATATATATATATAGAGAGAGAGAGAGAGAGAGCTCTCTCTCTCTCTCTCTCTATATATATATATATATATAT
> B'C'D C'A C'B'A'|78.4493744221826
CTCTCTCTCTCTCTCTCTCTATATATATATATATATATATGTGTGTGTGTGTGTGTGTGTATATATATATATATATATAT
GCGCGCGCGCGCGCGCGCGCATATATATATATATATATATCTCTCTCTCTCTCTCTCTCTGCGCGCGCGCGCGCGCGCGC
> D A'B D A'A'C'B'|66.4036879142494
GTGTGTGTGTGTGTGTGTGTGCGCGCGCGCGCGCGCGCGCAGAGAGAGAGAGAGAGAGAGGTGTGTGTGTGTGTGTGTGT
GCGCGCGCGCGCGCGCGCGCGCGCGCGCGCGCGCGCGCGCATATATATATATATATATATCTCTCTCTCTCTCTCTCTCT
> A'B'C D'A'D D B'|58.1290667620723
GCGCGCGCGCGCGCGCGCGCCTCTCTCTCTCTCTCTCTCTATATATATATATATATATATACACACACACACACACACAC
GCGCGCGCGCGCGCGCGCGCGTGTGTGTGTGTGTGTGTGTGTGTGTGTGTGTGTGTGTGTCTCTCTCTCTCTCTCTCTCT
> D'D C D C'B'C B'|44.3131697913874
ACACACACACACACACACACGTGTGTGTGTGTGTGTGTGTATATATATATATATATATATGTGTGTGTGTGTGTGTGTGT
ATATATATATATATATATATCTCTCTCTCTCTCTCTCTCTATATATATATATATATATATCTCTCTCTCTCTCTCTCTCT
> C'A A'C C'D'A'C'|67.6516763367605
ATATATATATATATATATATGCGCGCGCGCGCGCGCGCGCGCGCGCGCGCGCGCGCGCGCATATATATATATATATATAT
ATATATATATATATATATATACACACACACACACACACACGCGCGCGCGCGCGCGCGCGCATATATATATATATATATAT
> C'B C A'A'A'C'C'|36.1023093457142
ATATATATATATATATATATAGAGAGAGAGAGAGAGAGAGATATATATATATATATATATGCGCGCGCGCGCGCGCGCGC
GCGCGCGCGCGCGCGCGCGCGCGCGCGCGCGCGCGCGCGCATATATATATATATATATATATATATATATATATATATAT
> D'B'B D B D'C'B |69.2296931621009
ACACACACACACACACACACCTCTCTCTCTCTCTCTCTCTAGAGAGAGAGAGAGAGAGAGGTGTGTGTGTGTGTGTGTGT
AGAGAGAGAGAGAGAGAGAGACACACACACACACACACACATATATATATATATATATATAGAGAGAGAGAGAGAGAGAG
> A B B B D B A'D |98.4241991944927
GCGCGCGCGCGCGCGCGCGCAGAGAGAGAGAGAGAGAGAGAGAGAGAGAGAGAGAGAGAGAGAGAGAGAGAGAGAGAGAG
GTGTGTGTGTGTGTGTGTGTAGAGAGAGAGAGAGAGAGAGGCGCGCGCGCGCGCGCGCGCGTGTGTGTGTGTGTGTGTGT
> C C C'A'D'A'D A |70.8471875057836
ATATATATATATATATATATATATATATATATATATATATATATATATATATATATATATGCGCGCGCGCGCGCGCGCGC
ACACACACACACACACACACGCGCGCGCGCGCGCGCGCGCGTGTGTGTGTGTGTGTGTGTGCGCGCGCGCGCGCGCGCGC
> D'C C C'A'D B'B |43.5553233230496
ACACACACACACACACACACATATATATATATATATATATATATATATATATATATATATATATATATATATATATATAT
GCGCGCGCGCGCGCGCGCGCGTGTGTGTGTGTGTGTGTGTCTCTCTCTCTCTCTCTCTCTAGAGAGAGAGAGAGAGAGAG
> B'C'D B'A D'D'C |81.0776959865984
CTCTCTCTCTCTCTCTCTCTATATATATATATATATATATGTGTGTGTGTGTGTGTGTGTCTCTCTCTCTCTCTCTCTCT
GCGCGCGCGCGCGCGCGCGCACACACACACACACACACACACACACACACACACACACACATATATATATATATATATAT
> B D'B'D A A C C |108.652235781014
AGAGAGAGAGAGAGAGAGAGACACACACACACACACACACCTCTCTCTCTCTCTCTCTCTGTGTGTGTGTGTGTGTGTGT
GCGCGCGCGCGCGCGCGCGCGCGCGCGCGCGCGCGCGCGCATATATATATATATATATATATATATATATATATATATAT
> A'D C'C'A B'A A'|91.6500861958587
GCGCGCGCGCGCGCGCGCGCGTGTGTGTGTGTGTGTGTGTATATATATATATATATATATATATATATATATATATATAT
GCGCGCGCGCGCGCGCGCGCCTCTCTCTCTCTCTCTCTCTGCGCGCGCGCGCGCGCGCGCGCGCGCGCGCGCGCGCGCGC
> A A D A'B'A'B B |97.4272279826733
GCGCGCGCGCGCGCGCGCGCGCGCGCGCGCGCGCGCGCGCGTGTGTGTGTGTGTGTGTGTGCGCGCGCGCGCGCGCGCGC
CTCTCTCTCTCTCTCTCTCTGCGCGCGCGCGCGCGCGCGCAGAGAGAGAGAGAGAGAGAGAGAGAGAGAGAGAGAGAGAG
> D'B'C'A'B'C'D'A'|72.1963279066304
ACACACACACACACACACACCTCTCTCTCTCTCTCTCTCTATATATATATATATATATATGCGCGCGCGCGCGCGCGCGC
CTCTCTCTCTCTCTCTCTCTATATATATATATATATATATACACACACACACACACACACGCGCGCGCGCGCGCGCGCGC
> D C'A'A C D'A C |87.0862161306484
GTGTGTGTGTGTGTGTGTGTATATATATATATATATATATGCGCGCGCGCGCGCGCGCGCGCGCGCGCGCGCGCGCGCGC
ATATATATATATATATATATACACACACACACACACACACGCGCGCGCGCGCGCGCGCGCATATATATATATATATATAT
> D'D C'C D'A D'C |64.8369486143138
ACACACACACACACACACACGTGTGTGTGTGTGTGTGTGTATATATATATATATATATATATATATATATATATATATAT
ACACACACACACACACACACGCGCGCGCGCGCGCGCGCGCACACACACACACACACACACATATATATATATATATATAT
> D A'C'A A D'C D |84.6802640523181
GTGTGTGTGTGTGTGTGTGTGCGCGCGCGCGCGCGCGCGCATATATATATATATATATATGCGCGCGCGCGCGCGCGCGC
GCGCGCGCGCGCGCGCGCGCACACACACACACACACACACATATATATATATATATATATGTGTGTGTGTGTGTGTGTGT
> A'A A D C C'B'A |105.347430411244
GCGCGCGCGCGCGCGCGCGCGCGCGCGCGCGCGCGCGCGCGCGCGCGCGCGCGCGCGCGCGTGTGTGTGTGTGTGTGTGT
ATATATATATATATATATATATATATATATATATATATATCTCTCTCTCTCTCTCTCTCTGCGCGCGCGCGCGCGCGCGC
> D'B D A B'C'A A'|114.144946074503
ACACACACACACACACACACAGAGAGAGAGAGAGAGAGAGGTGTGTGTGTGTGTGTGTGTGCGCGCGCGCGCGCGCGCGC
CTCTCTCTCTCTCTCTCTCTATATATATATATATATATATGCGCGCGCGCGCGCGCGCGCGCGCGCGCGCGCGCGCGCGC
> A C'B A'B A D'A'|108.947228187233
GCGCGCGCGCGCGCGCGCGCATATATATATATATATATATAGAGAGAGAGAGAGAGAGAGGCGCGCGCGCGCGCGCGCGC
AGAGAGAGAGAGAGAGAGAGGCGCGCGCGCGCGCGCGCGCACACACACACACACACACACGCGCGCGCGCGCGCGCGCGC
> A C'C'A A A'C D |109.273828378222
GCGCGCGCGCGCGCGCGCGCATATATATATATATATATATATATATATATATATATATATGCGCGCGCGCGCGCGCGCGC
GCGCGCGCGCGCGCGCGCGCGCGCGCGCGCGCGCGCGCGCATATATATATATATATATATGTGTGTGTGTGTGTGTGTGT
> B B C B D'B C'B'|71.6532931373901
AGAGAGAGAGAGAGAGAGAGAGAGAGAGAGAGAGAGAGAGATATATATATATATATATATAGAGAGAGAGAGAGAGAGAG
ACACACACACACACACACACAGAGAGAGAGAGAGAGAGAGATATATATATATATATATATCTCTCTCTCTCTCTCTCTCT
> A B A'A C A C D |119.1111901156
GCGCGCGCGCGCGCGCGCGCAGAGAGAGAGAGAGAGAGAGGCGCGCGCGCGCGCGCGCGCGCGCGCGCGCGCGCGCGCGC
ATATATATATATATATATATGCGCGCGCGCGCGCGCGCGCATATATATATATATATATATGTGTGTGTGTGTGTGTGTGT
> C'D'B D B'C A C |77.8013195766685
ATATATATATATATATATATACACACACACACACACACACAGAGAGAGAGAGAGAGAGAGGTGTGTGTGTGTGTGTGTGT
CTCTCTCTCTCTCTCTCTCTATATATATATATATATATATGCGCGCGCGCGCGCGCGCGCATATATATATATATATATAT
> D D C B'A'B D'C |59.1103703633023
GTGTGTGTGTGTGTGTGTGTGTGTGTGTGTGTGTGTGTGTATATATATATATATATATATCTCTCTCTCTCTCTCTCTCT
GCGCGCGCGCGCGCGCGCGCAGAGAGAGAGAGAGAGAGAGACACACACACACACACACACATATATATATATATATATAT
> B'A C'C'C A'D'C |77.4897801565824
CTCTCTCTCTCTCTCTCTCTGCGCGCGCGCGCGCGCGCGCATATATATATATATATATATATATATATATATATATATAT
ATATATATATATATATATATGCGCGCGCGCGCGCGCGCGCACACACACACACACACACACATATATATATATATATATAT
> B'B D'B C C C'C |74.3896538632202
CTCTCTCTCTCTCTCTCTCTAGAGAGAGAGAGAGAGAGAGACACACACACACACACACACAGAGAGAGAGAGAGAGAGAG
ATATATATATATATATATATATATATATATATATATATATATATATATATATATATATATATATATATATATATATATAT
> C'C'A'B A'B'D D'|62.5273925499033
ATATATATATATATATATATATATATATATATATATATATGCGCGCGCGCGCGCGCGCGCAGAGAGAGAGAGAGAGAGAG
GCGCGCGCGCGCGCGCGCGCCTCTCTCTCTCTCTCTCTCTGTGTGTGTGTGTGTGTGTGTACACACACACACACACACAC
> D'A'C'B A'A A'D |91.1484206153047
ACACACACACACACACACACGCGCGCGCGCGCGCGCGCGCATATATATATATATATATATAGAGAGAGAGAGAGAGAGAG
GCGCGCGCGCGCGCGCGCGCGCGCGCGCGCGCGCGCGCGCGCGCGCGCGCGCGCGCGCGCGTGTGTGTGTGTGTGTGTGT
> B A C'C A'C D B'|74.9994545332244
AGAGAGAGAGAGAGAGAGAGGCGCGCGCGCGCGCGCGCGCATATATATATATATATATATATATATATATATATATATAT
GCGCGCGCGCGCGCGCGCGCATATATATATATATATATATGTGTGTGTGTGTGTGTGTGTCTCTCTCTCTCTCTCTCTCT
> A'C'D B'C B A C'|76.1253695623407
GCGCGCGCGCGCGCGCGCGCATATATATATATATATATATGTGTGTGTGTGTGTGTGTGTCTCTCTCTCTCTCTCTCTCT
ATATATATATATATATATATAGAGAGAGAGAGAGAGAGAGGCGCGCGCGCGCGCGCGCGCATATATATATATATATATAT
> B'C'A'C C'C C'D |65.8215458684935
CTCTCTCTCTCTCTCTCTCTATATATATATATATATATATGCGCGCGCGCGCGCGCGCGCATATATATATATATATATAT
ATATATATATATATATATATATATATATATATATATATATATATATATATATATATATATGTGTGTGTGTGTGTGTGTGT
> B'A'B'A'B'C'B'B |46.2733661618813
CTCTCTCTCTCTCTCTCTCTGCGCGCGCGCGCGCGCGCGCCTCTCTCTCTCTCTCTCTCTGCGCGCGCGCGCGCGCGCGC
CTCTCTCTCTCTCTCTCTCTATATATATATATATATATATCTCTCTCTCTCTCTCTCTCTAGAGAGAGAGAGAGAGAGAG
> A'A B A'D A'A'C |97.6539282110421
GCGCGCGCGCGCGCGCGCGCGCGCGCGCGCGCGCGCGCGCAGAGAGAGAGAGAGAGAGAGGCGCGCGCGCGCGCGCGCGC
GTGTGTGTGTGTGTGTGTGTGCGCGCGCGCGCGCGCGCGCGCGCGCGCGCGCGCGCGCGCATATATATATATATATATAT
> A B B D C A C'B'|101.468396258653
GCGCGCGCGCGCGCGCGCGCAGAGAGAGAGAGAGAGAGAGAGAGAGAGAGAGAGAGAGAGGTGTGTGTGTGTGTGTGTGT
ATATATATATATATATATATGCGCGCGCGCGCGCGCGCGCATATATATATATATATATATCTCTCTCTCTCTCTCTCTCT
> A'D B C A A C'D'|100.755399508389
GCGCGCGCGCGCGCGCGCGCGTGTGTGTGTGTGTGTGTGTAGAGAGAGAGAGAGAGAGAGATATATATATATATATATAT
GCGCGCGCGCGCGCGCGCGCGCGCGCGCGCGCGCGCGCGCATATATATATATATATATATACACACACACACACACACAC
> D A D'B'D B A D |86.53265126173
GTGTGTGTGTGTGTGTGTGTGCGCGCGCGCGCGCGCGCGCACACACACACACACACACACCTCTCTCTCTCTCTCTCTCT
GTGTGTGTGTGTGTGTGTGTAGAGAGAGAGAGAGAGAGAGGCGCGCGCGCGCGCGCGCGCGTGTGTGTGTGTGTGTGTGT
> C'A A C'C'C B A |50.6123572352723
ATATATATATATATATATATGCGCGCGCGCGCGCGCGCGCGCGCGCGCGCGCGCGCGCGCATATATATATATATATATAT
ATATATATATATATATATATATATATATATATATATATATAGAGAGAGAGAGAGAGAGAGGCGCGCGCGCGCGCGCGCGC
> B D D D'C'C D'B'|51.9668247789029
AGAGAGAGAGAGAGAGAGAGGTGTGTGTGTGTGTGTGTGTGTGTGTGTGTGTGTGTGTGTACACACACACACACACACAC
ATATATATATATATATATATATATATATATATATATATATACACACACACACACACACACCTCTCTCTCTCTCTCTCTCT
> D B B'C D'A'C B'|67.8643131921184
GTGTGTGTGTGTGTGTGTGTAGAGAGAGAGAGAGAGAGAGCTCTCTCTCTCTCTCTCTCTATATATATATATATATATAT
ACACACACACACACACACACGCGCGCGCGCGCGCGCGCGCATATATATATATATATATATCTCTCTCTCTCTCTCTCTCT
> C A D'B C'A'D A'|80.1244435503241
ATATATATATATATATATATGCGCGCGCGCGCGCGCGCGCACACACACACACACACACACAGAGAGAGAGAGAGAGAGAG
ATATATATATATATATATATGCGCGCGCGCGCGCGCGCGCGTGTGTGTGTGTGTGTGTGTGCGCGCGCGCGCGCGCGCGC
> C A'B D D D B'D |56.7472107624655
ATATATATATATATATATATGCGCGCGCGCGCGCGCGCGCAGAGAGAGAGAGAGAGAGAGGTGTGTGTGTGTGTGTGTGT
GTGTGTGTGTGTGTGTGTGTGTGTGTGTGTGTGTGTGTGTCTCTCTCTCTCTCTCTCTCTGTGTGTGTGTGTGTGTGTGT
> C'D C'B'B A C B'|82.3560091817376
ATATATATATATATATATATGTGTGTGTGTGTGTGTGTGTATATATATATATATATATATCTCTCTCTCTCTCTCTCTCT
AGAGAGAGAGAGAGAGAGAGGCGCGCGCGCGCGCGCGCGCATATATATATATATATATATCTCTCTCTCTCTCTCTCTCT
> B'A'B'B D C C D |86.3021504456398
CTCTCTCTCTCTCTCTCTCTGCGCGCGCGCGCGCGCGCGCCTCTCTCTCTCTCTCTCTCTAGAGAGAGAGAGAGAGAGAG
GTGTGTGTGTGTGTGTGTGTATATATATATATATATATATATATATATATATATATATATGTGTGTGTGTGTGTGTGTGT
> B C'A'C D'C B'A'|67.6735077363496
AGAGAGAGAGAGAGAGAGAGATATATATATATATATATATGCGCGCGCGCGCGCGCGCGCATATATATATATATATATAT
ACACACACACACACACACACATATATATATATATATATATCTCTCTCTCTCTCTCTCTCTGCGCGCGCGCGCGCGCGCGC
> B'A D A'A B B'D |95.995283795067
CTCTCTCTCTCTCTCTCTCTGCGCGCGCGCGCGCGCGCGCGTGTGTGTGTGTGTGTGTGTGCGCGCGCGCGCGCGCGCGC
GCGCGCGCGCGCGCGCGCGCAGAGAGAGAGAGAGAGAGAGCTCTCTCTCTCTCTCTCTCTGTGTGTGTGTGTGTGTGTGT
> C'C B'C C C A'A'|34.1402762127804
ATATATATATATATATATATATATATATATATATATATATCTCTCTCTCTCTCTCTCTCTATATATATATATATATATAT
ATATATATATATATATATATATATATATATATATATATATGCGCGCGCGCGCGCGCGCGCGCGCGCGCGCGCGCGCGCGC
> A'D'A'B'A B'B'B |78.367226661451
GCGCGCGCGCGCGCGCGCGCACACACACACACACACACACGCGCGCGCGCGCGCGCGCGCCTCTCTCTCTCTCTCTCTCT
GCGCGCGCGCGCGCGCGCGCCTCTCTCTCTCTCTCTCTCTCTCTCTCTCTCTCTCTCTCTAGAGAGAGAGAGAGAGAGAG
> B C'B'A'D'C'C D |72.3566360158417
AGAGAGAGAGAGAGAGAGAGATATATATATATATATATATCTCTCTCTCTCTCTCTCTCTGCGCGCGCGCGCGCGCGCGC
ACACACACACACACACACACATATATATATATATATATATATATATATATATATATATATGTGTGTGTGTGTGTGTGTGT
> A C D B'C C'A A |107.592444017704
GCGCGCGCGCGCGCGCGCGCATATATATATATATATATATGTGTGTGTGTGTGTGTGTGTCTCTCTCTCTCTCTCTCTCT
ATATATATATATATATATATATATATATATATATATATATGCGCGCGCGCGCGCGCGCGCGCGCGCGCGCGCGCGCGCGC
> B'B'D'A'C'A'A D |104.757122787963
CTCTCTCTCTCTCTCTCTCTCTCTCTCTCTCTCTCTCTCTACACACACACACACACACACGCGCGCGCGCGCGCGCGCGC
ATATATATATATATATATATGCGCGCGCGCGCGCGCGCGCGCGCGCGCGCGCGCGCGCGCGTGTGTGTGTGTGTGTGTGT
> C A'D'C'D A A'C |74.4667133747465
ATATATATATATATATATATGCGCGCGCGCGCGCGCGCGCACACACACACACACACACACATATATATATATATATATAT
GTGTGTGTGTGTGTGTGTGTGCGCGCGCGCGCGCGCGCGCGCGCGCGCGCGCGCGCGCGCATATATATATATATATATAT
> C B A B'A'D'C'A |112.623202009023
ATATATATATATATATATATAGAGAGAGAGAGAGAGAGAGGCGCGCGCGCGCGCGCGCGCCTCTCTCTCTCTCTCTCTCT
GCGCGCGCGCGCGCGCGCGCACACACACACACACACACACATATATATATATATATATATGCGCGCGCGCGCGCGCGCGC
> D D A C'B'B'C'B |68.3240258021037
GTGTGTGTGTGTGTGTGTGTGTGTGTGTGTGTGTGTGTGTGCGCGCGCGCGCGCGCGCGCATATATATATATATATATAT
CTCTCTCTCTCTCTCTCTCTCTCTCTCTCTCTCTCTCTCTATATATATATATATATATATAGAGAGAGAGAGAGAGAGAG
> C'C'B'A C D D B |67.4351379479339
ATATATATATATATATATATATATATATATATATATATATCTCTCTCTCTCTCTCTCTCTGCGCGCGCGCGCGCGCGCGC
ATATATATATATATATATATGTGTGTGTGTGTGTGTGTGTGTGTGTGTGTGTGTGTGTGTAGAGAGAGAGAGAGAGAGAG
> A'D D'A'C'B'A'D |59.5245569162651
GCGCGCGCGCGCGCGCGCGCGTGTGTGTGTGTGTGTGTGTACACACACACACACACACACGCGCGCGCGCGCGCGCGCGC
ATATATATATATATATATATCTCTCTCTCTCTCTCTCTCTGCGCGCGCGCGCGCGCGCGCGTGTGTGTGTGTGTGTGTGT
> C A'B'D'D'B'A C |78.8897015163954
ATATATATATATATATATATGCGCGCGCGCGCGCGCGCGCCTCTCTCTCTCTCTCTCTCTACACACACACACACACACAC
ACACACACACACACACACACCTCTCTCTCTCTCTCTCTCTGCGCGCGCGCGCGCGCGCGCATATATATATATATATATAT
> B B'B'C'D D D B |65.6900454176905
AGAGAGAGAGAGAGAGAGAGCTCTCTCTCTCTCTCTCTCTCTCTCTCTCTCTCTCTCTCTATATATATATATATATATAT
GTGTGTGTGTGTGTGTGTGTGTGTGTGTGTGTGTGTGTGTGTGTGTGTGTGTGTGTGTGTAGAGAGAGAGAGAGAGAGAG
