# Supplementary material for: A cis-regulatory logic simulator
Source: BMC Bioinformatics. 2007 Jul 27;8:272. doi: 10.1186/1471-2105-8-272 (PMC2375358; doi:10.1186/1471-2105-8-272)
Supplement: Additional file 1 — Test Datasets. A compressed archive (zip) containing: the rulesets used to generate the test-set datasets (ASCII/xml); the datasets in both Relos and fasta format (ASCII); and histograms of each test-set to provide an overview of the data (PNG). [file 1471-2105-8-272-S1.zip › relos/testsets/datasets/testset10.fasta]

> B C'C'D E'F'B'G'|74.6468619665545
AGAGAGAGAGAGAGAGAGAGATATATATATATATATATATATATATATATATATATATATGTGTGTGTGTGTGTGTGTGT
TGCAAACATGCGTCAACAGCAATGCCAAGGCGTTTGGCAACTCTCTCTCTCTCTCTCTCTGATGCAGAGAATTTAAGCGC
> E'C'C'E D D'G'A |65.792697478614
TGCAAACATGCGTCAACAGCATATATATATATATATATATATATATATATATATATATATGCTGTTGACGCATGTTTGCA
GTGTGTGTGTGTGTGTGTGTACACACACACACACACACACGATGCAGAGAATTTAAGCGCGCGCGCGCGCGCGCGCGCGC
> C G G'E B E'C'E'|29.2817760644751
ATATATATATATATATATATGCGCTTAAATTCTCTGCATCGATGCAGAGAATTTAAGCGCGCTGTTGACGCATGTTTGCA
AGAGAGAGAGAGAGAGAGAGTGCAAACATGCGTCAACAGCATATATATATATATATATATTGCAAACATGCGTCAACAGC
> D'B'H'H A A B'H'|91.5265371612261
ACACACACACACACACACACCTCTCTCTCTCTCTCTCTCTAGCCCTTGAAAGAGTGACACGTGTCACTCTTTCAAGGGCT
GCGCGCGCGCGCGCGCGCGCGCGCGCGCGCGCGCGCGCGCCTCTCTCTCTCTCTCTCTCTAGCCCTTGAAAGAGTGACAC
> A F'A'A F'F D F |50.21580176475
GCGCGCGCGCGCGCGCGCGCAATGCCAAGGCGTTTGGCAAGCGCGCGCGCGCGCGCGCGCGCGCGCGCGCGCGCGCGCGC
AATGCCAAGGCGTTTGGCAATTGCCAAACGCCTTGGCATTGTGTGTGTGTGTGTGTGTGTTTGCCAAACGCCTTGGCATT
> B B F B'A'G A'F'|34.7744234738779
AGAGAGAGAGAGAGAGAGAGAGAGAGAGAGAGAGAGAGAGTTGCCAAACGCCTTGGCATTCTCTCTCTCTCTCTCTCTCT
GCGCGCGCGCGCGCGCGCGCGCGCTTAAATTCTCTGCATCGCGCGCGCGCGCGCGCGCGCAATGCCAAGGCGTTTGGCAA
> E'F'E'A'B'D'B A'|92.486735313945
TGCAAACATGCGTCAACAGCAATGCCAAGGCGTTTGGCAATGCAAACATGCGTCAACAGCGCGCGCGCGCGCGCGCGCGC
CTCTCTCTCTCTCTCTCTCTACACACACACACACACACACAGAGAGAGAGAGAGAGAGAGGCGCGCGCGCGCGCGCGCGC
> D D A G'C E'G'A |87.6790983873001
GTGTGTGTGTGTGTGTGTGTGTGTGTGTGTGTGTGTGTGTGCGCGCGCGCGCGCGCGCGCGATGCAGAGAATTTAAGCGC
ATATATATATATATATATATTGCAAACATGCGTCAACAGCGATGCAGAGAATTTAAGCGCGCGCGCGCGCGCGCGCGCGC
> H D F'B'B B'C E'|79.6766340320484
GTGTCACTCTTTCAAGGGCTGTGTGTGTGTGTGTGTGTGTAATGCCAAGGCGTTTGGCAACTCTCTCTCTCTCTCTCTCT
AGAGAGAGAGAGAGAGAGAGCTCTCTCTCTCTCTCTCTCTATATATATATATATATATATTGCAAACATGCGTCAACAGC
> A'E'F'A'B'F C'F |38.1036763454957
GCGCGCGCGCGCGCGCGCGCTGCAAACATGCGTCAACAGCAATGCCAAGGCGTTTGGCAAGCGCGCGCGCGCGCGCGCGC
CTCTCTCTCTCTCTCTCTCTTTGCCAAACGCCTTGGCATTATATATATATATATATATATTTGCCAAACGCCTTGGCATT
> E'B F'D'E C'B F'|65.5548351179673
TGCAAACATGCGTCAACAGCAGAGAGAGAGAGAGAGAGAGAATGCCAAGGCGTTTGGCAAACACACACACACACACACAC
GCTGTTGACGCATGTTTGCAATATATATATATATATATATAGAGAGAGAGAGAGAGAGAGAATGCCAAGGCGTTTGGCAA
> F'E B'B D B E'A |101.684930917516
AATGCCAAGGCGTTTGGCAAGCTGTTGACGCATGTTTGCACTCTCTCTCTCTCTCTCTCTAGAGAGAGAGAGAGAGAGAG
GTGTGTGTGTGTGTGTGTGTAGAGAGAGAGAGAGAGAGAGTGCAAACATGCGTCAACAGCGCGCGCGCGCGCGCGCGCGC
> F C D B'E C'E'A'|69.1071621351872
TTGCCAAACGCCTTGGCATTATATATATATATATATATATGTGTGTGTGTGTGTGTGTGTCTCTCTCTCTCTCTCTCTCT
GCTGTTGACGCATGTTTGCAATATATATATATATATATATTGCAAACATGCGTCAACAGCGCGCGCGCGCGCGCGCGCGC
> D'E'B'D D'D'B B |68.1830968338267
ACACACACACACACACACACTGCAAACATGCGTCAACAGCCTCTCTCTCTCTCTCTCTCTGTGTGTGTGTGTGTGTGTGT
ACACACACACACACACACACACACACACACACACACACACAGAGAGAGAGAGAGAGAGAGAGAGAGAGAGAGAGAGAGAG
> E A'E'A'F C'E'F'|34.971360998929
GCTGTTGACGCATGTTTGCAGCGCGCGCGCGCGCGCGCGCTGCAAACATGCGTCAACAGCGCGCGCGCGCGCGCGCGCGC
TTGCCAAACGCCTTGGCATTATATATATATATATATATATTGCAAACATGCGTCAACAGCAATGCCAAGGCGTTTGGCAA
> E'E C F'F C D'E'|53.176408260371
TGCAAACATGCGTCAACAGCGCTGTTGACGCATGTTTGCAATATATATATATATATATATAATGCCAAGGCGTTTGGCAA
TTGCCAAACGCCTTGGCATTATATATATATATATATATATACACACACACACACACACACTGCAAACATGCGTCAACAGC
> E'D E C'C'A'B F |77.0517479020947
TGCAAACATGCGTCAACAGCGTGTGTGTGTGTGTGTGTGTGCTGTTGACGCATGTTTGCAATATATATATATATATATAT
ATATATATATATATATATATGCGCGCGCGCGCGCGCGCGCAGAGAGAGAGAGAGAGAGAGTTGCCAAACGCCTTGGCATT
> F B'A F'E'E A'F'|35.7911758433386
TTGCCAAACGCCTTGGCATTCTCTCTCTCTCTCTCTCTCTGCGCGCGCGCGCGCGCGCGCAATGCCAAGGCGTTTGGCAA
TGCAAACATGCGTCAACAGCGCTGTTGACGCATGTTTGCAGCGCGCGCGCGCGCGCGCGCAATGCCAAGGCGTTTGGCAA
> D A'F C'H'B'D H'|51.6598947542533
GTGTGTGTGTGTGTGTGTGTGCGCGCGCGCGCGCGCGCGCTTGCCAAACGCCTTGGCATTATATATATATATATATATAT
AGCCCTTGAAAGAGTGACACCTCTCTCTCTCTCTCTCTCTGTGTGTGTGTGTGTGTGTGTAGCCCTTGAAAGAGTGACAC
> H'A'A E'C C B A |48.2363743655364
AGCCCTTGAAAGAGTGACACGCGCGCGCGCGCGCGCGCGCGCGCGCGCGCGCGCGCGCGCTGCAAACATGCGTCAACAGC
ATATATATATATATATATATATATATATATATATATATATAGAGAGAGAGAGAGAGAGAGGCGCGCGCGCGCGCGCGCGC
> D C'E B C E D'F'|63.2700728656389
GTGTGTGTGTGTGTGTGTGTATATATATATATATATATATGCTGTTGACGCATGTTTGCAAGAGAGAGAGAGAGAGAGAG
ATATATATATATATATATATGCTGTTGACGCATGTTTGCAACACACACACACACACACACAATGCCAAGGCGTTTGGCAA
> A B B'B D'B H E'|83.0109916036566
GCGCGCGCGCGCGCGCGCGCAGAGAGAGAGAGAGAGAGAGCTCTCTCTCTCTCTCTCTCTAGAGAGAGAGAGAGAGAGAG
ACACACACACACACACACACAGAGAGAGAGAGAGAGAGAGGTGTCACTCTTTCAAGGGCTTGCAAACATGCGTCAACAGC
> A H H A B'B'F B'|47.5771577901011
GCGCGCGCGCGCGCGCGCGCGTGTCACTCTTTCAAGGGCTGTGTCACTCTTTCAAGGGCTGCGCGCGCGCGCGCGCGCGC
CTCTCTCTCTCTCTCTCTCTCTCTCTCTCTCTCTCTCTCTTTGCCAAACGCCTTGGCATTCTCTCTCTCTCTCTCTCTCT
> D'B'F'H B'C'E'F |65.5353828504452
ACACACACACACACACACACCTCTCTCTCTCTCTCTCTCTAATGCCAAGGCGTTTGGCAAGTGTCACTCTTTCAAGGGCT
CTCTCTCTCTCTCTCTCTCTATATATATATATATATATATTGCAAACATGCGTCAACAGCTTGCCAAACGCCTTGGCATT
> C A G'F'C'A'C'D'|61.5581061453874
ATATATATATATATATATATGCGCGCGCGCGCGCGCGCGCGATGCAGAGAATTTAAGCGCAATGCCAAGGCGTTTGGCAA
ATATATATATATATATATATGCGCGCGCGCGCGCGCGCGCATATATATATATATATATATACACACACACACACACACAC
> F'H C'F F G'A B'|28.1486636828698
AATGCCAAGGCGTTTGGCAAGTGTCACTCTTTCAAGGGCTATATATATATATATATATATTTGCCAAACGCCTTGGCATT
TTGCCAAACGCCTTGGCATTGATGCAGAGAATTTAAGCGCGCGCGCGCGCGCGCGCGCGCCTCTCTCTCTCTCTCTCTCT
> B C B E'A E E'D |81.0476042269108
AGAGAGAGAGAGAGAGAGAGATATATATATATATATATATAGAGAGAGAGAGAGAGAGAGTGCAAACATGCGTCAACAGC
GCGCGCGCGCGCGCGCGCGCGCTGTTGACGCATGTTTGCATGCAAACATGCGTCAACAGCGTGTGTGTGTGTGTGTGTGT
> F'C F'D'C E'D D'|52.7828483160478
AATGCCAAGGCGTTTGGCAAATATATATATATATATATATAATGCCAAGGCGTTTGGCAAACACACACACACACACACAC
ATATATATATATATATATATTGCAAACATGCGTCAACAGCGTGTGTGTGTGTGTGTGTGTACACACACACACACACACAC
> C'A C'C C E A'D |82.6056748398914
ATATATATATATATATATATGCGCGCGCGCGCGCGCGCGCATATATATATATATATATATATATATATATATATATATAT
ATATATATATATATATATATGCTGTTGACGCATGTTTGCAGCGCGCGCGCGCGCGCGCGCGTGTGTGTGTGTGTGTGTGT
> E F E'F'F A G G |37.5318701306199
GCTGTTGACGCATGTTTGCATTGCCAAACGCCTTGGCATTTGCAAACATGCGTCAACAGCAATGCCAAGGCGTTTGGCAA
TTGCCAAACGCCTTGGCATTGCGCGCGCGCGCGCGCGCGCGCGCTTAAATTCTCTGCATCGCGCTTAAATTCTCTGCATC
> B'E'D'D A'D A'F |83.8841626678778
CTCTCTCTCTCTCTCTCTCTTGCAAACATGCGTCAACAGCACACACACACACACACACACGTGTGTGTGTGTGTGTGTGT
GCGCGCGCGCGCGCGCGCGCGTGTGTGTGTGTGTGTGTGTGCGCGCGCGCGCGCGCGCGCTTGCCAAACGCCTTGGCATT
> D'F'C F'B'G'G C'|38.8035422796687
ACACACACACACACACACACAATGCCAAGGCGTTTGGCAAATATATATATATATATATATAATGCCAAGGCGTTTGGCAA
CTCTCTCTCTCTCTCTCTCTGATGCAGAGAATTTAAGCGCGCGCTTAAATTCTCTGCATCATATATATATATATATATAT
> A'D F'A E F H'D |75.2656497387637
GCGCGCGCGCGCGCGCGCGCGTGTGTGTGTGTGTGTGTGTAATGCCAAGGCGTTTGGCAAGCGCGCGCGCGCGCGCGCGC
GCTGTTGACGCATGTTTGCATTGCCAAACGCCTTGGCATTAGCCCTTGAAAGAGTGACACGTGTGTGTGTGTGTGTGTGT
> G'E C D'B'A'D'B |81.1363654769571
GATGCAGAGAATTTAAGCGCGCTGTTGACGCATGTTTGCAATATATATATATATATATATACACACACACACACACACAC
CTCTCTCTCTCTCTCTCTCTGCGCGCGCGCGCGCGCGCGCACACACACACACACACACACAGAGAGAGAGAGAGAGAGAG
> H F E'A C'A A G |54.1921192382613
GTGTCACTCTTTCAAGGGCTTTGCCAAACGCCTTGGCATTTGCAAACATGCGTCAACAGCGCGCGCGCGCGCGCGCGCGC
ATATATATATATATATATATGCGCGCGCGCGCGCGCGCGCGCGCGCGCGCGCGCGCGCGCGCGCTTAAATTCTCTGCATC
> H D'C C'C'D'E C'|57.8469383534532
GTGTCACTCTTTCAAGGGCTACACACACACACACACACACATATATATATATATATATATATATATATATATATATATAT
ATATATATATATATATATATACACACACACACACACACACGCTGTTGACGCATGTTTGCAATATATATATATATATATAT
> E A'C'F H'H'B B'|39.7230512080543
GCTGTTGACGCATGTTTGCAGCGCGCGCGCGCGCGCGCGCATATATATATATATATATATTTGCCAAACGCCTTGGCATT
AGCCCTTGAAAGAGTGACACAGCCCTTGAAAGAGTGACACAGAGAGAGAGAGAGAGAGAGCTCTCTCTCTCTCTCTCTCT
> C A'E A A'E'B D |81.8473481112616
ATATATATATATATATATATGCGCGCGCGCGCGCGCGCGCGCTGTTGACGCATGTTTGCAGCGCGCGCGCGCGCGCGCGC
GCGCGCGCGCGCGCGCGCGCTGCAAACATGCGTCAACAGCAGAGAGAGAGAGAGAGAGAGGTGTGTGTGTGTGTGTGTGT
> B F'A E'F B F'B'|45.6581742901372
AGAGAGAGAGAGAGAGAGAGAATGCCAAGGCGTTTGGCAAGCGCGCGCGCGCGCGCGCGCTGCAAACATGCGTCAACAGC
TTGCCAAACGCCTTGGCATTAGAGAGAGAGAGAGAGAGAGAATGCCAAGGCGTTTGGCAACTCTCTCTCTCTCTCTCTCT
> A'A'F'A G E E'F |41.5458104816744
GCGCGCGCGCGCGCGCGCGCGCGCGCGCGCGCGCGCGCGCAATGCCAAGGCGTTTGGCAAGCGCGCGCGCGCGCGCGCGC
GCGCTTAAATTCTCTGCATCGCTGTTGACGCATGTTTGCATGCAAACATGCGTCAACAGCTTGCCAAACGCCTTGGCATT
> D C G'B'D C E B |54.902981024026
GTGTGTGTGTGTGTGTGTGTATATATATATATATATATATGATGCAGAGAATTTAAGCGCCTCTCTCTCTCTCTCTCTCT
GTGTGTGTGTGTGTGTGTGTATATATATATATATATATATGCTGTTGACGCATGTTTGCAAGAGAGAGAGAGAGAGAGAG
> D F'E'B'H D H C |61.6436436904543
GTGTGTGTGTGTGTGTGTGTAATGCCAAGGCGTTTGGCAATGCAAACATGCGTCAACAGCCTCTCTCTCTCTCTCTCTCT
GTGTCACTCTTTCAAGGGCTGTGTGTGTGTGTGTGTGTGTGTGTCACTCTTTCAAGGGCTATATATATATATATATATAT
> E D H'D H'H F'B |63.5134792670871
GCTGTTGACGCATGTTTGCAGTGTGTGTGTGTGTGTGTGTAGCCCTTGAAAGAGTGACACGTGTGTGTGTGTGTGTGTGT
AGCCCTTGAAAGAGTGACACGTGTCACTCTTTCAAGGGCTAATGCCAAGGCGTTTGGCAAAGAGAGAGAGAGAGAGAGAG
> G G D B H E F'F'|59.5130635707281
GCGCTTAAATTCTCTGCATCGCGCTTAAATTCTCTGCATCGTGTGTGTGTGTGTGTGTGTAGAGAGAGAGAGAGAGAGAG
GTGTCACTCTTTCAAGGGCTGCTGTTGACGCATGTTTGCAAATGCCAAGGCGTTTGGCAAAATGCCAAGGCGTTTGGCAA
> A D B'C D'F B'A'|68.2123590429886
GCGCGCGCGCGCGCGCGCGCGTGTGTGTGTGTGTGTGTGTCTCTCTCTCTCTCTCTCTCTATATATATATATATATATAT
ACACACACACACACACACACTTGCCAAACGCCTTGGCATTCTCTCTCTCTCTCTCTCTCTGCGCGCGCGCGCGCGCGCGC
> F C F D'G B'A'H |50.0590835638312
TTGCCAAACGCCTTGGCATTATATATATATATATATATATTTGCCAAACGCCTTGGCATTACACACACACACACACACAC
GCGCTTAAATTCTCTGCATCCTCTCTCTCTCTCTCTCTCTGCGCGCGCGCGCGCGCGCGCGTGTCACTCTTTCAAGGGCT
> F D F A'B'B A C |76.4170681348632
TTGCCAAACGCCTTGGCATTGTGTGTGTGTGTGTGTGTGTTTGCCAAACGCCTTGGCATTGCGCGCGCGCGCGCGCGCGC
CTCTCTCTCTCTCTCTCTCTAGAGAGAGAGAGAGAGAGAGGCGCGCGCGCGCGCGCGCGCATATATATATATATATATAT
> A B'B'F'E'A B'A'|63.6024838919073
GCGCGCGCGCGCGCGCGCGCCTCTCTCTCTCTCTCTCTCTCTCTCTCTCTCTCTCTCTCTAATGCCAAGGCGTTTGGCAA
TGCAAACATGCGTCAACAGCGCGCGCGCGCGCGCGCGCGCCTCTCTCTCTCTCTCTCTCTGCGCGCGCGCGCGCGCGCGC
> B F F A'E D'F'D |68.3691736236848
AGAGAGAGAGAGAGAGAGAGTTGCCAAACGCCTTGGCATTTTGCCAAACGCCTTGGCATTGCGCGCGCGCGCGCGCGCGC
GCTGTTGACGCATGTTTGCAACACACACACACACACACACAATGCCAAGGCGTTTGGCAAGTGTGTGTGTGTGTGTGTGT
> B'B'A'A E B'H'F |42.5788118013747
CTCTCTCTCTCTCTCTCTCTCTCTCTCTCTCTCTCTCTCTGCGCGCGCGCGCGCGCGCGCGCGCGCGCGCGCGCGCGCGC
GCTGTTGACGCATGTTTGCACTCTCTCTCTCTCTCTCTCTAGCCCTTGAAAGAGTGACACTTGCCAAACGCCTTGGCATT
> G'B G'C C F'E'F |28.6258691629432
GATGCAGAGAATTTAAGCGCAGAGAGAGAGAGAGAGAGAGGATGCAGAGAATTTAAGCGCATATATATATATATATATAT
ATATATATATATATATATATAATGCCAAGGCGTTTGGCAATGCAAACATGCGTCAACAGCTTGCCAAACGCCTTGGCATT
> H'F D'F E F F D'|57.4976425857538
AGCCCTTGAAAGAGTGACACTTGCCAAACGCCTTGGCATTACACACACACACACACACACTTGCCAAACGCCTTGGCATT
GCTGTTGACGCATGTTTGCATTGCCAAACGCCTTGGCATTTTGCCAAACGCCTTGGCATTACACACACACACACACACAC
> B B'A'B'A'G C C'|39.5558803089464
AGAGAGAGAGAGAGAGAGAGCTCTCTCTCTCTCTCTCTCTGCGCGCGCGCGCGCGCGCGCCTCTCTCTCTCTCTCTCTCT
GCGCGCGCGCGCGCGCGCGCGCGCTTAAATTCTCTGCATCATATATATATATATATATATATATATATATATATATATAT
> F'E F F D'A F B |82.7592499438273
AATGCCAAGGCGTTTGGCAAGCTGTTGACGCATGTTTGCATTGCCAAACGCCTTGGCATTTTGCCAAACGCCTTGGCATT
ACACACACACACACACACACGCGCGCGCGCGCGCGCGCGCTTGCCAAACGCCTTGGCATTAGAGAGAGAGAGAGAGAGAG
> B'D E A'A D'F F'|92.4723739328478
CTCTCTCTCTCTCTCTCTCTGTGTGTGTGTGTGTGTGTGTGCTGTTGACGCATGTTTGCAGCGCGCGCGCGCGCGCGCGC
GCGCGCGCGCGCGCGCGCGCACACACACACACACACACACTTGCCAAACGCCTTGGCATTAATGCCAAGGCGTTTGGCAA
> E A F'A B'C E'C |49.1327384309038
GCTGTTGACGCATGTTTGCAGCGCGCGCGCGCGCGCGCGCAATGCCAAGGCGTTTGGCAAGCGCGCGCGCGCGCGCGCGC
CTCTCTCTCTCTCTCTCTCTATATATATATATATATATATTGCAAACATGCGTCAACAGCATATATATATATATATATAT
> G A G C A E A D'|90.4477331888134
GCGCTTAAATTCTCTGCATCGCGCGCGCGCGCGCGCGCGCGCGCTTAAATTCTCTGCATCATATATATATATATATATAT
GCGCGCGCGCGCGCGCGCGCGCTGTTGACGCATGTTTGCAGCGCGCGCGCGCGCGCGCGCACACACACACACACACACAC
> F C'F'E'E'E'C'D |53.6649667084861
TTGCCAAACGCCTTGGCATTATATATATATATATATATATAATGCCAAGGCGTTTGGCAATGCAAACATGCGTCAACAGC
TGCAAACATGCGTCAACAGCTGCAAACATGCGTCAACAGCATATATATATATATATATATGTGTGTGTGTGTGTGTGTGT
> E D H'D'F E F D'|56.7919746923085
GCTGTTGACGCATGTTTGCAGTGTGTGTGTGTGTGTGTGTAGCCCTTGAAAGAGTGACACACACACACACACACACACAC
TTGCCAAACGCCTTGGCATTGCTGTTGACGCATGTTTGCATTGCCAAACGCCTTGGCATTACACACACACACACACACAC
> A'E A'F'C D'A E |85.6491901920164
GCGCGCGCGCGCGCGCGCGCGCTGTTGACGCATGTTTGCAGCGCGCGCGCGCGCGCGCGCAATGCCAAGGCGTTTGGCAA
ATATATATATATATATATATACACACACACACACACACACGCGCGCGCGCGCGCGCGCGCGCTGTTGACGCATGTTTGCA
> G G C E B D'C B'|67.621042155257
GCGCTTAAATTCTCTGCATCGCGCTTAAATTCTCTGCATCATATATATATATATATATATGCTGTTGACGCATGTTTGCA
AGAGAGAGAGAGAGAGAGAGACACACACACACACACACACATATATATATATATATATATCTCTCTCTCTCTCTCTCTCT
> G'E'B G'B'F'C'E |37.1282589436417
GATGCAGAGAATTTAAGCGCTGCAAACATGCGTCAACAGCAGAGAGAGAGAGAGAGAGAGGATGCAGAGAATTTAAGCGC
CTCTCTCTCTCTCTCTCTCTAATGCCAAGGCGTTTGGCAAATATATATATATATATATATGCTGTTGACGCATGTTTGCA
> B'D'B'A H F B F'|57.1379641401112
CTCTCTCTCTCTCTCTCTCTACACACACACACACACACACCTCTCTCTCTCTCTCTCTCTGCGCGCGCGCGCGCGCGCGC
GTGTCACTCTTTCAAGGGCTTTGCCAAACGCCTTGGCATTAGAGAGAGAGAGAGAGAGAGAATGCCAAGGCGTTTGGCAA
> A C B'C'B'D'E C'|70.0811892537961
GCGCGCGCGCGCGCGCGCGCATATATATATATATATATATCTCTCTCTCTCTCTCTCTCTATATATATATATATATATAT
CTCTCTCTCTCTCTCTCTCTACACACACACACACACACACGCTGTTGACGCATGTTTGCAATATATATATATATATATAT
> B E'E B A F'F'F |44.5349985954624
AGAGAGAGAGAGAGAGAGAGTGCAAACATGCGTCAACAGCGCTGTTGACGCATGTTTGCAAGAGAGAGAGAGAGAGAGAG
GCGCGCGCGCGCGCGCGCGCAATGCCAAGGCGTTTGGCAAAATGCCAAGGCGTTTGGCAATTGCCAAACGCCTTGGCATT
> B E D D B D'G F'|72.8282906051554
AGAGAGAGAGAGAGAGAGAGGCTGTTGACGCATGTTTGCAGTGTGTGTGTGTGTGTGTGTGTGTGTGTGTGTGTGTGTGT
AGAGAGAGAGAGAGAGAGAGACACACACACACACACACACGCGCTTAAATTCTCTGCATCAATGCCAAGGCGTTTGGCAA
> E E'F E D'G'B'C |63.8731052341372
GCTGTTGACGCATGTTTGCATGCAAACATGCGTCAACAGCTTGCCAAACGCCTTGGCATTGCTGTTGACGCATGTTTGCA
ACACACACACACACACACACGATGCAGAGAATTTAAGCGCCTCTCTCTCTCTCTCTCTCTATATATATATATATATATAT
> D B C'F'H B'B F'|52.04668650987
GTGTGTGTGTGTGTGTGTGTAGAGAGAGAGAGAGAGAGAGATATATATATATATATATATAATGCCAAGGCGTTTGGCAA
GTGTCACTCTTTCAAGGGCTCTCTCTCTCTCTCTCTCTCTAGAGAGAGAGAGAGAGAGAGAATGCCAAGGCGTTTGGCAA
> D'C'C'F'B E'B D |70.8982857362335
ACACACACACACACACACACATATATATATATATATATATATATATATATATATATATATAATGCCAAGGCGTTTGGCAA
AGAGAGAGAGAGAGAGAGAGTGCAAACATGCGTCAACAGCAGAGAGAGAGAGAGAGAGAGGTGTGTGTGTGTGTGTGTGT
> C E H E'G C'B D'|2.91052074340864
ATATATATATATATATATATGCTGTTGACGCATGTTTGCAGTGTCACTCTTTCAAGGGCTTGCAAACATGCGTCAACAGC
GCGCTTAAATTCTCTGCATCATATATATATATATATATATAGAGAGAGAGAGAGAGAGAGACACACACACACACACACAC
> A'D'E'F'C'C C F'|66.2652114128671
GCGCGCGCGCGCGCGCGCGCACACACACACACACACACACTGCAAACATGCGTCAACAGCAATGCCAAGGCGTTTGGCAA
ATATATATATATATATATATATATATATATATATATATATATATATATATATATATATATAATGCCAAGGCGTTTGGCAA
> C D B'C'E F'D'B |70.2409344348977
ATATATATATATATATATATGTGTGTGTGTGTGTGTGTGTCTCTCTCTCTCTCTCTCTCTATATATATATATATATATAT
GCTGTTGACGCATGTTTGCAAATGCCAAGGCGTTTGGCAAACACACACACACACACACACAGAGAGAGAGAGAGAGAGAG
> E'A B'D D'G'D'H |2.98072095807755
TGCAAACATGCGTCAACAGCGCGCGCGCGCGCGCGCGCGCCTCTCTCTCTCTCTCTCTCTGTGTGTGTGTGTGTGTGTGT
ACACACACACACACACACACGATGCAGAGAATTTAAGCGCACACACACACACACACACACGTGTCACTCTTTCAAGGGCT
> C C A'A'C'C B B'|37.3073037321993
ATATATATATATATATATATATATATATATATATATATATGCGCGCGCGCGCGCGCGCGCGCGCGCGCGCGCGCGCGCGC
ATATATATATATATATATATATATATATATATATATATATAGAGAGAGAGAGAGAGAGAGCTCTCTCTCTCTCTCTCTCT
> D D'E D C F'E'B |65.9920532772755
GTGTGTGTGTGTGTGTGTGTACACACACACACACACACACGCTGTTGACGCATGTTTGCAGTGTGTGTGTGTGTGTGTGT
ATATATATATATATATATATAATGCCAAGGCGTTTGGCAATGCAAACATGCGTCAACAGCAGAGAGAGAGAGAGAGAGAG
> C'G'H'B C'E'A C |2.88110606146236
ATATATATATATATATATATGATGCAGAGAATTTAAGCGCAGCCCTTGAAAGAGTGACACAGAGAGAGAGAGAGAGAGAG
ATATATATATATATATATATTGCAAACATGCGTCAACAGCGCGCGCGCGCGCGCGCGCGCATATATATATATATATATAT
> E C C'F'F D E C'|61.5177021469065
GCTGTTGACGCATGTTTGCAATATATATATATATATATATATATATATATATATATATATAATGCCAAGGCGTTTGGCAA
TTGCCAAACGCCTTGGCATTGTGTGTGTGTGTGTGTGTGTGCTGTTGACGCATGTTTGCAATATATATATATATATATAT
> F E F E'D F'E'F'|57.3066986770053
TTGCCAAACGCCTTGGCATTGCTGTTGACGCATGTTTGCATTGCCAAACGCCTTGGCATTTGCAAACATGCGTCAACAGC
GTGTGTGTGTGTGTGTGTGTAATGCCAAGGCGTTTGGCAATGCAAACATGCGTCAACAGCAATGCCAAGGCGTTTGGCAA
> D D'B'E'B'E'B'B'|82.0422288431136
GTGTGTGTGTGTGTGTGTGTACACACACACACACACACACCTCTCTCTCTCTCTCTCTCTTGCAAACATGCGTCAACAGC
CTCTCTCTCTCTCTCTCTCTTGCAAACATGCGTCAACAGCCTCTCTCTCTCTCTCTCTCTCTCTCTCTCTCTCTCTCTCT
> F'B'C A H'F'F H'|19.618003245709
AATGCCAAGGCGTTTGGCAACTCTCTCTCTCTCTCTCTCTATATATATATATATATATATGCGCGCGCGCGCGCGCGCGC
AGCCCTTGAAAGAGTGACACAATGCCAAGGCGTTTGGCAATTGCCAAACGCCTTGGCATTAGCCCTTGAAAGAGTGACAC
> F'B D'B E'A'H'B |79.3406956879203
AATGCCAAGGCGTTTGGCAAAGAGAGAGAGAGAGAGAGAGACACACACACACACACACACAGAGAGAGAGAGAGAGAGAG
TGCAAACATGCGTCAACAGCGCGCGCGCGCGCGCGCGCGCAGCCCTTGAAAGAGTGACACAGAGAGAGAGAGAGAGAGAG
> G G'C F F A'E A |42.5879471240134
GCGCTTAAATTCTCTGCATCGATGCAGAGAATTTAAGCGCATATATATATATATATATATTTGCCAAACGCCTTGGCATT
TTGCCAAACGCCTTGGCATTGCGCGCGCGCGCGCGCGCGCGCTGTTGACGCATGTTTGCAGCGCGCGCGCGCGCGCGCGC
> D F'A'F'F B'D'F'|34.5692349901832
GTGTGTGTGTGTGTGTGTGTAATGCCAAGGCGTTTGGCAAGCGCGCGCGCGCGCGCGCGCAATGCCAAGGCGTTTGGCAA
TTGCCAAACGCCTTGGCATTCTCTCTCTCTCTCTCTCTCTACACACACACACACACACACAATGCCAAGGCGTTTGGCAA
> F E'D B'C F F H'|62.8560054066907
TTGCCAAACGCCTTGGCATTTGCAAACATGCGTCAACAGCGTGTGTGTGTGTGTGTGTGTCTCTCTCTCTCTCTCTCTCT
ATATATATATATATATATATTTGCCAAACGCCTTGGCATTTTGCCAAACGCCTTGGCATTAGCCCTTGAAAGAGTGACAC
> D'A'E'A'A B'F F |91.5962847756096
ACACACACACACACACACACGCGCGCGCGCGCGCGCGCGCTGCAAACATGCGTCAACAGCGCGCGCGCGCGCGCGCGCGC
GCGCGCGCGCGCGCGCGCGCCTCTCTCTCTCTCTCTCTCTTTGCCAAACGCCTTGGCATTTTGCCAAACGCCTTGGCATT
> H'B'H'B'A'C D'E'|65.2088282044098
AGCCCTTGAAAGAGTGACACCTCTCTCTCTCTCTCTCTCTAGCCCTTGAAAGAGTGACACCTCTCTCTCTCTCTCTCTCT
GCGCGCGCGCGCGCGCGCGCATATATATATATATATATATACACACACACACACACACACTGCAAACATGCGTCAACAGC
> F'E H G D'A E'C'|2.79872793962256
AATGCCAAGGCGTTTGGCAAGCTGTTGACGCATGTTTGCAGTGTCACTCTTTCAAGGGCTGCGCTTAAATTCTCTGCATC
ACACACACACACACACACACGCGCGCGCGCGCGCGCGCGCTGCAAACATGCGTCAACAGCATATATATATATATATATAT
> B'C'B'B A C D D |69.0623135813364
CTCTCTCTCTCTCTCTCTCTATATATATATATATATATATCTCTCTCTCTCTCTCTCTCTAGAGAGAGAGAGAGAGAGAG
GCGCGCGCGCGCGCGCGCGCATATATATATATATATATATGTGTGTGTGTGTGTGTGTGTGTGTGTGTGTGTGTGTGTGT
> B'A'A'H'B A'C'F |34.6702979674638
CTCTCTCTCTCTCTCTCTCTGCGCGCGCGCGCGCGCGCGCGCGCGCGCGCGCGCGCGCGCAGCCCTTGAAAGAGTGACAC
AGAGAGAGAGAGAGAGAGAGGCGCGCGCGCGCGCGCGCGCATATATATATATATATATATTTGCCAAACGCCTTGGCATT
> E B B'D'E'D'D A'|69.0047172880733
GCTGTTGACGCATGTTTGCAAGAGAGAGAGAGAGAGAGAGCTCTCTCTCTCTCTCTCTCTACACACACACACACACACAC
TGCAAACATGCGTCAACAGCACACACACACACACACACACGTGTGTGTGTGTGTGTGTGTGCGCGCGCGCGCGCGCGCGC
> F A E B'A B'F B |56.3855779592571
TTGCCAAACGCCTTGGCATTGCGCGCGCGCGCGCGCGCGCGCTGTTGACGCATGTTTGCACTCTCTCTCTCTCTCTCTCT
GCGCGCGCGCGCGCGCGCGCCTCTCTCTCTCTCTCTCTCTTTGCCAAACGCCTTGGCATTAGAGAGAGAGAGAGAGAGAG
> D'D'F'H'E'C'B F'|61.1533226003216
ACACACACACACACACACACACACACACACACACACACACAATGCCAAGGCGTTTGGCAAAGCCCTTGAAAGAGTGACAC
TGCAAACATGCGTCAACAGCATATATATATATATATATATAGAGAGAGAGAGAGAGAGAGAATGCCAAGGCGTTTGGCAA
> H'B C'B'D'B B'E'|73.3300459359149
AGCCCTTGAAAGAGTGACACAGAGAGAGAGAGAGAGAGAGATATATATATATATATATATCTCTCTCTCTCTCTCTCTCT
ACACACACACACACACACACAGAGAGAGAGAGAGAGAGAGCTCTCTCTCTCTCTCTCTCTTGCAAACATGCGTCAACAGC
> B F'A A'F'E'G'C'|41.4312496330778
AGAGAGAGAGAGAGAGAGAGAATGCCAAGGCGTTTGGCAAGCGCGCGCGCGCGCGCGCGCGCGCGCGCGCGCGCGCGCGC
AATGCCAAGGCGTTTGGCAATGCAAACATGCGTCAACAGCGATGCAGAGAATTTAAGCGCATATATATATATATATATAT
> B'H F B'B A B'A'|44.7473579585358
CTCTCTCTCTCTCTCTCTCTGTGTCACTCTTTCAAGGGCTTTGCCAAACGCCTTGGCATTCTCTCTCTCTCTCTCTCTCT
AGAGAGAGAGAGAGAGAGAGGCGCGCGCGCGCGCGCGCGCCTCTCTCTCTCTCTCTCTCTGCGCGCGCGCGCGCGCGCGC
> D C A'B'A H'G'A'|2.75886814768746
GTGTGTGTGTGTGTGTGTGTATATATATATATATATATATGCGCGCGCGCGCGCGCGCGCCTCTCTCTCTCTCTCTCTCT
GCGCGCGCGCGCGCGCGCGCAGCCCTTGAAAGAGTGACACGATGCAGAGAATTTAAGCGCGCGCGCGCGCGCGCGCGCGC
> G'D E H'A'E D'B |73.5846538675631
GATGCAGAGAATTTAAGCGCGTGTGTGTGTGTGTGTGTGTGCTGTTGACGCATGTTTGCAAGCCCTTGAAAGAGTGACAC
GCGCGCGCGCGCGCGCGCGCGCTGTTGACGCATGTTTGCAACACACACACACACACACACAGAGAGAGAGAGAGAGAGAG
> D'B'E'E G'F'C'E |64.4561316621468
ACACACACACACACACACACCTCTCTCTCTCTCTCTCTCTTGCAAACATGCGTCAACAGCGCTGTTGACGCATGTTTGCA
GATGCAGAGAATTTAAGCGCAATGCCAAGGCGTTTGGCAAATATATATATATATATATATGCTGTTGACGCATGTTTGCA
> H'A'A'D E'F E'C |70.1736556135955
AGCCCTTGAAAGAGTGACACGCGCGCGCGCGCGCGCGCGCGCGCGCGCGCGCGCGCGCGCGTGTGTGTGTGTGTGTGTGT
TGCAAACATGCGTCAACAGCTTGCCAAACGCCTTGGCATTTGCAAACATGCGTCAACAGCATATATATATATATATATAT
> B'A F E'D'C'E'F |74.4336615097521
CTCTCTCTCTCTCTCTCTCTGCGCGCGCGCGCGCGCGCGCTTGCCAAACGCCTTGGCATTTGCAAACATGCGTCAACAGC
ACACACACACACACACACACATATATATATATATATATATTGCAAACATGCGTCAACAGCTTGCCAAACGCCTTGGCATT
> B B'B'E'D'C C'E |63.2411045383858
AGAGAGAGAGAGAGAGAGAGCTCTCTCTCTCTCTCTCTCTCTCTCTCTCTCTCTCTCTCTTGCAAACATGCGTCAACAGC
ACACACACACACACACACACATATATATATATATATATATATATATATATATATATATATGCTGTTGACGCATGTTTGCA
> G'F'E'A'F B'B'C |41.4440157710818
GATGCAGAGAATTTAAGCGCAATGCCAAGGCGTTTGGCAATGCAAACATGCGTCAACAGCGCGCGCGCGCGCGCGCGCGC
TTGCCAAACGCCTTGGCATTCTCTCTCTCTCTCTCTCTCTCTCTCTCTCTCTCTCTCTCTATATATATATATATATATAT
> C A'A'G A'G'A C |41.4895113355014
ATATATATATATATATATATGCGCGCGCGCGCGCGCGCGCGCGCGCGCGCGCGCGCGCGCGCGCTTAAATTCTCTGCATC
GCGCGCGCGCGCGCGCGCGCGATGCAGAGAATTTAAGCGCGCGCGCGCGCGCGCGCGCGCATATATATATATATATATAT
> E B D'D'B E D F'|72.8050395190835
GCTGTTGACGCATGTTTGCAAGAGAGAGAGAGAGAGAGAGACACACACACACACACACACACACACACACACACACACAC
AGAGAGAGAGAGAGAGAGAGGCTGTTGACGCATGTTTGCAGTGTGTGTGTGTGTGTGTGTAATGCCAAGGCGTTTGGCAA
> F E'F'F'A F'D B |89.1797906593771
TTGCCAAACGCCTTGGCATTTGCAAACATGCGTCAACAGCAATGCCAAGGCGTTTGGCAAAATGCCAAGGCGTTTGGCAA
GCGCGCGCGCGCGCGCGCGCAATGCCAAGGCGTTTGGCAAGTGTGTGTGTGTGTGTGTGTAGAGAGAGAGAGAGAGAGAG
> E'A'C A E B D'G'|73.1342454566797
TGCAAACATGCGTCAACAGCGCGCGCGCGCGCGCGCGCGCATATATATATATATATATATGCGCGCGCGCGCGCGCGCGC
GCTGTTGACGCATGTTTGCAAGAGAGAGAGAGAGAGAGAGACACACACACACACACACACGATGCAGAGAATTTAAGCGC
> B'D D'B'D B E H |59.3853738629691
CTCTCTCTCTCTCTCTCTCTGTGTGTGTGTGTGTGTGTGTACACACACACACACACACACCTCTCTCTCTCTCTCTCTCT
GTGTGTGTGTGTGTGTGTGTAGAGAGAGAGAGAGAGAGAGGCTGTTGACGCATGTTTGCAGTGTCACTCTTTCAAGGGCT
> F C B'F'H A A C'|37.2320590667015
TTGCCAAACGCCTTGGCATTATATATATATATATATATATCTCTCTCTCTCTCTCTCTCTAATGCCAAGGCGTTTGGCAA
GTGTCACTCTTTCAAGGGCTGCGCGCGCGCGCGCGCGCGCGCGCGCGCGCGCGCGCGCGCATATATATATATATATATAT
> A G'D E'A H C E |88.6600280697284
GCGCGCGCGCGCGCGCGCGCGATGCAGAGAATTTAAGCGCGTGTGTGTGTGTGTGTGTGTTGCAAACATGCGTCAACAGC
GCGCGCGCGCGCGCGCGCGCGTGTCACTCTTTCAAGGGCTATATATATATATATATATATGCTGTTGACGCATGTTTGCA
> C'G'C'C'A'A'A'F |34.4482214643129
ATATATATATATATATATATGATGCAGAGAATTTAAGCGCATATATATATATATATATATATATATATATATATATATAT
GCGCGCGCGCGCGCGCGCGCGCGCGCGCGCGCGCGCGCGCGCGCGCGCGCGCGCGCGCGCTTGCCAAACGCCTTGGCATT
> A'A'F C A'G F F |22.0707594836978
GCGCGCGCGCGCGCGCGCGCGCGCGCGCGCGCGCGCGCGCTTGCCAAACGCCTTGGCATTATATATATATATATATATAT
GCGCGCGCGCGCGCGCGCGCGCGCTTAAATTCTCTGCATCTTGCCAAACGCCTTGGCATTTTGCCAAACGCCTTGGCATT
> F'B'F'C'F A'F'D'|32.6159386771373
AATGCCAAGGCGTTTGGCAACTCTCTCTCTCTCTCTCTCTAATGCCAAGGCGTTTGGCAAATATATATATATATATATAT
TTGCCAAACGCCTTGGCATTGCGCGCGCGCGCGCGCGCGCAATGCCAAGGCGTTTGGCAAACACACACACACACACACAC
> C C'B'C'D'C'C A'|69.226467383106
ATATATATATATATATATATATATATATATATATATATATCTCTCTCTCTCTCTCTCTCTATATATATATATATATATAT
ACACACACACACACACACACATATATATATATATATATATATATATATATATATATATATGCGCGCGCGCGCGCGCGCGC
> D'G'G A A H E'D |68.5557126073689
ACACACACACACACACACACGATGCAGAGAATTTAAGCGCGCGCTTAAATTCTCTGCATCGCGCGCGCGCGCGCGCGCGC
GCGCGCGCGCGCGCGCGCGCGTGTCACTCTTTCAAGGGCTTGCAAACATGCGTCAACAGCGTGTGTGTGTGTGTGTGTGT
> E B'B'H'A'D E'B |77.0826863292819
GCTGTTGACGCATGTTTGCACTCTCTCTCTCTCTCTCTCTCTCTCTCTCTCTCTCTCTCTAGCCCTTGAAAGAGTGACAC
GCGCGCGCGCGCGCGCGCGCGTGTGTGTGTGTGTGTGTGTTGCAAACATGCGTCAACAGCAGAGAGAGAGAGAGAGAGAG
> A'F'E B'B'B G'E |43.8850217162341
GCGCGCGCGCGCGCGCGCGCAATGCCAAGGCGTTTGGCAAGCTGTTGACGCATGTTTGCACTCTCTCTCTCTCTCTCTCT
CTCTCTCTCTCTCTCTCTCTAGAGAGAGAGAGAGAGAGAGGATGCAGAGAATTTAAGCGCGCTGTTGACGCATGTTTGCA
> F'D'B F E C A A'|93.8802626843934
AATGCCAAGGCGTTTGGCAAACACACACACACACACACACAGAGAGAGAGAGAGAGAGAGTTGCCAAACGCCTTGGCATT
GCTGTTGACGCATGTTTGCAATATATATATATATATATATGCGCGCGCGCGCGCGCGCGCGCGCGCGCGCGCGCGCGCGC
> A B'F'G A'A'D'C |72.8986476029299
GCGCGCGCGCGCGCGCGCGCCTCTCTCTCTCTCTCTCTCTAATGCCAAGGCGTTTGGCAAGCGCTTAAATTCTCTGCATC
GCGCGCGCGCGCGCGCGCGCGCGCGCGCGCGCGCGCGCGCACACACACACACACACACACATATATATATATATATATAT
> A'D E F'E'B C'B'|83.5696632458054
GCGCGCGCGCGCGCGCGCGCGTGTGTGTGTGTGTGTGTGTGCTGTTGACGCATGTTTGCAAATGCCAAGGCGTTTGGCAA
TGCAAACATGCGTCAACAGCAGAGAGAGAGAGAGAGAGAGATATATATATATATATATATCTCTCTCTCTCTCTCTCTCT
> A'A E F'C E B'B'|46.7725892623193
GCGCGCGCGCGCGCGCGCGCGCGCGCGCGCGCGCGCGCGCGCTGTTGACGCATGTTTGCAAATGCCAAGGCGTTTGGCAA
ATATATATATATATATATATGCTGTTGACGCATGTTTGCACTCTCTCTCTCTCTCTCTCTCTCTCTCTCTCTCTCTCTCT
> D'B'F D D D E E'|62.3233146233501
ACACACACACACACACACACCTCTCTCTCTCTCTCTCTCTTTGCCAAACGCCTTGGCATTGTGTGTGTGTGTGTGTGTGT
GTGTGTGTGTGTGTGTGTGTGTGTGTGTGTGTGTGTGTGTGCTGTTGACGCATGTTTGCATGCAAACATGCGTCAACAGC
> F E B'C A D'H'B'|94.6498762820858
TTGCCAAACGCCTTGGCATTGCTGTTGACGCATGTTTGCACTCTCTCTCTCTCTCTCTCTATATATATATATATATATAT
GCGCGCGCGCGCGCGCGCGCACACACACACACACACACACAGCCCTTGAAAGAGTGACACCTCTCTCTCTCTCTCTCTCT
> D E B'B D'A E E'|75.3620716590051
GTGTGTGTGTGTGTGTGTGTGCTGTTGACGCATGTTTGCACTCTCTCTCTCTCTCTCTCTAGAGAGAGAGAGAGAGAGAG
ACACACACACACACACACACGCGCGCGCGCGCGCGCGCGCGCTGTTGACGCATGTTTGCATGCAAACATGCGTCAACAGC
> E A F'C C B'E'D |83.1689603081535
GCTGTTGACGCATGTTTGCAGCGCGCGCGCGCGCGCGCGCAATGCCAAGGCGTTTGGCAAATATATATATATATATATAT
ATATATATATATATATATATCTCTCTCTCTCTCTCTCTCTTGCAAACATGCGTCAACAGCGTGTGTGTGTGTGTGTGTGT
> G'A E'B'A'D'D D'|76.3933549859139
GATGCAGAGAATTTAAGCGCGCGCGCGCGCGCGCGCGCGCTGCAAACATGCGTCAACAGCCTCTCTCTCTCTCTCTCTCT
GCGCGCGCGCGCGCGCGCGCACACACACACACACACACACGTGTGTGTGTGTGTGTGTGTACACACACACACACACACAC
> A'B'D'B'B'E'A D |92.1311662066567
GCGCGCGCGCGCGCGCGCGCCTCTCTCTCTCTCTCTCTCTACACACACACACACACACACCTCTCTCTCTCTCTCTCTCT
CTCTCTCTCTCTCTCTCTCTTGCAAACATGCGTCAACAGCGCGCGCGCGCGCGCGCGCGCGTGTGTGTGTGTGTGTGTGT
> E H'A E F C D C'|72.1827949483887
GCTGTTGACGCATGTTTGCAAGCCCTTGAAAGAGTGACACGCGCGCGCGCGCGCGCGCGCGCTGTTGACGCATGTTTGCA
TTGCCAAACGCCTTGGCATTATATATATATATATATATATGTGTGTGTGTGTGTGTGTGTATATATATATATATATATAT
> B'B F F E'C'B A'|43.561897351811
CTCTCTCTCTCTCTCTCTCTAGAGAGAGAGAGAGAGAGAGTTGCCAAACGCCTTGGCATTTTGCCAAACGCCTTGGCATT
TGCAAACATGCGTCAACAGCATATATATATATATATATATAGAGAGAGAGAGAGAGAGAGGCGCGCGCGCGCGCGCGCGC
> C C'E'E E'F F'E |28.8710454479312
ATATATATATATATATATATATATATATATATATATATATTGCAAACATGCGTCAACAGCGCTGTTGACGCATGTTTGCA
TGCAAACATGCGTCAACAGCTTGCCAAACGCCTTGGCATTAATGCCAAGGCGTTTGGCAAGCTGTTGACGCATGTTTGCA
> E D'A D'B'A D H'|89.2008232313199
GCTGTTGACGCATGTTTGCAACACACACACACACACACACGCGCGCGCGCGCGCGCGCGCACACACACACACACACACAC
CTCTCTCTCTCTCTCTCTCTGCGCGCGCGCGCGCGCGCGCGTGTGTGTGTGTGTGTGTGTAGCCCTTGAAAGAGTGACAC
> C'E'C D'E'F E B'|68.8333803475345
ATATATATATATATATATATTGCAAACATGCGTCAACAGCATATATATATATATATATATACACACACACACACACACAC
TGCAAACATGCGTCAACAGCTTGCCAAACGCCTTGGCATTGCTGTTGACGCATGTTTGCACTCTCTCTCTCTCTCTCTCT
> B'C'B C E'A D C |74.6773454458303
CTCTCTCTCTCTCTCTCTCTATATATATATATATATATATAGAGAGAGAGAGAGAGAGAGATATATATATATATATATAT
TGCAAACATGCGTCAACAGCGCGCGCGCGCGCGCGCGCGCGTGTGTGTGTGTGTGTGTGTATATATATATATATATATAT
> G A'C'G'D'D'D C'|45.9766451661902
GCGCTTAAATTCTCTGCATCGCGCGCGCGCGCGCGCGCGCATATATATATATATATATATGATGCAGAGAATTTAAGCGC
ACACACACACACACACACACACACACACACACACACACACGTGTGTGTGTGTGTGTGTGTATATATATATATATATATAT
> E G F E C H F F |26.3082530407366
GCTGTTGACGCATGTTTGCAGCGCTTAAATTCTCTGCATCTTGCCAAACGCCTTGGCATTGCTGTTGACGCATGTTTGCA
ATATATATATATATATATATGTGTCACTCTTTCAAGGGCTTTGCCAAACGCCTTGGCATTTTGCCAAACGCCTTGGCATT
> F'A C G C F'E'G |38.3631809509427
AATGCCAAGGCGTTTGGCAAGCGCGCGCGCGCGCGCGCGCATATATATATATATATATATGCGCTTAAATTCTCTGCATC
ATATATATATATATATATATAATGCCAAGGCGTTTGGCAATGCAAACATGCGTCAACAGCGCGCTTAAATTCTCTGCATC
> A D C'A A'C'H'G |3.27928076262186
GCGCGCGCGCGCGCGCGCGCGTGTGTGTGTGTGTGTGTGTATATATATATATATATATATGCGCGCGCGCGCGCGCGCGC
GCGCGCGCGCGCGCGCGCGCATATATATATATATATATATAGCCCTTGAAAGAGTGACACGCGCTTAAATTCTCTGCATC
> F B'F C A'E D F |71.5344186388526
TTGCCAAACGCCTTGGCATTCTCTCTCTCTCTCTCTCTCTTTGCCAAACGCCTTGGCATTATATATATATATATATATAT
GCGCGCGCGCGCGCGCGCGCGCTGTTGACGCATGTTTGCAGTGTGTGTGTGTGTGTGTGTTTGCCAAACGCCTTGGCATT
> E'D'D'A C'B E'G'|75.3939349880069
TGCAAACATGCGTCAACAGCACACACACACACACACACACACACACACACACACACACACGCGCGCGCGCGCGCGCGCGC
ATATATATATATATATATATAGAGAGAGAGAGAGAGAGAGTGCAAACATGCGTCAACAGCGATGCAGAGAATTTAAGCGC
> E E'F C F B E'F |34.3648253122684
GCTGTTGACGCATGTTTGCATGCAAACATGCGTCAACAGCTTGCCAAACGCCTTGGCATTATATATATATATATATATAT
TTGCCAAACGCCTTGGCATTAGAGAGAGAGAGAGAGAGAGTGCAAACATGCGTCAACAGCTTGCCAAACGCCTTGGCATT
> A'B'A C C'F'E H |44.9584979640051
GCGCGCGCGCGCGCGCGCGCCTCTCTCTCTCTCTCTCTCTGCGCGCGCGCGCGCGCGCGCATATATATATATATATATAT
ATATATATATATATATATATAATGCCAAGGCGTTTGGCAAGCTGTTGACGCATGTTTGCAGTGTCACTCTTTCAAGGGCT
> D C'B C D'F E F'|60.9861110573638
GTGTGTGTGTGTGTGTGTGTATATATATATATATATATATAGAGAGAGAGAGAGAGAGAGATATATATATATATATATAT
ACACACACACACACACACACTTGCCAAACGCCTTGGCATTGCTGTTGACGCATGTTTGCAAATGCCAAGGCGTTTGGCAA
> D'D B'F G'F B E |69.5291512537222
ACACACACACACACACACACGTGTGTGTGTGTGTGTGTGTCTCTCTCTCTCTCTCTCTCTTTGCCAAACGCCTTGGCATT
GATGCAGAGAATTTAAGCGCTTGCCAAACGCCTTGGCATTAGAGAGAGAGAGAGAGAGAGGCTGTTGACGCATGTTTGCA
> B A'F'E C B'F'A'|45.0381385188332
AGAGAGAGAGAGAGAGAGAGGCGCGCGCGCGCGCGCGCGCAATGCCAAGGCGTTTGGCAAGCTGTTGACGCATGTTTGCA
ATATATATATATATATATATCTCTCTCTCTCTCTCTCTCTAATGCCAAGGCGTTTGGCAAGCGCGCGCGCGCGCGCGCGC
> F'F'F'E H'D C'D'|61.247882892242
AATGCCAAGGCGTTTGGCAAAATGCCAAGGCGTTTGGCAAAATGCCAAGGCGTTTGGCAAGCTGTTGACGCATGTTTGCA
AGCCCTTGAAAGAGTGACACGTGTGTGTGTGTGTGTGTGTATATATATATATATATATATACACACACACACACACACAC
> C C C'D F'C'D F'|38.2372520832468
ATATATATATATATATATATATATATATATATATATATATATATATATATATATATATATGTGTGTGTGTGTGTGTGTGT
AATGCCAAGGCGTTTGGCAAATATATATATATATATATATGTGTGTGTGTGTGTGTGTGTAATGCCAAGGCGTTTGGCAA
> B'E'A D B'D A F |97.4333016996642
CTCTCTCTCTCTCTCTCTCTTGCAAACATGCGTCAACAGCGCGCGCGCGCGCGCGCGCGCGTGTGTGTGTGTGTGTGTGT
CTCTCTCTCTCTCTCTCTCTGTGTGTGTGTGTGTGTGTGTGCGCGCGCGCGCGCGCGCGCTTGCCAAACGCCTTGGCATT
> G'B H'E'D B'B H |3.1676838278951
GATGCAGAGAATTTAAGCGCAGAGAGAGAGAGAGAGAGAGAGCCCTTGAAAGAGTGACACTGCAAACATGCGTCAACAGC
GTGTGTGTGTGTGTGTGTGTCTCTCTCTCTCTCTCTCTCTAGAGAGAGAGAGAGAGAGAGGTGTCACTCTTTCAAGGGCT
> G'A A'C B'G'A'D |76.2835146520486
GATGCAGAGAATTTAAGCGCGCGCGCGCGCGCGCGCGCGCGCGCGCGCGCGCGCGCGCGCATATATATATATATATATAT
CTCTCTCTCTCTCTCTCTCTGATGCAGAGAATTTAAGCGCGCGCGCGCGCGCGCGCGCGCGTGTGTGTGTGTGTGTGTGT
> C A'D'E'D'H'D F'|64.0751238973405
ATATATATATATATATATATGCGCGCGCGCGCGCGCGCGCACACACACACACACACACACTGCAAACATGCGTCAACAGC
ACACACACACACACACACACAGCCCTTGAAAGAGTGACACGTGTGTGTGTGTGTGTGTGTAATGCCAAGGCGTTTGGCAA
> H'E E'C'D C'D B |58.0655346550158
AGCCCTTGAAAGAGTGACACGCTGTTGACGCATGTTTGCATGCAAACATGCGTCAACAGCATATATATATATATATATAT
GTGTGTGTGTGTGTGTGTGTATATATATATATATATATATGTGTGTGTGTGTGTGTGTGTAGAGAGAGAGAGAGAGAGAG
> F'A'E B'A A'D'B'|102.407873432224
AATGCCAAGGCGTTTGGCAAGCGCGCGCGCGCGCGCGCGCGCTGTTGACGCATGTTTGCACTCTCTCTCTCTCTCTCTCT
GCGCGCGCGCGCGCGCGCGCGCGCGCGCGCGCGCGCGCGCACACACACACACACACACACCTCTCTCTCTCTCTCTCTCT
> D'G E A'F A E H'|83.2780237870708
ACACACACACACACACACACGCGCTTAAATTCTCTGCATCGCTGTTGACGCATGTTTGCAGCGCGCGCGCGCGCGCGCGC
TTGCCAAACGCCTTGGCATTGCGCGCGCGCGCGCGCGCGCGCTGTTGACGCATGTTTGCAAGCCCTTGAAAGAGTGACAC
> F D'A A'H E D F |77.7713342811322
TTGCCAAACGCCTTGGCATTACACACACACACACACACACGCGCGCGCGCGCGCGCGCGCGCGCGCGCGCGCGCGCGCGC
GTGTCACTCTTTCAAGGGCTGCTGTTGACGCATGTTTGCAGTGTGTGTGTGTGTGTGTGTTTGCCAAACGCCTTGGCATT
> H F D A A E A E |102.619092226309
GTGTCACTCTTTCAAGGGCTTTGCCAAACGCCTTGGCATTGTGTGTGTGTGTGTGTGTGTGCGCGCGCGCGCGCGCGCGC
GCGCGCGCGCGCGCGCGCGCGCTGTTGACGCATGTTTGCAGCGCGCGCGCGCGCGCGCGCGCTGTTGACGCATGTTTGCA
> E A E'F F B A'B |51.0006089044982
GCTGTTGACGCATGTTTGCAGCGCGCGCGCGCGCGCGCGCTGCAAACATGCGTCAACAGCTTGCCAAACGCCTTGGCATT
TTGCCAAACGCCTTGGCATTAGAGAGAGAGAGAGAGAGAGGCGCGCGCGCGCGCGCGCGCAGAGAGAGAGAGAGAGAGAG
> C'E F E F C'F'E'|28.5663027104389
ATATATATATATATATATATGCTGTTGACGCATGTTTGCATTGCCAAACGCCTTGGCATTGCTGTTGACGCATGTTTGCA
TTGCCAAACGCCTTGGCATTATATATATATATATATATATAATGCCAAGGCGTTTGGCAATGCAAACATGCGTCAACAGC
> A'D'A'B A'B F D |78.0313329786783
GCGCGCGCGCGCGCGCGCGCACACACACACACACACACACGCGCGCGCGCGCGCGCGCGCAGAGAGAGAGAGAGAGAGAG
GCGCGCGCGCGCGCGCGCGCAGAGAGAGAGAGAGAGAGAGTTGCCAAACGCCTTGGCATTGTGTGTGTGTGTGTGTGTGT
> F E D B B F H'C |71.7607278886163
TTGCCAAACGCCTTGGCATTGCTGTTGACGCATGTTTGCAGTGTGTGTGTGTGTGTGTGTAGAGAGAGAGAGAGAGAGAG
AGAGAGAGAGAGAGAGAGAGTTGCCAAACGCCTTGGCATTAGCCCTTGAAAGAGTGACACATATATATATATATATATAT
> G'C C F E'B'A'A |50.0601048775423
GATGCAGAGAATTTAAGCGCATATATATATATATATATATATATATATATATATATATATTTGCCAAACGCCTTGGCATT
TGCAAACATGCGTCAACAGCCTCTCTCTCTCTCTCTCTCTGCGCGCGCGCGCGCGCGCGCGCGCGCGCGCGCGCGCGCGC
> D G'E C B B'B'E |78.4772753544185
GTGTGTGTGTGTGTGTGTGTGATGCAGAGAATTTAAGCGCGCTGTTGACGCATGTTTGCAATATATATATATATATATAT
AGAGAGAGAGAGAGAGAGAGCTCTCTCTCTCTCTCTCTCTCTCTCTCTCTCTCTCTCTCTGCTGTTGACGCATGTTTGCA
> D'F'E D'H F E A'|68.6796520221748
ACACACACACACACACACACAATGCCAAGGCGTTTGGCAAGCTGTTGACGCATGTTTGCAACACACACACACACACACAC
GTGTCACTCTTTCAAGGGCTTTGCCAAACGCCTTGGCATTGCTGTTGACGCATGTTTGCAGCGCGCGCGCGCGCGCGCGC
> C'C E'C'B'A E D |86.389122558296
ATATATATATATATATATATATATATATATATATATATATTGCAAACATGCGTCAACAGCATATATATATATATATATAT
CTCTCTCTCTCTCTCTCTCTGCGCGCGCGCGCGCGCGCGCGCTGTTGACGCATGTTTGCAGTGTGTGTGTGTGTGTGTGT
> B B'C'A'A H'C C'|39.9678751685701
AGAGAGAGAGAGAGAGAGAGCTCTCTCTCTCTCTCTCTCTATATATATATATATATATATGCGCGCGCGCGCGCGCGCGC
GCGCGCGCGCGCGCGCGCGCAGCCCTTGAAAGAGTGACACATATATATATATATATATATATATATATATATATATATAT
> B F'F F'E D D D'|64.2613574897005
AGAGAGAGAGAGAGAGAGAGAATGCCAAGGCGTTTGGCAATTGCCAAACGCCTTGGCATTAATGCCAAGGCGTTTGGCAA
GCTGTTGACGCATGTTTGCAGTGTGTGTGTGTGTGTGTGTGTGTGTGTGTGTGTGTGTGTACACACACACACACACACAC
> A'E'A'B'G'D'H C'|3.08321596797973
GCGCGCGCGCGCGCGCGCGCTGCAAACATGCGTCAACAGCGCGCGCGCGCGCGCGCGCGCCTCTCTCTCTCTCTCTCTCT
GATGCAGAGAATTTAAGCGCACACACACACACACACACACGTGTCACTCTTTCAAGGGCTATATATATATATATATATAT
> C'F E'A B'E A'B'|52.2056555352268
ATATATATATATATATATATTTGCCAAACGCCTTGGCATTTGCAAACATGCGTCAACAGCGCGCGCGCGCGCGCGCGCGC
CTCTCTCTCTCTCTCTCTCTGCTGTTGACGCATGTTTGCAGCGCGCGCGCGCGCGCGCGCCTCTCTCTCTCTCTCTCTCT
> C E A'F'F C E B'|36.8936064639109
ATATATATATATATATATATGCTGTTGACGCATGTTTGCAGCGCGCGCGCGCGCGCGCGCAATGCCAAGGCGTTTGGCAA
TTGCCAAACGCCTTGGCATTATATATATATATATATATATGCTGTTGACGCATGTTTGCACTCTCTCTCTCTCTCTCTCT
> D'F'C'A'D'C H'C |43.5051589270459
ACACACACACACACACACACAATGCCAAGGCGTTTGGCAAATATATATATATATATATATGCGCGCGCGCGCGCGCGCGC
ACACACACACACACACACACATATATATATATATATATATAGCCCTTGAAAGAGTGACACATATATATATATATATATAT
> F'D'C'A'E'C C'E'|70.8541090311549
AATGCCAAGGCGTTTGGCAAACACACACACACACACACACATATATATATATATATATATGCGCGCGCGCGCGCGCGCGC
TGCAAACATGCGTCAACAGCATATATATATATATATATATATATATATATATATATATATTGCAAACATGCGTCAACAGC
> A D'F'C E'D C C'|72.5891014517458
GCGCGCGCGCGCGCGCGCGCACACACACACACACACACACAATGCCAAGGCGTTTGGCAAATATATATATATATATATAT
TGCAAACATGCGTCAACAGCGTGTGTGTGTGTGTGTGTGTATATATATATATATATATATATATATATATATATATATAT
> D'B C'A'D G'G'G |45.2706809218143
ACACACACACACACACACACAGAGAGAGAGAGAGAGAGAGATATATATATATATATATATGCGCGCGCGCGCGCGCGCGC
GTGTGTGTGTGTGTGTGTGTGATGCAGAGAATTTAAGCGCGATGCAGAGAATTTAAGCGCGCGCTTAAATTCTCTGCATC
> D'F'C H D A'C C |48.031398840465
ACACACACACACACACACACAATGCCAAGGCGTTTGGCAAATATATATATATATATATATGTGTCACTCTTTCAAGGGCT
GTGTGTGTGTGTGTGTGTGTGCGCGCGCGCGCGCGCGCGCATATATATATATATATATATATATATATATATATATATAT
> B D B D B'C'A B |86.8529337471042
AGAGAGAGAGAGAGAGAGAGGTGTGTGTGTGTGTGTGTGTAGAGAGAGAGAGAGAGAGAGGTGTGTGTGTGTGTGTGTGT
CTCTCTCTCTCTCTCTCTCTATATATATATATATATATATGCGCGCGCGCGCGCGCGCGCAGAGAGAGAGAGAGAGAGAG
> A E C A'E C'A A'|48.9537013165706
GCGCGCGCGCGCGCGCGCGCGCTGTTGACGCATGTTTGCAATATATATATATATATATATGCGCGCGCGCGCGCGCGCGC
GCTGTTGACGCATGTTTGCAATATATATATATATATATATGCGCGCGCGCGCGCGCGCGCGCGCGCGCGCGCGCGCGCGC
> G'D E'D'D'B A'A |89.9697773133445
GATGCAGAGAATTTAAGCGCGTGTGTGTGTGTGTGTGTGTTGCAAACATGCGTCAACAGCACACACACACACACACACAC
ACACACACACACACACACACAGAGAGAGAGAGAGAGAGAGGCGCGCGCGCGCGCGCGCGCGCGCGCGCGCGCGCGCGCGC
> D F C'F'B'E A E |84.460786278725
GTGTGTGTGTGTGTGTGTGTTTGCCAAACGCCTTGGCATTATATATATATATATATATATAATGCCAAGGCGTTTGGCAA
CTCTCTCTCTCTCTCTCTCTGCTGTTGACGCATGTTTGCAGCGCGCGCGCGCGCGCGCGCGCTGTTGACGCATGTTTGCA
> C'A B'D C F B'C'|62.3585079894033
ATATATATATATATATATATGCGCGCGCGCGCGCGCGCGCCTCTCTCTCTCTCTCTCTCTGTGTGTGTGTGTGTGTGTGT
ATATATATATATATATATATTTGCCAAACGCCTTGGCATTCTCTCTCTCTCTCTCTCTCTATATATATATATATATATAT
> A'E'F'D E E C'B |70.9514563549352
GCGCGCGCGCGCGCGCGCGCTGCAAACATGCGTCAACAGCAATGCCAAGGCGTTTGGCAAGTGTGTGTGTGTGTGTGTGT
GCTGTTGACGCATGTTTGCAGCTGTTGACGCATGTTTGCAATATATATATATATATATATAGAGAGAGAGAGAGAGAGAG
> C'D'C F'D H G F'|2.91305389193539
ATATATATATATATATATATACACACACACACACACACACATATATATATATATATATATAATGCCAAGGCGTTTGGCAA
GTGTGTGTGTGTGTGTGTGTGTGTCACTCTTTCAAGGGCTGCGCTTAAATTCTCTGCATCAATGCCAAGGCGTTTGGCAA
> F'D'C'F C F C'B'|36.0233296929125
AATGCCAAGGCGTTTGGCAAACACACACACACACACACACATATATATATATATATATATTTGCCAAACGCCTTGGCATT
ATATATATATATATATATATTTGCCAAACGCCTTGGCATTATATATATATATATATATATCTCTCTCTCTCTCTCTCTCT
> C B C A C D B'C |77.1125400253485
ATATATATATATATATATATAGAGAGAGAGAGAGAGAGAGATATATATATATATATATATGCGCGCGCGCGCGCGCGCGC
ATATATATATATATATATATGTGTGTGTGTGTGTGTGTGTCTCTCTCTCTCTCTCTCTCTATATATATATATATATATAT
> F F'C A G'C A'F |23.8193371723402
TTGCCAAACGCCTTGGCATTAATGCCAAGGCGTTTGGCAAATATATATATATATATATATGCGCGCGCGCGCGCGCGCGC
GATGCAGAGAATTTAAGCGCATATATATATATATATATATGCGCGCGCGCGCGCGCGCGCTTGCCAAACGCCTTGGCATT
> D'G A'D F'F'C'F |28.4054431843839
ACACACACACACACACACACGCGCTTAAATTCTCTGCATCGCGCGCGCGCGCGCGCGCGCGTGTGTGTGTGTGTGTGTGT
AATGCCAAGGCGTTTGGCAAAATGCCAAGGCGTTTGGCAAATATATATATATATATATATTTGCCAAACGCCTTGGCATT
> A'F B'G'F F A H |26.4867300028082
GCGCGCGCGCGCGCGCGCGCTTGCCAAACGCCTTGGCATTCTCTCTCTCTCTCTCTCTCTGATGCAGAGAATTTAAGCGC
TTGCCAAACGCCTTGGCATTTTGCCAAACGCCTTGGCATTGCGCGCGCGCGCGCGCGCGCGTGTCACTCTTTCAAGGGCT
> H'G C'A B F D F |3.08491102552367
AGCCCTTGAAAGAGTGACACGCGCTTAAATTCTCTGCATCATATATATATATATATATATGCGCGCGCGCGCGCGCGCGC
AGAGAGAGAGAGAGAGAGAGTTGCCAAACGCCTTGGCATTGTGTGTGTGTGTGTGTGTGTTTGCCAAACGCCTTGGCATT
> C'B E'F A'A C F |45.5938200372421
ATATATATATATATATATATAGAGAGAGAGAGAGAGAGAGTGCAAACATGCGTCAACAGCTTGCCAAACGCCTTGGCATT
GCGCGCGCGCGCGCGCGCGCGCGCGCGCGCGCGCGCGCGCATATATATATATATATATATTTGCCAAACGCCTTGGCATT
> F'F C G'D A A F |68.0928489644414
AATGCCAAGGCGTTTGGCAATTGCCAAACGCCTTGGCATTATATATATATATATATATATGATGCAGAGAATTTAAGCGC
GTGTGTGTGTGTGTGTGTGTGCGCGCGCGCGCGCGCGCGCGCGCGCGCGCGCGCGCGCGCTTGCCAAACGCCTTGGCATT
> E'C F G'C A C'D'|79.9997732712149
TGCAAACATGCGTCAACAGCATATATATATATATATATATTTGCCAAACGCCTTGGCATTGATGCAGAGAATTTAAGCGC
ATATATATATATATATATATGCGCGCGCGCGCGCGCGCGCATATATATATATATATATATACACACACACACACACACAC
> D C F F'A G A F'|63.7436782507842
GTGTGTGTGTGTGTGTGTGTATATATATATATATATATATTTGCCAAACGCCTTGGCATTAATGCCAAGGCGTTTGGCAA
GCGCGCGCGCGCGCGCGCGCGCGCTTAAATTCTCTGCATCGCGCGCGCGCGCGCGCGCGCAATGCCAAGGCGTTTGGCAA
> D'B'F C B B'A'E |91.2237468766333
ACACACACACACACACACACCTCTCTCTCTCTCTCTCTCTTTGCCAAACGCCTTGGCATTATATATATATATATATATAT
AGAGAGAGAGAGAGAGAGAGCTCTCTCTCTCTCTCTCTCTGCGCGCGCGCGCGCGCGCGCGCTGTTGACGCATGTTTGCA
> A H E'A E'F C B'|46.0102330404991
GCGCGCGCGCGCGCGCGCGCGTGTCACTCTTTCAAGGGCTTGCAAACATGCGTCAACAGCGCGCGCGCGCGCGCGCGCGC
TGCAAACATGCGTCAACAGCTTGCCAAACGCCTTGGCATTATATATATATATATATATATCTCTCTCTCTCTCTCTCTCT
> B'C'E A'C'F D'D |69.9704089079704
CTCTCTCTCTCTCTCTCTCTATATATATATATATATATATGCTGTTGACGCATGTTTGCAGCGCGCGCGCGCGCGCGCGC
ATATATATATATATATATATTTGCCAAACGCCTTGGCATTACACACACACACACACACACGTGTGTGTGTGTGTGTGTGT
> A'B'E B'F'B'H F'|40.6193995592663
GCGCGCGCGCGCGCGCGCGCCTCTCTCTCTCTCTCTCTCTGCTGTTGACGCATGTTTGCACTCTCTCTCTCTCTCTCTCT
AATGCCAAGGCGTTTGGCAACTCTCTCTCTCTCTCTCTCTGTGTCACTCTTTCAAGGGCTAATGCCAAGGCGTTTGGCAA
> A F'A'A'C'D'H B'|71.5980327254842
GCGCGCGCGCGCGCGCGCGCAATGCCAAGGCGTTTGGCAAGCGCGCGCGCGCGCGCGCGCGCGCGCGCGCGCGCGCGCGC
ATATATATATATATATATATACACACACACACACACACACGTGTCACTCTTTCAAGGGCTCTCTCTCTCTCTCTCTCTCT
> D'C'G'F'E'A B E |84.6749864971947
ACACACACACACACACACACATATATATATATATATATATGATGCAGAGAATTTAAGCGCAATGCCAAGGCGTTTGGCAA
TGCAAACATGCGTCAACAGCGCGCGCGCGCGCGCGCGCGCAGAGAGAGAGAGAGAGAGAGGCTGTTGACGCATGTTTGCA
> E F'D F F'C B C |67.6285217053727
GCTGTTGACGCATGTTTGCAAATGCCAAGGCGTTTGGCAAGTGTGTGTGTGTGTGTGTGTTTGCCAAACGCCTTGGCATT
AATGCCAAGGCGTTTGGCAAATATATATATATATATATATAGAGAGAGAGAGAGAGAGAGATATATATATATATATATAT
> D A D G E'E'F'E |71.0587373479671
GTGTGTGTGTGTGTGTGTGTGCGCGCGCGCGCGCGCGCGCGTGTGTGTGTGTGTGTGTGTGCGCTTAAATTCTCTGCATC
TGCAAACATGCGTCAACAGCTGCAAACATGCGTCAACAGCAATGCCAAGGCGTTTGGCAAGCTGTTGACGCATGTTTGCA
> A F D'G C G G C'|46.2453862290933
GCGCGCGCGCGCGCGCGCGCTTGCCAAACGCCTTGGCATTACACACACACACACACACACGCGCTTAAATTCTCTGCATC
ATATATATATATATATATATGCGCTTAAATTCTCTGCATCGCGCTTAAATTCTCTGCATCATATATATATATATATATAT
> D'D F'D D A H'E'|76.4289713120032
ACACACACACACACACACACGTGTGTGTGTGTGTGTGTGTAATGCCAAGGCGTTTGGCAAGTGTGTGTGTGTGTGTGTGT
GTGTGTGTGTGTGTGTGTGTGCGCGCGCGCGCGCGCGCGCAGCCCTTGAAAGAGTGACACTGCAAACATGCGTCAACAGC
> D D D'A'E'E'A E |75.8915112645582
GTGTGTGTGTGTGTGTGTGTGTGTGTGTGTGTGTGTGTGTACACACACACACACACACACGCGCGCGCGCGCGCGCGCGC
TGCAAACATGCGTCAACAGCTGCAAACATGCGTCAACAGCGCGCGCGCGCGCGCGCGCGCGCTGTTGACGCATGTTTGCA
