# Supplementary material for: A cis-regulatory logic simulator
Source: BMC Bioinformatics. 2007 Jul 27;8:272. doi: 10.1186/1471-2105-8-272 (PMC2375358; doi:10.1186/1471-2105-8-272)
Supplement: Additional file 1 — Test Datasets. A compressed archive (zip) containing: the rulesets used to generate the test-set datasets (ASCII/xml); the datasets in both Relos and fasta format (ASCII); and histograms of each test-set to provide an overview of the data (PNG). [file 1471-2105-8-272-S1.zip › relos/testsets/datasets/testset10.txt]

B C'C'D E'F'B'G'	74.6468619665545
E'C'C'E D D'G'A	65.792697478614
C G G'E B E'C'E'	29.2817760644751
D'B'H'H A A B'H'	91.5265371612261
A F'A'A F'F D F	50.21580176475
B B F B'A'G A'F'	34.7744234738779
E'F'E'A'B'D'B A'	92.486735313945
D D A G'C E'G'A	87.6790983873001
H D F'B'B B'C E'	79.6766340320484
A'E'F'A'B'F C'F	38.1036763454957
E'B F'D'E C'B F'	65.5548351179673
F'E B'B D B E'A	101.684930917516
F C D B'E C'E'A'	69.1071621351872
D'E'B'D D'D'B B	68.1830968338267
E A'E'A'F C'E'F'	34.971360998929
E'E C F'F C D'E'	53.176408260371
E'D E C'C'A'B F	77.0517479020947
F B'A F'E'E A'F'	35.7911758433386
D A'F C'H'B'D H'	51.6598947542533
H'A'A E'C C B A	48.2363743655364
D C'E B C E D'F'	63.2700728656389
A B B'B D'B H E'	83.0109916036566
A H H A B'B'F B'	47.5771577901011
D'B'F'H B'C'E'F	65.5353828504452
C A G'F'C'A'C'D'	61.5581061453874
F'H C'F F G'A B'	28.1486636828698
B C B E'A E E'D	81.0476042269108
F'C F'D'C E'D D'	52.7828483160478
C'A C'C C E A'D	82.6056748398914
E F E'F'F A G G	37.5318701306199
B'E'D'D A'D A'F	83.8841626678778
D'F'C F'B'G'G C'	38.8035422796687
A'D F'A E F H'D	75.2656497387637
G'E C D'B'A'D'B	81.1363654769571
H F E'A C'A A G	54.1921192382613
H D'C C'C'D'E C'	57.8469383534532
E A'C'F H'H'B B'	39.7230512080543
C A'E A A'E'B D	81.8473481112616
B F'A E'F B F'B'	45.6581742901372
A'A'F'A G E E'F	41.5458104816744
D C G'B'D C E B	54.902981024026
D F'E'B'H D H C	61.6436436904543
E D H'D H'H F'B	63.5134792670871
G G D B H E F'F'	59.5130635707281
A D B'C D'F B'A'	68.2123590429886
F C F D'G B'A'H	50.0590835638312
F D F A'B'B A C	76.4170681348632
A B'B'F'E'A B'A'	63.6024838919073
B F F A'E D'F'D	68.3691736236848
B'B'A'A E B'H'F	42.5788118013747
G'B G'C C F'E'F	28.6258691629432
H'F D'F E F F D'	57.4976425857538
B B'A'B'A'G C C'	39.5558803089464
F'E F F D'A F B	82.7592499438273
B'D E A'A D'F F'	92.4723739328478
E A F'A B'C E'C	49.1327384309038
G A G C A E A D'	90.4477331888134
F C'F'E'E'E'C'D	53.6649667084861
E D H'D'F E F D'	56.7919746923085
A'E A'F'C D'A E	85.6491901920164
G G C E B D'C B'	67.621042155257
G'E'B G'B'F'C'E	37.1282589436417
B'D'B'A H F B F'	57.1379641401112
A C B'C'B'D'E C'	70.0811892537961
B E'E B A F'F'F	44.5349985954624
B E D D B D'G F'	72.8282906051554
E E'F E D'G'B'C	63.8731052341372
D B C'F'H B'B F'	52.04668650987
D'C'C'F'B E'B D	70.8982857362335
C E H E'G C'B D'	2.91052074340864
A'D'E'F'C'C C F'	66.2652114128671
C D B'C'E F'D'B	70.2409344348977
E'A B'D D'G'D'H	2.98072095807755
C C A'A'C'C B B'	37.3073037321993
D D'E D C F'E'B	65.9920532772755
C'G'H'B C'E'A C	2.88110606146236
E C C'F'F D E C'	61.5177021469065
F E F E'D F'E'F'	57.3066986770053
D D'B'E'B'E'B'B'	82.0422288431136
F'B'C A H'F'F H'	19.618003245709
F'B D'B E'A'H'B	79.3406956879203
G G'C F F A'E A	42.5879471240134
D F'A'F'F B'D'F'	34.5692349901832
F E'D B'C F F H'	62.8560054066907
D'A'E'A'A B'F F	91.5962847756096
H'B'H'B'A'C D'E'	65.2088282044098
F'E H G D'A E'C'	2.79872793962256
B'C'B'B A C D D	69.0623135813364
B'A'A'H'B A'C'F	34.6702979674638
E B B'D'E'D'D A'	69.0047172880733
F A E B'A B'F B	56.3855779592571
D'D'F'H'E'C'B F'	61.1533226003216
H'B C'B'D'B B'E'	73.3300459359149
B F'A A'F'E'G'C'	41.4312496330778
B'H F B'B A B'A'	44.7473579585358
D C A'B'A H'G'A'	2.75886814768746
G'D E H'A'E D'B	73.5846538675631
D'B'E'E G'F'C'E	64.4561316621468
H'A'A'D E'F E'C	70.1736556135955
B'A F E'D'C'E'F	74.4336615097521
B B'B'E'D'C C'E	63.2411045383858
G'F'E'A'F B'B'C	41.4440157710818
C A'A'G A'G'A C	41.4895113355014
E B D'D'B E D F'	72.8050395190835
F E'F'F'A F'D B	89.1797906593771
E'A'C A E B D'G'	73.1342454566797
B'D D'B'D B E H	59.3853738629691
F C B'F'H A A C'	37.2320590667015
A G'D E'A H C E	88.6600280697284
C'G'C'C'A'A'A'F	34.4482214643129
A'A'F C A'G F F	22.0707594836978
F'B'F'C'F A'F'D'	32.6159386771373
C C'B'C'D'C'C A'	69.226467383106
D'G'G A A H E'D	68.5557126073689
E B'B'H'A'D E'B	77.0826863292819
A'F'E B'B'B G'E	43.8850217162341
F'D'B F E C A A'	93.8802626843934
A B'F'G A'A'D'C	72.8986476029299
A'D E F'E'B C'B'	83.5696632458054
A'A E F'C E B'B'	46.7725892623193
D'B'F D D D E E'	62.3233146233501
F E B'C A D'H'B'	94.6498762820858
D E B'B D'A E E'	75.3620716590051
E A F'C C B'E'D	83.1689603081535
G'A E'B'A'D'D D'	76.3933549859139
A'B'D'B'B'E'A D	92.1311662066567
E H'A E F C D C'	72.1827949483887
B'B F F E'C'B A'	43.561897351811
C C'E'E E'F F'E	28.8710454479312
E D'A D'B'A D H'	89.2008232313199
C'E'C D'E'F E B'	68.8333803475345
B'C'B C E'A D C	74.6773454458303
G A'C'G'D'D'D C'	45.9766451661902
E G F E C H F F	26.3082530407366
F'A C G C F'E'G	38.3631809509427
A D C'A A'C'H'G	3.27928076262186
F B'F C A'E D F	71.5344186388526
E'D'D'A C'B E'G'	75.3939349880069
E E'F C F B E'F	34.3648253122684
A'B'A C C'F'E H	44.9584979640051
D C'B C D'F E F'	60.9861110573638
D'D B'F G'F B E	69.5291512537222
B A'F'E C B'F'A'	45.0381385188332
F'F'F'E H'D C'D'	61.247882892242
C C C'D F'C'D F'	38.2372520832468
B'E'A D B'D A F	97.4333016996642
G'B H'E'D B'B H	3.1676838278951
G'A A'C B'G'A'D	76.2835146520486
C A'D'E'D'H'D F'	64.0751238973405
H'E E'C'D C'D B	58.0655346550158
F'A'E B'A A'D'B'	102.407873432224
D'G E A'F A E H'	83.2780237870708
F D'A A'H E D F	77.7713342811322
H F D A A E A E	102.619092226309
E A E'F F B A'B	51.0006089044982
C'E F E F C'F'E'	28.5663027104389
A'D'A'B A'B F D	78.0313329786783
F E D B B F H'C	71.7607278886163
G'C C F E'B'A'A	50.0601048775423
D G'E C B B'B'E	78.4772753544185
D'F'E D'H F E A'	68.6796520221748
C'C E'C'B'A E D	86.389122558296
B B'C'A'A H'C C'	39.9678751685701
B F'F F'E D D D'	64.2613574897005
A'E'A'B'G'D'H C'	3.08321596797973
C'F E'A B'E A'B'	52.2056555352268
C E A'F'F C E B'	36.8936064639109
D'F'C'A'D'C H'C	43.5051589270459
F'D'C'A'E'C C'E'	70.8541090311549
A D'F'C E'D C C'	72.5891014517458
D'B C'A'D G'G'G	45.2706809218143
D'F'C H D A'C C	48.031398840465
B D B D B'C'A B	86.8529337471042
A E C A'E C'A A'	48.9537013165706
G'D E'D'D'B A'A	89.9697773133445
D F C'F'B'E A E	84.460786278725
C'A B'D C F B'C'	62.3585079894033
A'E'F'D E E C'B	70.9514563549352
C'D'C F'D H G F'	2.91305389193539
F'D'C'F C F C'B'	36.0233296929125
C B C A C D B'C	77.1125400253485
F F'C A G'C A'F	23.8193371723402
D'G A'D F'F'C'F	28.4054431843839
A'F B'G'F F A H	26.4867300028082
H'G C'A B F D F	3.08491102552367
C'B E'F A'A C F	45.5938200372421
F'F C G'D A A F	68.0928489644414
E'C F G'C A C'D'	79.9997732712149
D C F F'A G A F'	63.7436782507842
D'B'F C B B'A'E	91.2237468766333
A H E'A E'F C B'	46.0102330404991
B'C'E A'C'F D'D	69.9704089079704
A'B'E B'F'B'H F'	40.6193995592663
A F'A'A'C'D'H B'	71.5980327254842
D'C'G'F'E'A B E	84.6749864971947
E F'D F F'C B C	67.6285217053727
D A D G E'E'F'E	71.0587373479671
A F D'G C G G C'	46.2453862290933
D'D F'D D A H'E'	76.4289713120032
D D D'A'E'E'A E	75.8915112645582
