# Supplementary material for: A cis-regulatory logic simulator
Source: BMC Bioinformatics. 2007 Jul 27;8:272. doi: 10.1186/1471-2105-8-272 (PMC2375358; doi:10.1186/1471-2105-8-272)
Supplement: Additional file 1 — Test Datasets. A compressed archive (zip) containing: the rulesets used to generate the test-set datasets (ASCII/xml); the datasets in both Relos and fasta format (ASCII); and histograms of each test-set to provide an overview of the data (PNG). [file 1471-2105-8-272-S1.zip › relos/testsets/datasets/testset3.fasta]

> A'C'A'D'C C B'B'|25.3841501545771
GCGCGCGCGCGCGCGCGCGCATATATATATATATATATATGCGCGCGCGCGCGCGCGCGCACACACACACACACACACAC
ATATATATATATATATATATATATATATATATATATATATCTCTCTCTCTCTCTCTCTCTCTCTCTCTCTCTCTCTCTCT
> C'A'D'B C'A'A A'|46.3882824998605
ATATATATATATATATATATGCGCGCGCGCGCGCGCGCGCACACACACACACACACACACAGAGAGAGAGAGAGAGAGAG
ATATATATATATATATATATGCGCGCGCGCGCGCGCGCGCGCGCGCGCGCGCGCGCGCGCGCGCGCGCGCGCGCGCGCGC
> D'D'B D B'C B'B |9.8499337352397
ACACACACACACACACACACACACACACACACACACACACAGAGAGAGAGAGAGAGAGAGGTGTGTGTGTGTGTGTGTGT
CTCTCTCTCTCTCTCTCTCTATATATATATATATATATATCTCTCTCTCTCTCTCTCTCTAGAGAGAGAGAGAGAGAGAG
> D'C D C'D'A D C'|22.9745905716266
ACACACACACACACACACACATATATATATATATATATATGTGTGTGTGTGTGTGTGTGTATATATATATATATATATAT
ACACACACACACACACACACGCGCGCGCGCGCGCGCGCGCGTGTGTGTGTGTGTGTGTGTATATATATATATATATATAT
> A'A D'B C D'D C'|36.0440653535606
GCGCGCGCGCGCGCGCGCGCGCGCGCGCGCGCGCGCGCGCACACACACACACACACACACAGAGAGAGAGAGAGAGAGAG
ATATATATATATATATATATACACACACACACACACACACGTGTGTGTGTGTGTGTGTGTATATATATATATATATATAT
> B'B C D A'C B'C'|31.7893466867308
CTCTCTCTCTCTCTCTCTCTAGAGAGAGAGAGAGAGAGAGATATATATATATATATATATGTGTGTGTGTGTGTGTGTGT
GCGCGCGCGCGCGCGCGCGCATATATATATATATATATATCTCTCTCTCTCTCTCTCTCTATATATATATATATATATAT
> A'D A C C'D D'A'|29.7600800942329
GCGCGCGCGCGCGCGCGCGCGTGTGTGTGTGTGTGTGTGTGCGCGCGCGCGCGCGCGCGCATATATATATATATATATAT
ATATATATATATATATATATGTGTGTGTGTGTGTGTGTGTACACACACACACACACACACGCGCGCGCGCGCGCGCGCGC
> B'B B C'C D'A D |17.8366804122119
CTCTCTCTCTCTCTCTCTCTAGAGAGAGAGAGAGAGAGAGAGAGAGAGAGAGAGAGAGAGATATATATATATATATATAT
ATATATATATATATATATATACACACACACACACACACACGCGCGCGCGCGCGCGCGCGCGTGTGTGTGTGTGTGTGTGT
> B'A'D A'C'D D A |35.9330930555021
CTCTCTCTCTCTCTCTCTCTGCGCGCGCGCGCGCGCGCGCGTGTGTGTGTGTGTGTGTGTGCGCGCGCGCGCGCGCGCGC
ATATATATATATATATATATGTGTGTGTGTGTGTGTGTGTGTGTGTGTGTGTGTGTGTGTGCGCGCGCGCGCGCGCGCGC
> C B'D'A'B'C'B B'|26.3216812304268
ATATATATATATATATATATCTCTCTCTCTCTCTCTCTCTACACACACACACACACACACGCGCGCGCGCGCGCGCGCGC
CTCTCTCTCTCTCTCTCTCTATATATATATATATATATATAGAGAGAGAGAGAGAGAGAGCTCTCTCTCTCTCTCTCTCT
> A A B'D'A B C'B |49.1053658821803
GCGCGCGCGCGCGCGCGCGCGCGCGCGCGCGCGCGCGCGCCTCTCTCTCTCTCTCTCTCTACACACACACACACACACAC
GCGCGCGCGCGCGCGCGCGCAGAGAGAGAGAGAGAGAGAGATATATATATATATATATATAGAGAGAGAGAGAGAGAGAG
> C B D C B'C A C'|33.3824625627706
ATATATATATATATATATATAGAGAGAGAGAGAGAGAGAGGTGTGTGTGTGTGTGTGTGTATATATATATATATATATAT
CTCTCTCTCTCTCTCTCTCTATATATATATATATATATATGCGCGCGCGCGCGCGCGCGCATATATATATATATATATAT
> A'B'A'A'D C D'D |38.4177540638933
GCGCGCGCGCGCGCGCGCGCCTCTCTCTCTCTCTCTCTCTGCGCGCGCGCGCGCGCGCGCGCGCGCGCGCGCGCGCGCGC
GTGTGTGTGTGTGTGTGTGTATATATATATATATATATATACACACACACACACACACACGTGTGTGTGTGTGTGTGTGT
> D D A'C D D B'C'|19.870826875287
GTGTGTGTGTGTGTGTGTGTGTGTGTGTGTGTGTGTGTGTGCGCGCGCGCGCGCGCGCGCATATATATATATATATATAT
GTGTGTGTGTGTGTGTGTGTGTGTGTGTGTGTGTGTGTGTCTCTCTCTCTCTCTCTCTCTATATATATATATATATATAT
> C A'C'B'D D'C'C'|33.0257395196293
ATATATATATATATATATATGCGCGCGCGCGCGCGCGCGCATATATATATATATATATATCTCTCTCTCTCTCTCTCTCT
GTGTGTGTGTGTGTGTGTGTACACACACACACACACACACATATATATATATATATATATATATATATATATATATATAT
> A'A D D'C A A'A'|41.2331313241534
GCGCGCGCGCGCGCGCGCGCGCGCGCGCGCGCGCGCGCGCGTGTGTGTGTGTGTGTGTGTACACACACACACACACACAC
ATATATATATATATATATATGCGCGCGCGCGCGCGCGCGCGCGCGCGCGCGCGCGCGCGCGCGCGCGCGCGCGCGCGCGC
> D B'B'B C A D'B'|24.3668497111816
GTGTGTGTGTGTGTGTGTGTCTCTCTCTCTCTCTCTCTCTCTCTCTCTCTCTCTCTCTCTAGAGAGAGAGAGAGAGAGAG
ATATATATATATATATATATGCGCGCGCGCGCGCGCGCGCACACACACACACACACACACCTCTCTCTCTCTCTCTCTCT
> A B'D C A'C'D B |34.5474118618688
GCGCGCGCGCGCGCGCGCGCCTCTCTCTCTCTCTCTCTCTGTGTGTGTGTGTGTGTGTGTATATATATATATATATATAT
GCGCGCGCGCGCGCGCGCGCATATATATATATATATATATGTGTGTGTGTGTGTGTGTGTAGAGAGAGAGAGAGAGAGAG
> A'A'A B D'D D'D'|35.4456263434487
GCGCGCGCGCGCGCGCGCGCGCGCGCGCGCGCGCGCGCGCGCGCGCGCGCGCGCGCGCGCAGAGAGAGAGAGAGAGAGAG
ACACACACACACACACACACGTGTGTGTGTGTGTGTGTGTACACACACACACACACACACACACACACACACACACACAC
> C C B'C'B D A'D'|31.452627198809
ATATATATATATATATATATATATATATATATATATATATCTCTCTCTCTCTCTCTCTCTATATATATATATATATATAT
AGAGAGAGAGAGAGAGAGAGGTGTGTGTGTGTGTGTGTGTGCGCGCGCGCGCGCGCGCGCACACACACACACACACACAC
> B B A'A'B'D B'D |41.525514865965
AGAGAGAGAGAGAGAGAGAGAGAGAGAGAGAGAGAGAGAGGCGCGCGCGCGCGCGCGCGCGCGCGCGCGCGCGCGCGCGC
CTCTCTCTCTCTCTCTCTCTGTGTGTGTGTGTGTGTGTGTCTCTCTCTCTCTCTCTCTCTGTGTGTGTGTGTGTGTGTGT
> C'D B A D'B C'C |29.7031535246188
ATATATATATATATATATATGTGTGTGTGTGTGTGTGTGTAGAGAGAGAGAGAGAGAGAGGCGCGCGCGCGCGCGCGCGC
ACACACACACACACACACACAGAGAGAGAGAGAGAGAGAGATATATATATATATATATATATATATATATATATATATAT
> D'A B C'C'C C C'|37.7038571016144
ACACACACACACACACACACGCGCGCGCGCGCGCGCGCGCAGAGAGAGAGAGAGAGAGAGATATATATATATATATATAT
ATATATATATATATATATATATATATATATATATATATATATATATATATATATATATATATATATATATATATATATAT
> C'C'D'D A'A D'D |26.079616882402
ATATATATATATATATATATATATATATATATATATATATACACACACACACACACACACGTGTGTGTGTGTGTGTGTGT
GCGCGCGCGCGCGCGCGCGCGCGCGCGCGCGCGCGCGCGCACACACACACACACACACACGTGTGTGTGTGTGTGTGTGT
> C'B'D A'C'A'C D |39.0218201598311
ATATATATATATATATATATCTCTCTCTCTCTCTCTCTCTGTGTGTGTGTGTGTGTGTGTGCGCGCGCGCGCGCGCGCGC
ATATATATATATATATATATGCGCGCGCGCGCGCGCGCGCATATATATATATATATATATGTGTGTGTGTGTGTGTGTGT
> D D B C D A B'D |25.2072492612378
GTGTGTGTGTGTGTGTGTGTGTGTGTGTGTGTGTGTGTGTAGAGAGAGAGAGAGAGAGAGATATATATATATATATATAT
GTGTGTGTGTGTGTGTGTGTGCGCGCGCGCGCGCGCGCGCCTCTCTCTCTCTCTCTCTCTGTGTGTGTGTGTGTGTGTGT
> A'D'A B A'A'C D |45.0667222477754
GCGCGCGCGCGCGCGCGCGCACACACACACACACACACACGCGCGCGCGCGCGCGCGCGCAGAGAGAGAGAGAGAGAGAG
GCGCGCGCGCGCGCGCGCGCGCGCGCGCGCGCGCGCGCGCATATATATATATATATATATGTGTGTGTGTGTGTGTGTGT
> D'A'D A D'A C'A'|30.8721942448052
ACACACACACACACACACACGCGCGCGCGCGCGCGCGCGCGTGTGTGTGTGTGTGTGTGTGCGCGCGCGCGCGCGCGCGC
ACACACACACACACACACACGCGCGCGCGCGCGCGCGCGCATATATATATATATATATATGCGCGCGCGCGCGCGCGCGC
> D'B'C'A A'B B'D'|42.610208336625
ACACACACACACACACACACCTCTCTCTCTCTCTCTCTCTATATATATATATATATATATGCGCGCGCGCGCGCGCGCGC
GCGCGCGCGCGCGCGCGCGCAGAGAGAGAGAGAGAGAGAGCTCTCTCTCTCTCTCTCTCTACACACACACACACACACAC
> A'D B'D'D'C'A'D'|32.0590822601901
GCGCGCGCGCGCGCGCGCGCGTGTGTGTGTGTGTGTGTGTCTCTCTCTCTCTCTCTCTCTACACACACACACACACACAC
ACACACACACACACACACACATATATATATATATATATATGCGCGCGCGCGCGCGCGCGCACACACACACACACACACAC
> C'C B C'B'B D'D |15.4595038590452
ATATATATATATATATATATATATATATATATATATATATAGAGAGAGAGAGAGAGAGAGATATATATATATATATATAT
CTCTCTCTCTCTCTCTCTCTAGAGAGAGAGAGAGAGAGAGACACACACACACACACACACGTGTGTGTGTGTGTGTGTGT
> D A'B'D C C'C'A |34.4378593371281
GTGTGTGTGTGTGTGTGTGTGCGCGCGCGCGCGCGCGCGCCTCTCTCTCTCTCTCTCTCTGTGTGTGTGTGTGTGTGTGT
ATATATATATATATATATATATATATATATATATATATATATATATATATATATATATATGCGCGCGCGCGCGCGCGCGC
> C'A'A'D'A'C A C |40.3333888347911
ATATATATATATATATATATGCGCGCGCGCGCGCGCGCGCGCGCGCGCGCGCGCGCGCGCACACACACACACACACACAC
GCGCGCGCGCGCGCGCGCGCATATATATATATATATATATGCGCGCGCGCGCGCGCGCGCATATATATATATATATATAT
> A A B'B D A A'C |47.6198042719395
GCGCGCGCGCGCGCGCGCGCGCGCGCGCGCGCGCGCGCGCCTCTCTCTCTCTCTCTCTCTAGAGAGAGAGAGAGAGAGAG
GTGTGTGTGTGTGTGTGTGTGCGCGCGCGCGCGCGCGCGCGCGCGCGCGCGCGCGCGCGCATATATATATATATATATAT
> D'B'A A D A B'C'|48.4459471808288
ACACACACACACACACACACCTCTCTCTCTCTCTCTCTCTGCGCGCGCGCGCGCGCGCGCGCGCGCGCGCGCGCGCGCGC
GTGTGTGTGTGTGTGTGTGTGCGCGCGCGCGCGCGCGCGCCTCTCTCTCTCTCTCTCTCTATATATATATATATATATAT
> A'C'D B A'C B'D'|31.9374801938761
GCGCGCGCGCGCGCGCGCGCATATATATATATATATATATGTGTGTGTGTGTGTGTGTGTAGAGAGAGAGAGAGAGAGAG
GCGCGCGCGCGCGCGCGCGCATATATATATATATATATATCTCTCTCTCTCTCTCTCTCTACACACACACACACACACAC
> C B C A C'B B'C'|33.1227134611863
ATATATATATATATATATATAGAGAGAGAGAGAGAGAGAGATATATATATATATATATATGCGCGCGCGCGCGCGCGCGC
ATATATATATATATATATATAGAGAGAGAGAGAGAGAGAGCTCTCTCTCTCTCTCTCTCTATATATATATATATATATAT
> B A'D B D D D'B |23.1735536545841
AGAGAGAGAGAGAGAGAGAGGCGCGCGCGCGCGCGCGCGCGTGTGTGTGTGTGTGTGTGTAGAGAGAGAGAGAGAGAGAG
GTGTGTGTGTGTGTGTGTGTGTGTGTGTGTGTGTGTGTGTACACACACACACACACACACAGAGAGAGAGAGAGAGAGAG
> B B A'B'C A'A'A |41.695468413199
AGAGAGAGAGAGAGAGAGAGAGAGAGAGAGAGAGAGAGAGGCGCGCGCGCGCGCGCGCGCCTCTCTCTCTCTCTCTCTCT
ATATATATATATATATATATGCGCGCGCGCGCGCGCGCGCGCGCGCGCGCGCGCGCGCGCGCGCGCGCGCGCGCGCGCGC
> B'A'A A C'C B A'|51.4189209648376
CTCTCTCTCTCTCTCTCTCTGCGCGCGCGCGCGCGCGCGCGCGCGCGCGCGCGCGCGCGCGCGCGCGCGCGCGCGCGCGC
ATATATATATATATATATATATATATATATATATATATATAGAGAGAGAGAGAGAGAGAGGCGCGCGCGCGCGCGCGCGC
> D A C A C'A'B B |41.532545988641
GTGTGTGTGTGTGTGTGTGTGCGCGCGCGCGCGCGCGCGCATATATATATATATATATATGCGCGCGCGCGCGCGCGCGC
ATATATATATATATATATATGCGCGCGCGCGCGCGCGCGCAGAGAGAGAGAGAGAGAGAGAGAGAGAGAGAGAGAGAGAG
> C'B D'C'A D B B |29.7744551138771
ATATATATATATATATATATAGAGAGAGAGAGAGAGAGAGACACACACACACACACACACATATATATATATATATATAT
GCGCGCGCGCGCGCGCGCGCGTGTGTGTGTGTGTGTGTGTAGAGAGAGAGAGAGAGAGAGAGAGAGAGAGAGAGAGAGAG
> C'B B A B A A'B |44.2317777220817
ATATATATATATATATATATAGAGAGAGAGAGAGAGAGAGAGAGAGAGAGAGAGAGAGAGGCGCGCGCGCGCGCGCGCGC
AGAGAGAGAGAGAGAGAGAGGCGCGCGCGCGCGCGCGCGCGCGCGCGCGCGCGCGCGCGCAGAGAGAGAGAGAGAGAGAG
> D'C'A'B'A'A A A'|47.1870916461548
ACACACACACACACACACACATATATATATATATATATATGCGCGCGCGCGCGCGCGCGCCTCTCTCTCTCTCTCTCTCT
GCGCGCGCGCGCGCGCGCGCGCGCGCGCGCGCGCGCGCGCGCGCGCGCGCGCGCGCGCGCGCGCGCGCGCGCGCGCGCGC
> B'D A'B C B'B B'|26.0705297917245
CTCTCTCTCTCTCTCTCTCTGTGTGTGTGTGTGTGTGTGTGCGCGCGCGCGCGCGCGCGCAGAGAGAGAGAGAGAGAGAG
ATATATATATATATATATATCTCTCTCTCTCTCTCTCTCTAGAGAGAGAGAGAGAGAGAGCTCTCTCTCTCTCTCTCTCT
> D'A A'A'B'B'B'C |46.4228474226712
ACACACACACACACACACACGCGCGCGCGCGCGCGCGCGCGCGCGCGCGCGCGCGCGCGCGCGCGCGCGCGCGCGCGCGC
CTCTCTCTCTCTCTCTCTCTCTCTCTCTCTCTCTCTCTCTCTCTCTCTCTCTCTCTCTCTATATATATATATATATATAT
> A'D'D A C A C'A'|37.6080692944235
GCGCGCGCGCGCGCGCGCGCACACACACACACACACACACGTGTGTGTGTGTGTGTGTGTGCGCGCGCGCGCGCGCGCGC
ATATATATATATATATATATGCGCGCGCGCGCGCGCGCGCATATATATATATATATATATGCGCGCGCGCGCGCGCGCGC
> D'C C'B'B D'D'D'|14.5023324927323
ACACACACACACACACACACATATATATATATATATATATATATATATATATATATATATCTCTCTCTCTCTCTCTCTCT
AGAGAGAGAGAGAGAGAGAGACACACACACACACACACACACACACACACACACACACACACACACACACACACACACAC
> A'D C'D'C'A'D B'|35.4828454743615
GCGCGCGCGCGCGCGCGCGCGTGTGTGTGTGTGTGTGTGTATATATATATATATATATATACACACACACACACACACAC
ATATATATATATATATATATGCGCGCGCGCGCGCGCGCGCGTGTGTGTGTGTGTGTGTGTCTCTCTCTCTCTCTCTCTCT
> B'A'C D'D'B B D'|24.5448398251739
CTCTCTCTCTCTCTCTCTCTGCGCGCGCGCGCGCGCGCGCATATATATATATATATATATACACACACACACACACACAC
ACACACACACACACACACACAGAGAGAGAGAGAGAGAGAGAGAGAGAGAGAGAGAGAGAGACACACACACACACACACAC
> B'B B'C'C B'B'A'|24.4668710473972
CTCTCTCTCTCTCTCTCTCTAGAGAGAGAGAGAGAGAGAGCTCTCTCTCTCTCTCTCTCTATATATATATATATATATAT
ATATATATATATATATATATCTCTCTCTCTCTCTCTCTCTCTCTCTCTCTCTCTCTCTCTGCGCGCGCGCGCGCGCGCGC
> D'C'C'B'B A'C'C'|33.5661122263193
ACACACACACACACACACACATATATATATATATATATATATATATATATATATATATATCTCTCTCTCTCTCTCTCTCT
AGAGAGAGAGAGAGAGAGAGGCGCGCGCGCGCGCGCGCGCATATATATATATATATATATATATATATATATATATATAT
> B B'A D'B A'C D |39.8175957076163
AGAGAGAGAGAGAGAGAGAGCTCTCTCTCTCTCTCTCTCTGCGCGCGCGCGCGCGCGCGCACACACACACACACACACAC
AGAGAGAGAGAGAGAGAGAGGCGCGCGCGCGCGCGCGCGCATATATATATATATATATATGTGTGTGTGTGTGTGTGTGT
> A'C D A A A A'A'|39.9109712534489
GCGCGCGCGCGCGCGCGCGCATATATATATATATATATATGTGTGTGTGTGTGTGTGTGTGCGCGCGCGCGCGCGCGCGC
GCGCGCGCGCGCGCGCGCGCGCGCGCGCGCGCGCGCGCGCGCGCGCGCGCGCGCGCGCGCGCGCGCGCGCGCGCGCGCGC
> A'D'D'B B D C'B'|16.0584741806108
GCGCGCGCGCGCGCGCGCGCACACACACACACACACACACACACACACACACACACACACAGAGAGAGAGAGAGAGAGAG
AGAGAGAGAGAGAGAGAGAGGTGTGTGTGTGTGTGTGTGTATATATATATATATATATATCTCTCTCTCTCTCTCTCTCT
> D'C A'A'B C B'D'|35.7630397480592
ACACACACACACACACACACATATATATATATATATATATGCGCGCGCGCGCGCGCGCGCGCGCGCGCGCGCGCGCGCGC
AGAGAGAGAGAGAGAGAGAGATATATATATATATATATATCTCTCTCTCTCTCTCTCTCTACACACACACACACACACAC
> D'D B C'A C D'D'|30.6690614912133
ACACACACACACACACACACGTGTGTGTGTGTGTGTGTGTAGAGAGAGAGAGAGAGAGAGATATATATATATATATATAT
GCGCGCGCGCGCGCGCGCGCATATATATATATATATATATACACACACACACACACACACACACACACACACACACACAC
> B'B C A B'D'D D'|25.2818905853078
CTCTCTCTCTCTCTCTCTCTAGAGAGAGAGAGAGAGAGAGATATATATATATATATATATGCGCGCGCGCGCGCGCGCGC
CTCTCTCTCTCTCTCTCTCTACACACACACACACACACACGTGTGTGTGTGTGTGTGTGTACACACACACACACACACAC
> A C'B'D D A'D'B |43.7002889665036
GCGCGCGCGCGCGCGCGCGCATATATATATATATATATATCTCTCTCTCTCTCTCTCTCTGTGTGTGTGTGTGTGTGTGT
GTGTGTGTGTGTGTGTGTGTGCGCGCGCGCGCGCGCGCGCACACACACACACACACACACAGAGAGAGAGAGAGAGAGAG
> D'C'C'B'B C'B'B |14.1897838243602
ACACACACACACACACACACATATATATATATATATATATATATATATATATATATATATCTCTCTCTCTCTCTCTCTCT
AGAGAGAGAGAGAGAGAGAGATATATATATATATATATATCTCTCTCTCTCTCTCTCTCTAGAGAGAGAGAGAGAGAGAG
> D'A'A'D'A C'C'B |29.6833392069995
ACACACACACACACACACACGCGCGCGCGCGCGCGCGCGCGCGCGCGCGCGCGCGCGCGCACACACACACACACACACAC
GCGCGCGCGCGCGCGCGCGCATATATATATATATATATATATATATATATATATATATATAGAGAGAGAGAGAGAGAGAG
> B D'B'A A'C B B'|38.9926103825014
AGAGAGAGAGAGAGAGAGAGACACACACACACACACACACCTCTCTCTCTCTCTCTCTCTGCGCGCGCGCGCGCGCGCGC
GCGCGCGCGCGCGCGCGCGCATATATATATATATATATATAGAGAGAGAGAGAGAGAGAGCTCTCTCTCTCTCTCTCTCT
> B'A A D C A'C'C'|41.925242447539
CTCTCTCTCTCTCTCTCTCTGCGCGCGCGCGCGCGCGCGCGCGCGCGCGCGCGCGCGCGCGTGTGTGTGTGTGTGTGTGT
ATATATATATATATATATATGCGCGCGCGCGCGCGCGCGCATATATATATATATATATATATATATATATATATATATAT
> D'A A'A B C D'A |38.457252142841
ACACACACACACACACACACGCGCGCGCGCGCGCGCGCGCGCGCGCGCGCGCGCGCGCGCGCGCGCGCGCGCGCGCGCGC
AGAGAGAGAGAGAGAGAGAGATATATATATATATATATATACACACACACACACACACACGCGCGCGCGCGCGCGCGCGC
> B'B B'B'B'C C'D |11.5538236169456
CTCTCTCTCTCTCTCTCTCTAGAGAGAGAGAGAGAGAGAGCTCTCTCTCTCTCTCTCTCTCTCTCTCTCTCTCTCTCTCT
CTCTCTCTCTCTCTCTCTCTATATATATATATATATATATATATATATATATATATATATGTGTGTGTGTGTGTGTGTGT
> D A B A C A'B D |48.9784829365008
GTGTGTGTGTGTGTGTGTGTGCGCGCGCGCGCGCGCGCGCAGAGAGAGAGAGAGAGAGAGGCGCGCGCGCGCGCGCGCGC
ATATATATATATATATATATGCGCGCGCGCGCGCGCGCGCAGAGAGAGAGAGAGAGAGAGGTGTGTGTGTGTGTGTGTGT
> A'D'C'A B'D'D D |33.8190044228306
GCGCGCGCGCGCGCGCGCGCACACACACACACACACACACATATATATATATATATATATGCGCGCGCGCGCGCGCGCGC
CTCTCTCTCTCTCTCTCTCTACACACACACACACACACACGTGTGTGTGTGTGTGTGTGTGTGTGTGTGTGTGTGTGTGT
> B C'C'D'A'B C A'|38.2941507075235
AGAGAGAGAGAGAGAGAGAGATATATATATATATATATATATATATATATATATATATATACACACACACACACACACAC
GCGCGCGCGCGCGCGCGCGCAGAGAGAGAGAGAGAGAGAGATATATATATATATATATATGCGCGCGCGCGCGCGCGCGC
> D D'D C'C D'B A'|28.7181116484941
GTGTGTGTGTGTGTGTGTGTACACACACACACACACACACGTGTGTGTGTGTGTGTGTGTATATATATATATATATATAT
ATATATATATATATATATATACACACACACACACACACACAGAGAGAGAGAGAGAGAGAGGCGCGCGCGCGCGCGCGCGC
> A C B'C'B B B B |24.0013661437625
GCGCGCGCGCGCGCGCGCGCATATATATATATATATATATCTCTCTCTCTCTCTCTCTCTATATATATATATATATATAT
AGAGAGAGAGAGAGAGAGAGAGAGAGAGAGAGAGAGAGAGAGAGAGAGAGAGAGAGAGAGAGAGAGAGAGAGAGAGAGAG
> B A'A'C'A'B'D'C'|45.2325271427808
AGAGAGAGAGAGAGAGAGAGGCGCGCGCGCGCGCGCGCGCGCGCGCGCGCGCGCGCGCGCATATATATATATATATATAT
GCGCGCGCGCGCGCGCGCGCCTCTCTCTCTCTCTCTCTCTACACACACACACACACACACATATATATATATATATATAT
> C D D'A'B'D'A'D |32.4420759045334
ATATATATATATATATATATGTGTGTGTGTGTGTGTGTGTACACACACACACACACACACGCGCGCGCGCGCGCGCGCGC
CTCTCTCTCTCTCTCTCTCTACACACACACACACACACACGCGCGCGCGCGCGCGCGCGCGTGTGTGTGTGTGTGTGTGT
> A'C B'B B'D'B B |24.5669627414362
GCGCGCGCGCGCGCGCGCGCATATATATATATATATATATCTCTCTCTCTCTCTCTCTCTAGAGAGAGAGAGAGAGAGAG
CTCTCTCTCTCTCTCTCTCTACACACACACACACACACACAGAGAGAGAGAGAGAGAGAGAGAGAGAGAGAGAGAGAGAG
> A'C'C'C C D'B'B |24.1595677125763
GCGCGCGCGCGCGCGCGCGCATATATATATATATATATATATATATATATATATATATATATATATATATATATATATAT
ATATATATATATATATATATACACACACACACACACACACCTCTCTCTCTCTCTCTCTCTAGAGAGAGAGAGAGAGAGAG
> A'D'B'B A B'C D'|42.2898897872601
GCGCGCGCGCGCGCGCGCGCACACACACACACACACACACCTCTCTCTCTCTCTCTCTCTAGAGAGAGAGAGAGAGAGAG
GCGCGCGCGCGCGCGCGCGCCTCTCTCTCTCTCTCTCTCTATATATATATATATATATATACACACACACACACACACAC
> D A C'A B'B D D'|30.4201352245046
GTGTGTGTGTGTGTGTGTGTGCGCGCGCGCGCGCGCGCGCATATATATATATATATATATGCGCGCGCGCGCGCGCGCGC
CTCTCTCTCTCTCTCTCTCTAGAGAGAGAGAGAGAGAGAGGTGTGTGTGTGTGTGTGTGTACACACACACACACACACAC
> B B B D A'C'A D |32.4672801996127
AGAGAGAGAGAGAGAGAGAGAGAGAGAGAGAGAGAGAGAGAGAGAGAGAGAGAGAGAGAGGTGTGTGTGTGTGTGTGTGT
GCGCGCGCGCGCGCGCGCGCATATATATATATATATATATGCGCGCGCGCGCGCGCGCGCGTGTGTGTGTGTGTGTGTGT
> B'C'C D'C C'D A |26.1021051370412
CTCTCTCTCTCTCTCTCTCTATATATATATATATATATATATATATATATATATATATATACACACACACACACACACAC
ATATATATATATATATATATATATATATATATATATATATGTGTGTGTGTGTGTGTGTGTGCGCGCGCGCGCGCGCGCGC
> C B A'B'D'D'A D |32.1652120588165
ATATATATATATATATATATAGAGAGAGAGAGAGAGAGAGGCGCGCGCGCGCGCGCGCGCCTCTCTCTCTCTCTCTCTCT
ACACACACACACACACACACACACACACACACACACACACGCGCGCGCGCGCGCGCGCGCGTGTGTGTGTGTGTGTGTGT
> A D'D'C'D D'C D'|20.3927813628365
GCGCGCGCGCGCGCGCGCGCACACACACACACACACACACACACACACACACACACACACATATATATATATATATATAT
GTGTGTGTGTGTGTGTGTGTACACACACACACACACACACATATATATATATATATATATACACACACACACACACACAC
> A A B D'D'D D'C'|32.2175792246776
GCGCGCGCGCGCGCGCGCGCGCGCGCGCGCGCGCGCGCGCAGAGAGAGAGAGAGAGAGAGACACACACACACACACACAC
ACACACACACACACACACACGTGTGTGTGTGTGTGTGTGTACACACACACACACACACACATATATATATATATATATAT
> B'C'A B D C'A'C |34.7569592205075
CTCTCTCTCTCTCTCTCTCTATATATATATATATATATATGCGCGCGCGCGCGCGCGCGCAGAGAGAGAGAGAGAGAGAG
GTGTGTGTGTGTGTGTGTGTATATATATATATATATATATGCGCGCGCGCGCGCGCGCGCATATATATATATATATATAT
> A D'D B'B'D'C'D |16.0480822543258
GCGCGCGCGCGCGCGCGCGCACACACACACACACACACACGTGTGTGTGTGTGTGTGTGTCTCTCTCTCTCTCTCTCTCT
CTCTCTCTCTCTCTCTCTCTACACACACACACACACACACATATATATATATATATATATGTGTGTGTGTGTGTGTGTGT
> C C'A'B'B B'A C |45.1693888924109
ATATATATATATATATATATATATATATATATATATATATGCGCGCGCGCGCGCGCGCGCCTCTCTCTCTCTCTCTCTCT
AGAGAGAGAGAGAGAGAGAGCTCTCTCTCTCTCTCTCTCTGCGCGCGCGCGCGCGCGCGCATATATATATATATATATAT
> A B C'A'D'A'D C |41.7433729060044
GCGCGCGCGCGCGCGCGCGCAGAGAGAGAGAGAGAGAGAGATATATATATATATATATATGCGCGCGCGCGCGCGCGCGC
ACACACACACACACACACACGCGCGCGCGCGCGCGCGCGCGTGTGTGTGTGTGTGTGTGTATATATATATATATATATAT
> D B D C'C'A'D'A'|23.7548083449598
GTGTGTGTGTGTGTGTGTGTAGAGAGAGAGAGAGAGAGAGGTGTGTGTGTGTGTGTGTGTATATATATATATATATATAT
ATATATATATATATATATATGCGCGCGCGCGCGCGCGCGCACACACACACACACACACACGCGCGCGCGCGCGCGCGCGC
> D'D'D C D'D D B'|13.3800768459349
ACACACACACACACACACACACACACACACACACACACACGTGTGTGTGTGTGTGTGTGTATATATATATATATATATAT
ACACACACACACACACACACGTGTGTGTGTGTGTGTGTGTGTGTGTGTGTGTGTGTGTGTCTCTCTCTCTCTCTCTCTCT
> D'B'D'D B'B'A'B |21.0899440125819
ACACACACACACACACACACCTCTCTCTCTCTCTCTCTCTACACACACACACACACACACGTGTGTGTGTGTGTGTGTGT
CTCTCTCTCTCTCTCTCTCTCTCTCTCTCTCTCTCTCTCTGCGCGCGCGCGCGCGCGCGCAGAGAGAGAGAGAGAGAGAG
> C D A'A C A A B'|40.4348139130886
ATATATATATATATATATATGTGTGTGTGTGTGTGTGTGTGCGCGCGCGCGCGCGCGCGCGCGCGCGCGCGCGCGCGCGC
ATATATATATATATATATATGCGCGCGCGCGCGCGCGCGCGCGCGCGCGCGCGCGCGCGCCTCTCTCTCTCTCTCTCTCT
> A'C B'B'B D'B'A |37.8223906678649
GCGCGCGCGCGCGCGCGCGCATATATATATATATATATATCTCTCTCTCTCTCTCTCTCTCTCTCTCTCTCTCTCTCTCT
AGAGAGAGAGAGAGAGAGAGACACACACACACACACACACCTCTCTCTCTCTCTCTCTCTGCGCGCGCGCGCGCGCGCGC
> D D'D C A C'B A'|31.7500287671825
GTGTGTGTGTGTGTGTGTGTACACACACACACACACACACGTGTGTGTGTGTGTGTGTGTATATATATATATATATATAT
GCGCGCGCGCGCGCGCGCGCATATATATATATATATATATAGAGAGAGAGAGAGAGAGAGGCGCGCGCGCGCGCGCGCGC
> A B'D'A D D'B C |31.9074308545709
GCGCGCGCGCGCGCGCGCGCCTCTCTCTCTCTCTCTCTCTACACACACACACACACACACGCGCGCGCGCGCGCGCGCGC
GTGTGTGTGTGTGTGTGTGTACACACACACACACACACACAGAGAGAGAGAGAGAGAGAGATATATATATATATATATAT
> A D B'B B A'D'B'|38.4512749098082
GCGCGCGCGCGCGCGCGCGCGTGTGTGTGTGTGTGTGTGTCTCTCTCTCTCTCTCTCTCTAGAGAGAGAGAGAGAGAGAG
AGAGAGAGAGAGAGAGAGAGGCGCGCGCGCGCGCGCGCGCACACACACACACACACACACCTCTCTCTCTCTCTCTCTCT
> D A D C B C A'C'|35.7326606317087
GTGTGTGTGTGTGTGTGTGTGCGCGCGCGCGCGCGCGCGCGTGTGTGTGTGTGTGTGTGTATATATATATATATATATAT
AGAGAGAGAGAGAGAGAGAGATATATATATATATATATATGCGCGCGCGCGCGCGCGCGCATATATATATATATATATAT
> C'B B C'C B'C'D'|15.9593782592474
ATATATATATATATATATATAGAGAGAGAGAGAGAGAGAGAGAGAGAGAGAGAGAGAGAGATATATATATATATATATAT
ATATATATATATATATATATCTCTCTCTCTCTCTCTCTCTATATATATATATATATATATACACACACACACACACACAC
> D D D'A'D'B D'B'|27.0844197188935
GTGTGTGTGTGTGTGTGTGTGTGTGTGTGTGTGTGTGTGTACACACACACACACACACACGCGCGCGCGCGCGCGCGCGC
ACACACACACACACACACACAGAGAGAGAGAGAGAGAGAGACACACACACACACACACACCTCTCTCTCTCTCTCTCTCT
> B C D B'A'B C'B'|27.5876441974396
AGAGAGAGAGAGAGAGAGAGATATATATATATATATATATGTGTGTGTGTGTGTGTGTGTCTCTCTCTCTCTCTCTCTCT
GCGCGCGCGCGCGCGCGCGCAGAGAGAGAGAGAGAGAGAGATATATATATATATATATATCTCTCTCTCTCTCTCTCTCT
> A'D B'D'C'D'A'A'|39.1788402822022
GCGCGCGCGCGCGCGCGCGCGTGTGTGTGTGTGTGTGTGTCTCTCTCTCTCTCTCTCTCTACACACACACACACACACAC
ATATATATATATATATATATACACACACACACACACACACGCGCGCGCGCGCGCGCGCGCGCGCGCGCGCGCGCGCGCGC
> A'C'B C'C A D A |43.5273088401749
GCGCGCGCGCGCGCGCGCGCATATATATATATATATATATAGAGAGAGAGAGAGAGAGAGATATATATATATATATATAT
ATATATATATATATATATATGCGCGCGCGCGCGCGCGCGCGTGTGTGTGTGTGTGTGTGTGCGCGCGCGCGCGCGCGCGC
> C A'B'D'D'B C'B'|29.7662852497044
ATATATATATATATATATATGCGCGCGCGCGCGCGCGCGCCTCTCTCTCTCTCTCTCTCTACACACACACACACACACAC
ACACACACACACACACACACAGAGAGAGAGAGAGAGAGAGATATATATATATATATATATCTCTCTCTCTCTCTCTCTCT
> A'A C'C A'D'C C |34.5730964668876
GCGCGCGCGCGCGCGCGCGCGCGCGCGCGCGCGCGCGCGCATATATATATATATATATATATATATATATATATATATAT
GCGCGCGCGCGCGCGCGCGCACACACACACACACACACACATATATATATATATATATATATATATATATATATATATAT
> B'A C D D A C D'|37.6977573757596
CTCTCTCTCTCTCTCTCTCTGCGCGCGCGCGCGCGCGCGCATATATATATATATATATATGTGTGTGTGTGTGTGTGTGT
GTGTGTGTGTGTGTGTGTGTGCGCGCGCGCGCGCGCGCGCATATATATATATATATATATACACACACACACACACACAC
> B'D'B C'B D B A |29.0240659984164
CTCTCTCTCTCTCTCTCTCTACACACACACACACACACACAGAGAGAGAGAGAGAGAGAGATATATATATATATATATAT
AGAGAGAGAGAGAGAGAGAGGTGTGTGTGTGTGTGTGTGTAGAGAGAGAGAGAGAGAGAGGCGCGCGCGCGCGCGCGCGC
> D D C B B B'A C'|27.3619428823703
GTGTGTGTGTGTGTGTGTGTGTGTGTGTGTGTGTGTGTGTATATATATATATATATATATAGAGAGAGAGAGAGAGAGAG
AGAGAGAGAGAGAGAGAGAGCTCTCTCTCTCTCTCTCTCTGCGCGCGCGCGCGCGCGCGCATATATATATATATATATAT
> D'C'C'C A'D B'D |34.8620194585501
ACACACACACACACACACACATATATATATATATATATATATATATATATATATATATATATATATATATATATATATAT
GCGCGCGCGCGCGCGCGCGCGTGTGTGTGTGTGTGTGTGTCTCTCTCTCTCTCTCTCTCTGTGTGTGTGTGTGTGTGTGT
> D B A'A'C B D'B'|41.6404146895469
GTGTGTGTGTGTGTGTGTGTAGAGAGAGAGAGAGAGAGAGGCGCGCGCGCGCGCGCGCGCGCGCGCGCGCGCGCGCGCGC
ATATATATATATATATATATAGAGAGAGAGAGAGAGAGAGACACACACACACACACACACCTCTCTCTCTCTCTCTCTCT
> C C C'B'D C'C B'|20.5517703151682
ATATATATATATATATATATATATATATATATATATATATATATATATATATATATATATCTCTCTCTCTCTCTCTCTCT
GTGTGTGTGTGTGTGTGTGTATATATATATATATATATATATATATATATATATATATATCTCTCTCTCTCTCTCTCTCT
> D'C'C'B A'B'A A |40.496625282622
ACACACACACACACACACACATATATATATATATATATATATATATATATATATATATATAGAGAGAGAGAGAGAGAGAG
GCGCGCGCGCGCGCGCGCGCCTCTCTCTCTCTCTCTCTCTGCGCGCGCGCGCGCGCGCGCGCGCGCGCGCGCGCGCGCGC
> B'D D'D'C A'A A'|26.8037336460731
CTCTCTCTCTCTCTCTCTCTGTGTGTGTGTGTGTGTGTGTACACACACACACACACACACACACACACACACACACACAC
ATATATATATATATATATATGCGCGCGCGCGCGCGCGCGCGCGCGCGCGCGCGCGCGCGCGCGCGCGCGCGCGCGCGCGC
> C'D D'C C'C B B |18.453795023755
ATATATATATATATATATATGTGTGTGTGTGTGTGTGTGTACACACACACACACACACACATATATATATATATATATAT
ATATATATATATATATATATATATATATATATATATATATAGAGAGAGAGAGAGAGAGAGAGAGAGAGAGAGAGAGAGAG
> D'A B C'A D'B C'|44.9149338644279
ACACACACACACACACACACGCGCGCGCGCGCGCGCGCGCAGAGAGAGAGAGAGAGAGAGATATATATATATATATATAT
GCGCGCGCGCGCGCGCGCGCACACACACACACACACACACAGAGAGAGAGAGAGAGAGAGATATATATATATATATATAT
> D'D'A B D'D D'B'|23.6882684219576
ACACACACACACACACACACACACACACACACACACACACGCGCGCGCGCGCGCGCGCGCAGAGAGAGAGAGAGAGAGAG
ACACACACACACACACACACGTGTGTGTGTGTGTGTGTGTACACACACACACACACACACCTCTCTCTCTCTCTCTCTCT
> B'C'A'A'D C A'B |50.5663229070835
CTCTCTCTCTCTCTCTCTCTATATATATATATATATATATGCGCGCGCGCGCGCGCGCGCGCGCGCGCGCGCGCGCGCGC
GTGTGTGTGTGTGTGTGTGTATATATATATATATATATATGCGCGCGCGCGCGCGCGCGCAGAGAGAGAGAGAGAGAGAG
> C'D'C'D'B C C'B'|16.8728267979117
ATATATATATATATATATATACACACACACACACACACACATATATATATATATATATATACACACACACACACACACAC
AGAGAGAGAGAGAGAGAGAGATATATATATATATATATATATATATATATATATATATATCTCTCTCTCTCTCTCTCTCT
> B B D A'C'C B'D |29.0869939165717
AGAGAGAGAGAGAGAGAGAGAGAGAGAGAGAGAGAGAGAGGTGTGTGTGTGTGTGTGTGTGCGCGCGCGCGCGCGCGCGC
ATATATATATATATATATATATATATATATATATATATATCTCTCTCTCTCTCTCTCTCTGTGTGTGTGTGTGTGTGTGT
> C B'C'D'A'A'C D'|27.1565895519232
ATATATATATATATATATATCTCTCTCTCTCTCTCTCTCTATATATATATATATATATATACACACACACACACACACAC
GCGCGCGCGCGCGCGCGCGCGCGCGCGCGCGCGCGCGCGCATATATATATATATATATATACACACACACACACACACAC
> B'B'C'C'A'A'D D'|25.764791502548
CTCTCTCTCTCTCTCTCTCTCTCTCTCTCTCTCTCTCTCTATATATATATATATATATATATATATATATATATATATAT
GCGCGCGCGCGCGCGCGCGCGCGCGCGCGCGCGCGCGCGCGTGTGTGTGTGTGTGTGTGTACACACACACACACACACAC
> D'A'D A B'D C C |32.5979892184475
ACACACACACACACACACACGCGCGCGCGCGCGCGCGCGCGTGTGTGTGTGTGTGTGTGTGCGCGCGCGCGCGCGCGCGC
CTCTCTCTCTCTCTCTCTCTGTGTGTGTGTGTGTGTGTGTATATATATATATATATATATATATATATATATATATATAT
> C C A'D'C'A'C C'|32.2039998867098
ATATATATATATATATATATATATATATATATATATATATGCGCGCGCGCGCGCGCGCGCACACACACACACACACACAC
ATATATATATATATATATATGCGCGCGCGCGCGCGCGCGCATATATATATATATATATATATATATATATATATATATAT
> B A'B B D D'D'D'|23.8548205919353
AGAGAGAGAGAGAGAGAGAGGCGCGCGCGCGCGCGCGCGCAGAGAGAGAGAGAGAGAGAGAGAGAGAGAGAGAGAGAGAG
GTGTGTGTGTGTGTGTGTGTACACACACACACACACACACACACACACACACACACACACACACACACACACACACACAC
> A'D'C'D'D B'B D |16.9384265510088
GCGCGCGCGCGCGCGCGCGCACACACACACACACACACACATATATATATATATATATATACACACACACACACACACAC
GTGTGTGTGTGTGTGTGTGTCTCTCTCTCTCTCTCTCTCTAGAGAGAGAGAGAGAGAGAGGTGTGTGTGTGTGTGTGTGT
> D D'B'B'D'D D'A |14.2016527344326
GTGTGTGTGTGTGTGTGTGTACACACACACACACACACACCTCTCTCTCTCTCTCTCTCTCTCTCTCTCTCTCTCTCTCT
ACACACACACACACACACACGTGTGTGTGTGTGTGTGTGTACACACACACACACACACACGCGCGCGCGCGCGCGCGCGC
> B'D'B C'C'D'C'A'|22.8969241600244
CTCTCTCTCTCTCTCTCTCTACACACACACACACACACACAGAGAGAGAGAGAGAGAGAGATATATATATATATATATAT
ATATATATATATATATATATACACACACACACACACACACATATATATATATATATATATGCGCGCGCGCGCGCGCGCGC
> C A'D A A D C'C'|29.9306147874512
ATATATATATATATATATATGCGCGCGCGCGCGCGCGCGCGTGTGTGTGTGTGTGTGTGTGCGCGCGCGCGCGCGCGCGC
GCGCGCGCGCGCGCGCGCGCGTGTGTGTGTGTGTGTGTGTATATATATATATATATATATATATATATATATATATATAT
> B'D B'D'B'C'D'D |10.8260447620041
CTCTCTCTCTCTCTCTCTCTGTGTGTGTGTGTGTGTGTGTCTCTCTCTCTCTCTCTCTCTACACACACACACACACACAC
CTCTCTCTCTCTCTCTCTCTATATATATATATATATATATACACACACACACACACACACGTGTGTGTGTGTGTGTGTGT
> D'C A A'A D A D'|34.1923401859802
ACACACACACACACACACACATATATATATATATATATATGCGCGCGCGCGCGCGCGCGCGCGCGCGCGCGCGCGCGCGC
GCGCGCGCGCGCGCGCGCGCGTGTGTGTGTGTGTGTGTGTGCGCGCGCGCGCGCGCGCGCACACACACACACACACACAC
> D B A'B B'B'C'B'|25.4509018525136
GTGTGTGTGTGTGTGTGTGTAGAGAGAGAGAGAGAGAGAGGCGCGCGCGCGCGCGCGCGCAGAGAGAGAGAGAGAGAGAG
CTCTCTCTCTCTCTCTCTCTCTCTCTCTCTCTCTCTCTCTATATATATATATATATATATCTCTCTCTCTCTCTCTCTCT
> B'B D B'A C A'C'|37.4300564609178
CTCTCTCTCTCTCTCTCTCTAGAGAGAGAGAGAGAGAGAGGTGTGTGTGTGTGTGTGTGTCTCTCTCTCTCTCTCTCTCT
GCGCGCGCGCGCGCGCGCGCATATATATATATATATATATGCGCGCGCGCGCGCGCGCGCATATATATATATATATATAT
> A D C'C'A'A'A'C'|37.7871150647488
GCGCGCGCGCGCGCGCGCGCGTGTGTGTGTGTGTGTGTGTATATATATATATATATATATATATATATATATATATATAT
GCGCGCGCGCGCGCGCGCGCGCGCGCGCGCGCGCGCGCGCGCGCGCGCGCGCGCGCGCGCATATATATATATATATATAT
> D'B D'C A'A D'C |24.3208881426417
ACACACACACACACACACACAGAGAGAGAGAGAGAGAGAGACACACACACACACACACACATATATATATATATATATAT
GCGCGCGCGCGCGCGCGCGCGCGCGCGCGCGCGCGCGCGCACACACACACACACACACACATATATATATATATATATAT
> A C'B B'C C'C'D |32.2426797733525
GCGCGCGCGCGCGCGCGCGCATATATATATATATATATATAGAGAGAGAGAGAGAGAGAGCTCTCTCTCTCTCTCTCTCT
ATATATATATATATATATATATATATATATATATATATATATATATATATATATATATATGTGTGTGTGTGTGTGTGTGT
> C'D'A B'C'C'B A'|44.9188056005065
ATATATATATATATATATATACACACACACACACACACACGCGCGCGCGCGCGCGCGCGCCTCTCTCTCTCTCTCTCTCT
ATATATATATATATATATATATATATATATATATATATATAGAGAGAGAGAGAGAGAGAGGCGCGCGCGCGCGCGCGCGC
> A C'D'B B C'C'B |19.4017199748375
GCGCGCGCGCGCGCGCGCGCATATATATATATATATATATACACACACACACACACACACAGAGAGAGAGAGAGAGAGAG
AGAGAGAGAGAGAGAGAGAGATATATATATATATATATATATATATATATATATATATATAGAGAGAGAGAGAGAGAGAG
> D'B B C'C'D C'C |17.3968430660111
ACACACACACACACACACACAGAGAGAGAGAGAGAGAGAGAGAGAGAGAGAGAGAGAGAGATATATATATATATATATAT
ATATATATATATATATATATGTGTGTGTGTGTGTGTGTGTATATATATATATATATATATATATATATATATATATATAT
> A'C'C B'B B'B'C'|18.2871887009842
GCGCGCGCGCGCGCGCGCGCATATATATATATATATATATATATATATATATATATATATCTCTCTCTCTCTCTCTCTCT
AGAGAGAGAGAGAGAGAGAGCTCTCTCTCTCTCTCTCTCTCTCTCTCTCTCTCTCTCTCTATATATATATATATATATAT
> C B'D'C B'D C C |16.9449603860518
ATATATATATATATATATATCTCTCTCTCTCTCTCTCTCTACACACACACACACACACACATATATATATATATATATAT
CTCTCTCTCTCTCTCTCTCTGTGTGTGTGTGTGTGTGTGTATATATATATATATATATATATATATATATATATATATAT
> C'A B'B'A B'A'B'|52.1983142074381
ATATATATATATATATATATGCGCGCGCGCGCGCGCGCGCCTCTCTCTCTCTCTCTCTCTCTCTCTCTCTCTCTCTCTCT
GCGCGCGCGCGCGCGCGCGCCTCTCTCTCTCTCTCTCTCTGCGCGCGCGCGCGCGCGCGCCTCTCTCTCTCTCTCTCTCT
> B'A A C'A'C D'C'|44.8791767557046
CTCTCTCTCTCTCTCTCTCTGCGCGCGCGCGCGCGCGCGCGCGCGCGCGCGCGCGCGCGCATATATATATATATATATAT
GCGCGCGCGCGCGCGCGCGCATATATATATATATATATATACACACACACACACACACACATATATATATATATATATAT
> D D'C'B'C'B C C'|18.9632252162494
GTGTGTGTGTGTGTGTGTGTACACACACACACACACACACATATATATATATATATATATCTCTCTCTCTCTCTCTCTCT
ATATATATATATATATATATAGAGAGAGAGAGAGAGAGAGATATATATATATATATATATATATATATATATATATATAT
> B'D'A B'B'B'C'B'|26.0865016003759
CTCTCTCTCTCTCTCTCTCTACACACACACACACACACACGCGCGCGCGCGCGCGCGCGCCTCTCTCTCTCTCTCTCTCT
CTCTCTCTCTCTCTCTCTCTCTCTCTCTCTCTCTCTCTCTATATATATATATATATATATCTCTCTCTCTCTCTCTCTCT
> D'A'C'C B B'B A |34.6264670033765
ACACACACACACACACACACGCGCGCGCGCGCGCGCGCGCATATATATATATATATATATATATATATATATATATATAT
AGAGAGAGAGAGAGAGAGAGCTCTCTCTCTCTCTCTCTCTAGAGAGAGAGAGAGAGAGAGGCGCGCGCGCGCGCGCGCGC
> B'B C D D A B'D'|26.1682689703056
CTCTCTCTCTCTCTCTCTCTAGAGAGAGAGAGAGAGAGAGATATATATATATATATATATGTGTGTGTGTGTGTGTGTGT
GTGTGTGTGTGTGTGTGTGTGCGCGCGCGCGCGCGCGCGCCTCTCTCTCTCTCTCTCTCTACACACACACACACACACAC
> A C D'A A C'D A |31.9214771928578
GCGCGCGCGCGCGCGCGCGCATATATATATATATATATATACACACACACACACACACACGCGCGCGCGCGCGCGCGCGC
GCGCGCGCGCGCGCGCGCGCATATATATATATATATATATGTGTGTGTGTGTGTGTGTGTGCGCGCGCGCGCGCGCGCGC
> C'C'A B'B A'A'A |49.2138910403846
ATATATATATATATATATATATATATATATATATATATATGCGCGCGCGCGCGCGCGCGCCTCTCTCTCTCTCTCTCTCT
AGAGAGAGAGAGAGAGAGAGGCGCGCGCGCGCGCGCGCGCGCGCGCGCGCGCGCGCGCGCGCGCGCGCGCGCGCGCGCGC
> B'C A'A D D D B |30.1320073314341
CTCTCTCTCTCTCTCTCTCTATATATATATATATATATATGCGCGCGCGCGCGCGCGCGCGCGCGCGCGCGCGCGCGCGC
GTGTGTGTGTGTGTGTGTGTGTGTGTGTGTGTGTGTGTGTGTGTGTGTGTGTGTGTGTGTAGAGAGAGAGAGAGAGAGAG
> C'A'B'A'A A D'A'|46.4866159860472
ATATATATATATATATATATGCGCGCGCGCGCGCGCGCGCCTCTCTCTCTCTCTCTCTCTGCGCGCGCGCGCGCGCGCGC
GCGCGCGCGCGCGCGCGCGCGCGCGCGCGCGCGCGCGCGCACACACACACACACACACACGCGCGCGCGCGCGCGCGCGC
> D A B'D A D'B D'|40.9279883840904
GTGTGTGTGTGTGTGTGTGTGCGCGCGCGCGCGCGCGCGCCTCTCTCTCTCTCTCTCTCTGTGTGTGTGTGTGTGTGTGT
GCGCGCGCGCGCGCGCGCGCACACACACACACACACACACAGAGAGAGAGAGAGAGAGAGACACACACACACACACACAC
> A'C A B'B'D D D |31.6540403364428
GCGCGCGCGCGCGCGCGCGCATATATATATATATATATATGCGCGCGCGCGCGCGCGCGCCTCTCTCTCTCTCTCTCTCT
CTCTCTCTCTCTCTCTCTCTGTGTGTGTGTGTGTGTGTGTGTGTGTGTGTGTGTGTGTGTGTGTGTGTGTGTGTGTGTGT
> A'B D D'C A'C C |33.4513580177458
GCGCGCGCGCGCGCGCGCGCAGAGAGAGAGAGAGAGAGAGGTGTGTGTGTGTGTGTGTGTACACACACACACACACACAC
ATATATATATATATATATATGCGCGCGCGCGCGCGCGCGCATATATATATATATATATATATATATATATATATATATAT
> B'A'D D'B'A'B'D'|41.3742711405204
CTCTCTCTCTCTCTCTCTCTGCGCGCGCGCGCGCGCGCGCGTGTGTGTGTGTGTGTGTGTACACACACACACACACACAC
CTCTCTCTCTCTCTCTCTCTGCGCGCGCGCGCGCGCGCGCCTCTCTCTCTCTCTCTCTCTACACACACACACACACACAC
> C'C A'B A D'C'A'|42.4471950074885
ATATATATATATATATATATATATATATATATATATATATGCGCGCGCGCGCGCGCGCGCAGAGAGAGAGAGAGAGAGAG
GCGCGCGCGCGCGCGCGCGCACACACACACACACACACACATATATATATATATATATATGCGCGCGCGCGCGCGCGCGC
> D A C D C'C'C'A |29.5340073090702
GTGTGTGTGTGTGTGTGTGTGCGCGCGCGCGCGCGCGCGCATATATATATATATATATATGTGTGTGTGTGTGTGTGTGT
ATATATATATATATATATATATATATATATATATATATATATATATATATATATATATATGCGCGCGCGCGCGCGCGCGC
> B'B'C'B A B D D |23.8909210403286
CTCTCTCTCTCTCTCTCTCTCTCTCTCTCTCTCTCTCTCTATATATATATATATATATATAGAGAGAGAGAGAGAGAGAG
GCGCGCGCGCGCGCGCGCGCAGAGAGAGAGAGAGAGAGAGGTGTGTGTGTGTGTGTGTGTGTGTGTGTGTGTGTGTGTGT
> D'D A'C'B'B B'B |23.6160487256877
ACACACACACACACACACACGTGTGTGTGTGTGTGTGTGTGCGCGCGCGCGCGCGCGCGCATATATATATATATATATAT
CTCTCTCTCTCTCTCTCTCTAGAGAGAGAGAGAGAGAGAGCTCTCTCTCTCTCTCTCTCTAGAGAGAGAGAGAGAGAGAG
> B'C B C D B'C'D'|14.8508430816614
CTCTCTCTCTCTCTCTCTCTATATATATATATATATATATAGAGAGAGAGAGAGAGAGAGATATATATATATATATATAT
GTGTGTGTGTGTGTGTGTGTCTCTCTCTCTCTCTCTCTCTATATATATATATATATATATACACACACACACACACACAC
> B B'A'D C'B D'B |24.9488794067192
AGAGAGAGAGAGAGAGAGAGCTCTCTCTCTCTCTCTCTCTGCGCGCGCGCGCGCGCGCGCGTGTGTGTGTGTGTGTGTGT
ATATATATATATATATATATAGAGAGAGAGAGAGAGAGAGACACACACACACACACACACAGAGAGAGAGAGAGAGAGAG
> A D'D'A D D A'A |31.3321632777348
GCGCGCGCGCGCGCGCGCGCACACACACACACACACACACACACACACACACACACACACGCGCGCGCGCGCGCGCGCGC
GTGTGTGTGTGTGTGTGTGTGTGTGTGTGTGTGTGTGTGTGCGCGCGCGCGCGCGCGCGCGCGCGCGCGCGCGCGCGCGC
> C'C D'C B B'D'D |18.2317928980837
ATATATATATATATATATATATATATATATATATATATATACACACACACACACACACACATATATATATATATATATAT
AGAGAGAGAGAGAGAGAGAGCTCTCTCTCTCTCTCTCTCTACACACACACACACACACACGTGTGTGTGTGTGTGTGTGT
> C B'C C C C'A A'|29.7808124023536
ATATATATATATATATATATCTCTCTCTCTCTCTCTCTCTATATATATATATATATATATATATATATATATATATATAT
ATATATATATATATATATATATATATATATATATATATATGCGCGCGCGCGCGCGCGCGCGCGCGCGCGCGCGCGCGCGC
> D C'B D B C'B'A'|27.8056347552622
GTGTGTGTGTGTGTGTGTGTATATATATATATATATATATAGAGAGAGAGAGAGAGAGAGGTGTGTGTGTGTGTGTGTGT
AGAGAGAGAGAGAGAGAGAGATATATATATATATATATATCTCTCTCTCTCTCTCTCTCTGCGCGCGCGCGCGCGCGCGC
> B'A A'D'B'D'A'D |46.5730906641129
CTCTCTCTCTCTCTCTCTCTGCGCGCGCGCGCGCGCGCGCGCGCGCGCGCGCGCGCGCGCACACACACACACACACACAC
CTCTCTCTCTCTCTCTCTCTACACACACACACACACACACGCGCGCGCGCGCGCGCGCGCGTGTGTGTGTGTGTGTGTGT
> C D'B'B D'C'B'C |14.9033661457618
ATATATATATATATATATATACACACACACACACACACACCTCTCTCTCTCTCTCTCTCTAGAGAGAGAGAGAGAGAGAG
ACACACACACACACACACACATATATATATATATATATATCTCTCTCTCTCTCTCTCTCTATATATATATATATATATAT
> D B'B A'A'B D C'|37.8461032714065
GTGTGTGTGTGTGTGTGTGTCTCTCTCTCTCTCTCTCTCTAGAGAGAGAGAGAGAGAGAGGCGCGCGCGCGCGCGCGCGC
GCGCGCGCGCGCGCGCGCGCAGAGAGAGAGAGAGAGAGAGGTGTGTGTGTGTGTGTGTGTATATATATATATATATATAT
> C A A C D'B B'D |23.6818180420318
ATATATATATATATATATATGCGCGCGCGCGCGCGCGCGCGCGCGCGCGCGCGCGCGCGCATATATATATATATATATAT
ACACACACACACACACACACAGAGAGAGAGAGAGAGAGAGCTCTCTCTCTCTCTCTCTCTGTGTGTGTGTGTGTGTGTGT
> C C A D A'C'D'A'|33.3722345806322
ATATATATATATATATATATATATATATATATATATATATGCGCGCGCGCGCGCGCGCGCGTGTGTGTGTGTGTGTGTGT
GCGCGCGCGCGCGCGCGCGCATATATATATATATATATATACACACACACACACACACACGCGCGCGCGCGCGCGCGCGC
> B A'A'B'B C A'C |58.2449118983126
AGAGAGAGAGAGAGAGAGAGGCGCGCGCGCGCGCGCGCGCGCGCGCGCGCGCGCGCGCGCCTCTCTCTCTCTCTCTCTCT
AGAGAGAGAGAGAGAGAGAGATATATATATATATATATATGCGCGCGCGCGCGCGCGCGCATATATATATATATATATAT
> C'A D C A D B D'|32.4058597199629
ATATATATATATATATATATGCGCGCGCGCGCGCGCGCGCGTGTGTGTGTGTGTGTGTGTATATATATATATATATATAT
GCGCGCGCGCGCGCGCGCGCGTGTGTGTGTGTGTGTGTGTAGAGAGAGAGAGAGAGAGAGACACACACACACACACACAC
> B D'B C'B'D A B'|23.5974167949145
AGAGAGAGAGAGAGAGAGAGACACACACACACACACACACAGAGAGAGAGAGAGAGAGAGATATATATATATATATATAT
CTCTCTCTCTCTCTCTCTCTGTGTGTGTGTGTGTGTGTGTGCGCGCGCGCGCGCGCGCGCCTCTCTCTCTCTCTCTCTCT
> A'A'C'A'B D'C'B'|36.941446296563
GCGCGCGCGCGCGCGCGCGCGCGCGCGCGCGCGCGCGCGCATATATATATATATATATATGCGCGCGCGCGCGCGCGCGC
AGAGAGAGAGAGAGAGAGAGACACACACACACACACACACATATATATATATATATATATCTCTCTCTCTCTCTCTCTCT
> A D'D'A'C C C'B |28.0035733899274
GCGCGCGCGCGCGCGCGCGCACACACACACACACACACACACACACACACACACACACACGCGCGCGCGCGCGCGCGCGC
ATATATATATATATATATATATATATATATATATATATATATATATATATATATATATATAGAGAGAGAGAGAGAGAGAG
> C'D A A C A'D'C'|32.9932193917532
ATATATATATATATATATATGTGTGTGTGTGTGTGTGTGTGCGCGCGCGCGCGCGCGCGCGCGCGCGCGCGCGCGCGCGC
ATATATATATATATATATATGCGCGCGCGCGCGCGCGCGCACACACACACACACACACACATATATATATATATATATAT
> C'C'A B'A'C'A C'|42.28507332096
ATATATATATATATATATATATATATATATATATATATATGCGCGCGCGCGCGCGCGCGCCTCTCTCTCTCTCTCTCTCT
GCGCGCGCGCGCGCGCGCGCATATATATATATATATATATGCGCGCGCGCGCGCGCGCGCATATATATATATATATATAT
> D A D'D C C'A B'|33.657941750944
GTGTGTGTGTGTGTGTGTGTGCGCGCGCGCGCGCGCGCGCACACACACACACACACACACGTGTGTGTGTGTGTGTGTGT
ATATATATATATATATATATATATATATATATATATATATGCGCGCGCGCGCGCGCGCGCCTCTCTCTCTCTCTCTCTCT
> B'D'B B'C B D'B |9.1104505027918
CTCTCTCTCTCTCTCTCTCTACACACACACACACACACACAGAGAGAGAGAGAGAGAGAGCTCTCTCTCTCTCTCTCTCT
ATATATATATATATATATATAGAGAGAGAGAGAGAGAGAGACACACACACACACACACACAGAGAGAGAGAGAGAGAGAG
> C'C'C'D C'A'A'A'|38.3632141470514
ATATATATATATATATATATATATATATATATATATATATATATATATATATATATATATGTGTGTGTGTGTGTGTGTGT
ATATATATATATATATATATGCGCGCGCGCGCGCGCGCGCGCGCGCGCGCGCGCGCGCGCGCGCGCGCGCGCGCGCGCGC
> C'C B D'C C'C B'|20.5517679587167
ATATATATATATATATATATATATATATATATATATATATAGAGAGAGAGAGAGAGAGAGACACACACACACACACACAC
ATATATATATATATATATATATATATATATATATATATATATATATATATATATATATATCTCTCTCTCTCTCTCTCTCT
> C'D'A'A C C A'B |44.0853826902401
ATATATATATATATATATATACACACACACACACACACACGCGCGCGCGCGCGCGCGCGCGCGCGCGCGCGCGCGCGCGC
ATATATATATATATATATATATATATATATATATATATATGCGCGCGCGCGCGCGCGCGCAGAGAGAGAGAGAGAGAGAG
> A'D B D B B C'D'|24.5854645097153
GCGCGCGCGCGCGCGCGCGCGTGTGTGTGTGTGTGTGTGTAGAGAGAGAGAGAGAGAGAGGTGTGTGTGTGTGTGTGTGT
AGAGAGAGAGAGAGAGAGAGAGAGAGAGAGAGAGAGAGAGATATATATATATATATATATACACACACACACACACACAC
> C'D D'B A B D C'|28.2930914714598
ATATATATATATATATATATGTGTGTGTGTGTGTGTGTGTACACACACACACACACACACAGAGAGAGAGAGAGAGAGAG
GCGCGCGCGCGCGCGCGCGCAGAGAGAGAGAGAGAGAGAGGTGTGTGTGTGTGTGTGTGTATATATATATATATATATAT
> A C C'A B B D'C |33.4847414680237
GCGCGCGCGCGCGCGCGCGCATATATATATATATATATATATATATATATATATATATATGCGCGCGCGCGCGCGCGCGC
AGAGAGAGAGAGAGAGAGAGAGAGAGAGAGAGAGAGAGAGACACACACACACACACACACATATATATATATATATATAT
> C'A A A C C A D'|40.8725554775859
ATATATATATATATATATATGCGCGCGCGCGCGCGCGCGCGCGCGCGCGCGCGCGCGCGCGCGCGCGCGCGCGCGCGCGC
ATATATATATATATATATATATATATATATATATATATATGCGCGCGCGCGCGCGCGCGCACACACACACACACACACAC
> D C'D'D'B A'C B'|30.1164984123952
GTGTGTGTGTGTGTGTGTGTATATATATATATATATATATACACACACACACACACACACACACACACACACACACACAC
AGAGAGAGAGAGAGAGAGAGGCGCGCGCGCGCGCGCGCGCATATATATATATATATATATCTCTCTCTCTCTCTCTCTCT
> A A C B B'A C'B'|48.5378999620951
GCGCGCGCGCGCGCGCGCGCGCGCGCGCGCGCGCGCGCGCATATATATATATATATATATAGAGAGAGAGAGAGAGAGAG
CTCTCTCTCTCTCTCTCTCTGCGCGCGCGCGCGCGCGCGCATATATATATATATATATATCTCTCTCTCTCTCTCTCTCT
> B'B D B A A'C C |32.4423737319489
CTCTCTCTCTCTCTCTCTCTAGAGAGAGAGAGAGAGAGAGGTGTGTGTGTGTGTGTGTGTAGAGAGAGAGAGAGAGAGAG
GCGCGCGCGCGCGCGCGCGCGCGCGCGCGCGCGCGCGCGCATATATATATATATATATATATATATATATATATATATAT
> B'D'C C'D B C'B'|15.7901058033612
CTCTCTCTCTCTCTCTCTCTACACACACACACACACACACATATATATATATATATATATATATATATATATATATATAT
GTGTGTGTGTGTGTGTGTGTAGAGAGAGAGAGAGAGAGAGATATATATATATATATATATCTCTCTCTCTCTCTCTCTCT
> C B'C D A D C'A'|25.8648513078856
ATATATATATATATATATATCTCTCTCTCTCTCTCTCTCTATATATATATATATATATATGTGTGTGTGTGTGTGTGTGT
GCGCGCGCGCGCGCGCGCGCGTGTGTGTGTGTGTGTGTGTATATATATATATATATATATGCGCGCGCGCGCGCGCGCGC
> C'C'C'B'B D'A B'|31.1472344674653
ATATATATATATATATATATATATATATATATATATATATATATATATATATATATATATCTCTCTCTCTCTCTCTCTCT
AGAGAGAGAGAGAGAGAGAGACACACACACACACACACACGCGCGCGCGCGCGCGCGCGCCTCTCTCTCTCTCTCTCTCT
> B B A'B'D D'C'A'|31.9059171012813
AGAGAGAGAGAGAGAGAGAGAGAGAGAGAGAGAGAGAGAGGCGCGCGCGCGCGCGCGCGCCTCTCTCTCTCTCTCTCTCT
GTGTGTGTGTGTGTGTGTGTACACACACACACACACACACATATATATATATATATATATGCGCGCGCGCGCGCGCGCGC
> C A'B B B C'C'B'|28.9511138340991
ATATATATATATATATATATGCGCGCGCGCGCGCGCGCGCAGAGAGAGAGAGAGAGAGAGAGAGAGAGAGAGAGAGAGAG
AGAGAGAGAGAGAGAGAGAGATATATATATATATATATATATATATATATATATATATATCTCTCTCTCTCTCTCTCTCT
> B B'A'C B'A D'A'|44.4462796183867
AGAGAGAGAGAGAGAGAGAGCTCTCTCTCTCTCTCTCTCTGCGCGCGCGCGCGCGCGCGCATATATATATATATATATAT
CTCTCTCTCTCTCTCTCTCTGCGCGCGCGCGCGCGCGCGCACACACACACACACACACACGCGCGCGCGCGCGCGCGCGC
> D'A'D'D'C'A'B C |34.3399248531278
ACACACACACACACACACACGCGCGCGCGCGCGCGCGCGCACACACACACACACACACACACACACACACACACACACAC
ATATATATATATATATATATGCGCGCGCGCGCGCGCGCGCAGAGAGAGAGAGAGAGAGAGATATATATATATATATATAT
> D C C D'A C D'C'|24.8722308376963
GTGTGTGTGTGTGTGTGTGTATATATATATATATATATATATATATATATATATATATATACACACACACACACACACAC
GCGCGCGCGCGCGCGCGCGCATATATATATATATATATATACACACACACACACACACACATATATATATATATATATAT
> A'D'C'A'D'D'B D |23.0313446094946
GCGCGCGCGCGCGCGCGCGCACACACACACACACACACACATATATATATATATATATATGCGCGCGCGCGCGCGCGCGC
ACACACACACACACACACACACACACACACACACACACACAGAGAGAGAGAGAGAGAGAGGTGTGTGTGTGTGTGTGTGT
> D'A A'B D'A A C'|43.4061842591741
ACACACACACACACACACACGCGCGCGCGCGCGCGCGCGCGCGCGCGCGCGCGCGCGCGCAGAGAGAGAGAGAGAGAGAG
ACACACACACACACACACACGCGCGCGCGCGCGCGCGCGCGCGCGCGCGCGCGCGCGCGCATATATATATATATATATAT
> A B'B A B'B'B D'|38.6715136824813
GCGCGCGCGCGCGCGCGCGCCTCTCTCTCTCTCTCTCTCTAGAGAGAGAGAGAGAGAGAGGCGCGCGCGCGCGCGCGCGC
CTCTCTCTCTCTCTCTCTCTCTCTCTCTCTCTCTCTCTCTAGAGAGAGAGAGAGAGAGAGACACACACACACACACACAC
> C'A'C B'C'C'C'C'|36.3830380359659
ATATATATATATATATATATGCGCGCGCGCGCGCGCGCGCATATATATATATATATATATCTCTCTCTCTCTCTCTCTCT
ATATATATATATATATATATATATATATATATATATATATATATATATATATATATATATATATATATATATATATATAT
> D'D D A B B'A'B'|43.2512121132596
ACACACACACACACACACACGTGTGTGTGTGTGTGTGTGTGTGTGTGTGTGTGTGTGTGTGCGCGCGCGCGCGCGCGCGC
AGAGAGAGAGAGAGAGAGAGCTCTCTCTCTCTCTCTCTCTGCGCGCGCGCGCGCGCGCGCCTCTCTCTCTCTCTCTCTCT
> C D D C'B'C A D'|31.4192650895488
ATATATATATATATATATATGTGTGTGTGTGTGTGTGTGTGTGTGTGTGTGTGTGTGTGTATATATATATATATATATAT
CTCTCTCTCTCTCTCTCTCTATATATATATATATATATATGCGCGCGCGCGCGCGCGCGCACACACACACACACACACAC
> B C A C C'B A C |49.7133060858616
AGAGAGAGAGAGAGAGAGAGATATATATATATATATATATGCGCGCGCGCGCGCGCGCGCATATATATATATATATATAT
ATATATATATATATATATATAGAGAGAGAGAGAGAGAGAGGCGCGCGCGCGCGCGCGCGCATATATATATATATATATAT
> A C A D D'B C'A |38.4156025036936
GCGCGCGCGCGCGCGCGCGCATATATATATATATATATATGCGCGCGCGCGCGCGCGCGCGTGTGTGTGTGTGTGTGTGT
ACACACACACACACACACACAGAGAGAGAGAGAGAGAGAGATATATATATATATATATATGCGCGCGCGCGCGCGCGCGC
