# Supplementary material for: A cis-regulatory logic simulator
Source: BMC Bioinformatics. 2007 Jul 27;8:272. doi: 10.1186/1471-2105-8-272 (PMC2375358; doi:10.1186/1471-2105-8-272)
Supplement: Additional file 1 — Test Datasets. A compressed archive (zip) containing: the rulesets used to generate the test-set datasets (ASCII/xml); the datasets in both Relos and fasta format (ASCII); and histograms of each test-set to provide an overview of the data (PNG). [file 1471-2105-8-272-S1.zip › relos/testsets/datasets/testset1.txt]

A'B B B'D'C B'B	24.1431680572211
C A C A C C C C'	29.2561490843166
C A'A A B B A A	44.3684588234669
C D'D'B D D A'B'	25.8661813233138
A D'B'B A'B'B A	33.4794325387272
C'C D'B'C'B'A'C	23.9118254871346
B'B'D'A B C B'B	26.4661057900564
D A'D A'B D C A	36.0455779445125
C'D'D A'A'C A C'	36.0476270793075
D D'B'C'D'D'B'D'	19.641708290832
A C D D B'D'D'A	28.743316706621
A'D C A A C A'C	42.4220304513388
C A'B'D B'A'D'C'	33.3901827619863
B C'C'B'A D B D'	23.962432661038
B B'A'D D'D'B D	25.0934428716594
B C A'A'C B A C'	33.0084071316261
B'C'D B C D D'D'	20.3128479218698
B D'C C C C B A'	24.2084280564796
B D'B D A A'B'A'	35.4398429897551
C C'B'B C'A'A B	30.0326872559549
A'B B A'B'B B'C'	29.4017436761872
D C'C D'B C A C'	25.0798476316224
D'B'C C C B A C	23.9840877037567
B B B'D A'A C D	29.8086905521616
A B A C'D B'C D	29.9900130345724
B'B'A'C C'C B'A'	29.0493331000237
A C'A C'A'C'C C'	35.061370195216
C'D'D'B C C'C'D'	19.1960352128558
B'D'C A'C'C'A'D	30.7938703419632
B'A'B D B'C'C'A'	28.2344926903933
C'A'B A A C D D'	35.193132634447
A'A A'B'D D'A'B	39.3141907891649
D A A'A C'D A'A	40.2194575634048
B A C D C A C B	30.4349200253878
A'B'A'A B'B'D'C'	35.3012493636886
D A'C'A C C C A'	35.1294072185889
A D'A C D B D'D	28.6693646339396
D'D A'D'C C B A	31.7359772937303
D B B'C'D A A D'	28.4178191931382
B'C D A'B B D A	27.4913454294274
B'A'D C C B'D'D'	23.2111712023753
A B D'C'A C C'C	29.2694417453293
D C'D C'B C B'C'	22.5313465714049
D A'D'C C'A B'C'	31.1411917187833
B B'A B'B'B'C D	23.8825330319548
D D A'A'C A'B D'	34.9989453329898
A A D'A'A'B C C'	40.4517088499392
B B B'C C C'B'A	25.4441273570667
A A B D'C C'C C	31.5528644095431
D C'C'A A'D D B'	29.6472833841435
D'D'D'B D'B D'B'	21.9948298032794
A'D A'B B'B D'A'	36.6879510923701
B'C B A B'A'D A	34.1622350358325
A C C D'C'C D B'	24.3384343357591
D'D'B A'D B'B'D	27.6668775085015
A C B'A C'D'A'D'	35.6169149457979
C B'D A B'A C'B'	32.8416151437883
C A'D A D'B'A D	32.9229656192983
A B'B D'D'C'B'A'	30.3980187512411
D'B C'C'C C'A'B	24.4396463133865
A'C'B'D'D C'B'B	22.709168510388
B'B'B'A'D'B D B	25.724761353325
D C'B B A'C C D	25.6007837232683
D'D A'C'C A'B'A	37.7725479933187
D A'D'A D'A C'A'	39.8996218170102
A C'B D'C C'B C'	27.5424151462766
C D'A D A'B'A'B	34.2564094871319
A'C B'C B'D D'B'	25.1664053341229
D D'A B'C'C A B	30.6222258781228
B C'A B'A D'A'A'	38.6170977784411
B'D'C'C'A'B'A A	34.0627814140636
A'B'B'B'A A D C'	37.4004548436184
D'A B C C B C B	22.3949109623973
B C D'A A'D D D	27.7186879661072
B C C A'C'D B'A	32.3554743213961
A A'D'C A'D A'D	39.9336762009222
B'A B C A A C'D	37.2643978132412
B'C C C C D B A	25.6649941594212
B'A C'C A'D B'D'	29.1136535355425
A B D A'D C C A	32.0981263588156
C B A A A D D'A'	41.5096673689993
C A'B C'C D'A A'	33.6678093046202
B'B D'C C A'A B	31.4490173510151
A'A C B B'A C D'	34.741111724365
C A D D B C D C	25.1147837343689
B A'A B D B B C'	27.9200466909255
A A C C'B B D B	30.1173038063397
C'C D C B C A A'	30.323758417687
B'B D'A'C B'D'A'	29.8771711979893
B'B'C'D'C'A B B	24.1858199833461
A B C C'C'C C A'	30.7816368287203
C'C D D D'B'C D	18.4456747962841
C'B'A A'D'D C'A	35.2185058644051
B'C'B'C'C D'D D	20.2842263560035
A'D A'C C B A'D'	36.00536658395
B'B D'C A D A'D'	29.7222002783171
B D'B'C B'B A'C'	25.5536769821902
C'C C'B B C A D'	23.7875764209311
B'D'D'C C'B'B A'	24.9333772665191
A C D D'D D A'B	28.1561062379572
A D'B D A'C B'A	38.6230206837647
A A C A'B C B'D	34.5758066001469
C D B'B D'D'A'A'	31.9628699849728
C'C A C A'C C'D	30.3340235378673
A D D D A'D B B'	31.0544766912889
B A D B'C'D C C	24.6766936374411
A C A D A'A A'D'	41.9759659671986
D D C'D'A'D'D'D	25.5729953477344
C A'B'D'D D'D D	24.8665401888022
C B C'A'B'D B D	27.8852074209349
C A'A B D'A D A'	40.9689103530657
D B A'C'C'C'B'C'	23.7267557872909
B'B'B'C B B'B'A	25.937729681207
A B A C'A'B D'C	35.1348528101724
A D B'C D'D B'D'	24.399764013682
B A'D B A D'C B'	28.2588216819133
C B C B'D D B B	21.1756748509386
B B'D'C A'D D C	26.0503627274721
C'D D'D'A B A'D'	29.7471818046246
A'B C A'D'D'C'B	30.5728266922471
C'B C A B D D B	26.6174990037374
C'B'D C'D'A B D	26.9629507277619
D'A D'B C'B A D	28.5913059691157
B'C A'B'D'D D C'	26.903007315228
A'A'C'C B'D C B'	28.4227708273674
B'B'D A A B B A'	35.5123403585639
A'A'D'D B C A C'	35.5070050087766
A'A D'C B'A'A C'	38.362372773137
C A B C D C A D'	27.7514005094414
A'D'B B'B'D C C	26.2807278557131
A'B D D D C'B A'	28.8083742942154
B A'D D B C'B'C	23.6343661152083
A C'A'D'A A B C'	39.7955873181744
D A D D D'B'A'D'	30.7010649519987
D'C B A'C B D'B	22.8063772954097
C D C D C A B'D	27.2050286512064
C A A'C'C A'B C'	36.3735714423276
B C'C D'D'A'D'D'	27.6610433014191
A'B'B'C D'B A C	28.5101394377225
C D'A'C A'A'C D'	34.1910270091186
D'B'C C D'B'B A'	24.9192565136445
B B'C D'D'A A'D'	31.3936277517015
C'A'A'B D C'A A'	37.6105590882108
D D'C D C B'D'D	20.6269475702763
B C'C B D B C C	21.6683497756185
D'A'C B A A'C'A'	39.1712863405168
D A C C'A D A B	33.2429362328512
D'D'C B'C'A B A'	28.1253932545707
C'C B'B'A B'D D	24.8934932499398
D D C'D C'A'B'C'	24.6378547202585
A'B B'C C'D'B'D'	23.6452324147204
C'C D'B B A'C'B	25.9616823276591
B A C'C D'D'C D	24.7625394478623
B C'C B B A'B A	24.8367948562498
B A D B'D'C C'B'	23.4615753168092
A'D'A A'D'D'A'D'	38.5853172997315
A D'B'B B B D B	23.4619092835417
A'A C B'B'C D B'	28.1772312474035
D B'B A B'B'C'A'	28.740051095979
C'D'C'B'C'B'C'A	24.2726985550948
B A'A D'C A A B	41.7211639528769
D B A B A'B A'C'	37.1382239337632
A'A D'D A D'D D'	33.5918866089847
A A'B D C'C C A	34.9409213474118
B B'C A'D'D'C C'	26.057523563419
A'B'A'C'A'A'B'B	37.2024667733231
C'D'A'B'B'A'C B	29.443364121948
A'C A A'C'D'B'A	41.6222066521116
B'A D'D'B'B'C'A	33.4107293142028
B'A'C'C D C'D'A'	28.1880935159024
D'B'C D C'C D B	19.9069054802893
D'D D A B C'D D'	24.2073379054444
D'A'A A C C B'C	35.2141716771022
D A B C'A D'A'B'	35.7040553669318
A'C'A'A A D'C'C	40.9696937488878
B'B'B D'D'C'C'B	19.8132200999276
A D A'A C'D B'A'	41.2538956277951
B'A C B'B D'C C'	24.5000490859764
D C'B D D'D C A	23.9560221769507
B'B D D'B D'B B	18.297047441628
C'C'A D'A'B'C B'	30.6212349541796
C'B C'D C A'D A'	31.2446634010143
A D'C A A D D C	32.9138623733011
C'B C C C'A'A'D'	28.303283569961
B'D'A C C B'B B	24.1943378606579
C'A'A'C A B'A'C	41.6012363989612
A A D B D A D A'	41.5317007903337
B A'B C A'D'A'B	34.1446989626259
C'D B'C'C'B'B B	21.0322173004405
D D'B'C D C D'A'	23.574923286894
D A D C C'A D'D'	32.9776561126206
B A B'D'B'A D'A	32.6858681568725
C B B C'D'D'A C	28.0215669206826
C'A'A'C'C D C C	30.8697119103198
C B'A A B C B A'	37.4573334674243
B'A'A'B D A C'B	35.8662262178405
C'D'C B D'D'A B'	22.9393942920427
A'B'C'B'B D D C	23.6415261257303
C A A C D C'A'D	33.7900625733636
C D'D B'C D A C'	27.0192106266353
