# Supplementary material for: A cis-regulatory logic simulator
Source: BMC Bioinformatics. 2007 Jul 27;8:272. doi: 10.1186/1471-2105-8-272 (PMC2375358; doi:10.1186/1471-2105-8-272)
Supplement: Additional file 1 — Test Datasets. A compressed archive (zip) containing: the rulesets used to generate the test-set datasets (ASCII/xml); the datasets in both Relos and fasta format (ASCII); and histograms of each test-set to provide an overview of the data (PNG). [file 1471-2105-8-272-S1.zip › relos/testsets/datasets/testset2.txt]

C C B'D'A B'D'D	24.3435486472351
B'D C C'B C A D	26.5313240883294
C A'C D'D'B C C	19.794876770919
C'A A A D D'A D	18.1874872489889
C A A B'C B'C B'	20.544577715719
C D'A'D'D'C B C'	19.6258098317352
A B B C'D A A'A	21.9991898804424
B'B'B A B'B'C'A	24.774291791084
B B A B A'A'A A	33.2940290227901
D B'B'D'C'B'C B'	21.5670975347207
D'B C C'C'B A D	25.0923899594247
C'C'D D B B'B'C'	20.9023331333794
D'B'A A B D C'A'	27.7798762363502
B'C'A'D A A B D	21.1459920877886
D'A C C'A D'C C'	19.464021027103
C B'D A D A'A'A'	20.8283274077169
B A'B C B C'D'A	24.4509999420107
A D'C B D'B B C	20.0915456489321
B'D D B'D D C C	19.7383275273953
B B B A'D B'B D'	21.1421968621846
C C B'C'B'C B'A'	26.1815530250973
C A B'B'D C'A'D'	25.7150555459249
B'A'A'C C'C'A A	19.6153831932396
A C A'D D'C'D B'	19.173268113583
B C'D'B'B'D'A C	23.5316620984273
C D'D'B'A'A D'A'	29.236074703276
D D D C'B'A C B	24.4162276269474
D'C B D B C'C D	21.8661097338007
B'A B C A'A C'A	32.4393387778872
A'A D B'C'D A'C'	24.4765472473953
B B'A'D A'B'B A'	30.9313165377298
C'A'D D D B D'D'	19.2157538349782
A'B D'C D'D C'A	20.3196586736482
B A D'D B'D'B'D	19.9026995795142
D'A C'D C'A'C'C	20.3807318603889
A'A'A'A A'D B B	18.2677336528789
A D'D D C C A'D'	21.1435406581823
D C'A'A D'B'A D	25.6604398004364
B C D'C B'D D'B'	18.6663446582918
C'A'C'A D'B'A'B	27.0031563904343
B'C C A C'A D D	18.8753854653099
D'A A D C C A D	19.9596596443848
B'C B D'C C D A'	18.527302853508
D'C'A C A'B D'D	20.7248176217083
B'D'A'D'A'A'A B'	19.4398052209189
B'A D D B A D'A	31.589372775422
A'D D C D'B'C D	21.872246911927
D B B'A C A'D D	25.8277557528846
B D C B'C D D B'	19.5694949849352
B'D'D'B C'C'B'C'	19.327913364449
D'A B'A D'A'B B	26.4142627060212
A'A'A'C A D D'A'	21.7650041977941
B'D'C'B B'B C A	25.2690931582624
C'B'C D'D'A B'C	20.838225290832
C'B'A C C C D B'	18.9700030540214
B'B'A'A'B'B'D'B'	17.9651312730202
D'C B B'A'A'B'B'	27.7301835323429
A D D A B'C'A B	24.9465158217809
A C'D A A D'C'A'	21.3366773579615
C'C A'B C'A'B'A	29.0659546312757
A A'A'C'A'D'B D	20.3894095202819
A C'C'D'C'A'B'B	17.7942580474862
A'C D B B D B'D	20.7010264681098
D'A B B A'D'A'A'	27.2643799114726
D A'C A D A'C'A	20.3370517647503
D'B A B A'D'C C	24.6371739792459
B'B'C D D B'A B'	25.5350049233088
C C'D D'C'B A C'	23.5835265209046
C'B'D C'B D'D'B	19.0330251612657
A A D'D A D'C B	19.9067047283948
D'D C C'D C'B'B'	18.576324640963
C'B'C D'A C D'D'	25.4437425603519
C B D'A A D D C'	23.6207166281487
B'A'A B'B'C C A	26.6819984277419
D A C'C'A'C'D'B'	21.4746352909537
D'C D C B'C'C'B	20.2014378421532
C B A B'B B'A'A'	32.1662182530027
C'C'D C'C'A A'A'	20.8969580479902
C D D D D'D'A'D	20.4428535971963
C C B C A C B A'	30.9720470982663
B'D'C'C'B'C'D'D'	20.1213882420459
C'C B'D'A'B'A B	30.7346278026666
D'A A'C A A D'C	19.9932729852726
C'D'B D'D A A D'	23.9515506713646
B B D A'B'D D D'	20.4415846395371
D A'D'B C C B'B	21.3545742185326
D B'D B A'C A C'	31.5701382748637
C D'A B B B'A'C	23.9389941914137
C A B A D'B A B'	24.7993119155072
B'C'D C A'B B'C'	19.3632412091713
A C C C A D'C C	18.9997454642339
B'B C D'C'B D'C'	21.2719950169317
C B B D'C C B D'	20.3265469959696
A A D'A'B C'A D'	27.1167205265996
B'A'B'B B'B D'C'	19.7512787492098
A'D'A A'B'C'A A	28.7360601908833
B'D'D B B'D'A'C'	25.0378731533247
B C'D'C A'D D'D	20.6799685745105
A C'A'A'A C'C A	19.6845151282458
B'C'D D'D D B B	19.7655338939179
C B C D C'C A'B	19.5566709720491
C A C'C C'B A'D	24.2957046853048
C A B C'C D B'C'	20.8660823786156
B'B'B C D D'A A	18.8001611602722
A'C A'B C A'A'C	30.8091944669164
D A'C'C D D C'B'	20.3938214141599
D A D B B'A'A'B	26.8127437072241
C'B D B D'B'A C'	24.4018775663924
C'A B C C'C D B'	20.0073418736854
C D'B'B'C D'C D'	20.3920039512486
D'B'D A A'B'D D	27.8880358924711
A D'B'A'B A A A	35.2226048508892
B'D'D'D'D'A'B'B	19.0258387700884
B A C'C'A'D A'D'	21.2980769900764
D'B'B B'C'B A'D'	23.3595652031205
C'B'A'B'C'B'D D'	20.6571311057594
B'B'A B'C C D B'	19.4474935550101
A B A A'A B B'B	25.1004127325013
C C A C B'A'C'C'	26.5793917541947
A B B'D B C'B D'	21.5380667532305
D C'C'B'D D'D C	19.3999558923422
B'A D'A D'D'C'B'	20.0781211177299
B'C B B'B C'D A'	24.7288395439744
A A A C B C'C'D'	18.5172591757522
A'B D'A'C D'B'C'	21.4645387175907
C B C'C D'C D'B'	19.9584538720867
D'A'D B B'C'D'B'	18.0701031460264
A'B A'C C'D B'B'	19.8085627869084
C D D B B C'B'A	26.5875924738263
A C C'B A'B'D'D	25.5593287706659
B C D A'C'B'C'B	20.5394469107779
B B A'B B'A'A A	32.4821810928256
B'C'B'B A'B B'B'	24.03931407258
C B'A'C A A D'A'	26.9908379276748
A A A D C B D A'	25.8955332053208
A B C B C D'D B	21.4927212144256
A B A C'D'C A'C'	19.7225588415339
D D D'D A'C'A'C	18.8769795924272
C D B'B B'C D B	20.9965499731129
C'C'B'A'C'B'A'D	25.6472217904351
A'A B'A A A'A'D'	28.540982924229
A'D'B'B'C'B'D B'	19.9750029385035
D A'D C A'B'B A	23.2289776859582
C D'D B D C'D C'	21.0440359819185
D D A B C D D B	20.4730691475417
D D'B B'C B'D'B	19.0876943415741
B'D'C A A'D C A'	20.9824685883044
B'A A D'B'D'D C'	17.9394608177547
A'A C'D C'A'A B'	18.3292457684232
D A D'C'B'C A D'	26.8747908185117
D'B'A C A'A A'D	25.1292956961455
A'B C A B'A B D	25.6486404257658
C D A A B C'D C'	20.7199280961746
B B A D C'D'A B	20.0252420877198
D C D C D B D'C	18.4480965160783
B D A C'A'A C'D'	19.3621760955232
A B'A'D A'B A D'	28.3972292895668
D'C D D'C'D'B'B'	21.3022618018732
C'B'B'D D'C'D A'	20.5250991081036
D'B'B'C A'B C D	24.943365133383
B C A D D A'C D	19.6256381705657
B'D'B'C'B D'A C'	26.4392225433616
B'B C'B C A D'C'	24.0378116208168
B C C A D'B'C B'	19.2745618437318
B'A'C'D'D'B'A A'	30.4273360787394
D A D'B A C B'B	25.9829605310163
B A'B D D B'A D	25.9176346902626
C D'C A B A'B'B	24.8181812932895
B'C'B'C'D A D C	24.9326288172931
B'A'D'A'C'B C'B	17.5351116136048
C'B A'D'B'C A'C'	25.4398688362302
C D'D'A'D'B'A D	26.8935031624277
D A'D'A'B A A A'	36.768922804347
D A B'C A'D'C'D	23.0427167385206
B'D B'B'C C A'D	24.1272997943695
B'A'B'B'C'B'C'A'	25.614004458876
B B'C D'B D'B'A	21.3630540898352
A'D B'B'D A B B'	24.9362830560332
B B'D C D'D'D'D'	20.7233376481591
A B A A A'A'C'A'	26.2501395459269
D C'C'C'A B A D	22.7497743367618
D C D C'D D'B A	26.5573284792787
B'A B C'D A'D B	25.6488116331244
C'A B C'B'D'C B	20.5807263710533
B'C A D A B'A B'	25.4992101545203
D'B D D B C B D'	20.4525474440498
B A C'A'B'C'C A	24.8728891893231
B A'D'C'B'D'B D	20.5380674397066
D A D B C'A B A	29.8530913492965
D A'B B A'B C'B'	25.4278837208449
A C'B'A'A C'D B	25.8860512322009
C'B'B'D D'A'D D	23.9163530294564
C'B'A B'C D'C A'	18.8931334814492
A D C'A B C'B'D	19.5440379064268
A'D'C'A'D'B'D'B'	19.3675873387462
A'A B A'B B B A	24.0402917421704
B C'B B'B A A'B	31.2765137495731
D'C'A'C'C B D C	21.436444186392
C'D A B B B'B D	19.2575851095463
C B'C'D'C C A D'	19.6846777682899
