# Supplementary material for: A cis-regulatory logic simulator
Source: BMC Bioinformatics. 2007 Jul 27;8:272. doi: 10.1186/1471-2105-8-272 (PMC2375358; doi:10.1186/1471-2105-8-272)
Supplement: Additional file 1 — Test Datasets. A compressed archive (zip) containing: the rulesets used to generate the test-set datasets (ASCII/xml); the datasets in both Relos and fasta format (ASCII); and histograms of each test-set to provide an overview of the data (PNG). [file 1471-2105-8-272-S1.zip › relos/testsets/datasets/testset3.txt]

A'C'A'D'C C B'B'	25.3841501545771
C'A'D'B C'A'A A'	46.3882824998605
D'D'B D B'C B'B	9.8499337352397
D'C D C'D'A D C'	22.9745905716266
A'A D'B C D'D C'	36.0440653535606
B'B C D A'C B'C'	31.7893466867308
A'D A C C'D D'A'	29.7600800942329
B'B B C'C D'A D	17.8366804122119
B'A'D A'C'D D A	35.9330930555021
C B'D'A'B'C'B B'	26.3216812304268
A A B'D'A B C'B	49.1053658821803
C B D C B'C A C'	33.3824625627706
A'B'A'A'D C D'D	38.4177540638933
D D A'C D D B'C'	19.870826875287
C A'C'B'D D'C'C'	33.0257395196293
A'A D D'C A A'A'	41.2331313241534
D B'B'B C A D'B'	24.3668497111816
A B'D C A'C'D B	34.5474118618688
A'A'A B D'D D'D'	35.4456263434487
C C B'C'B D A'D'	31.452627198809
B B A'A'B'D B'D	41.525514865965
C'D B A D'B C'C	29.7031535246188
D'A B C'C'C C C'	37.7038571016144
C'C'D'D A'A D'D	26.079616882402
C'B'D A'C'A'C D	39.0218201598311
D D B C D A B'D	25.2072492612378
A'D'A B A'A'C D	45.0667222477754
D'A'D A D'A C'A'	30.8721942448052
D'B'C'A A'B B'D'	42.610208336625
A'D B'D'D'C'A'D'	32.0590822601901
C'C B C'B'B D'D	15.4595038590452
D A'B'D C C'C'A	34.4378593371281
C'A'A'D'A'C A C	40.3333888347911
A A B'B D A A'C	47.6198042719395
D'B'A A D A B'C'	48.4459471808288
A'C'D B A'C B'D'	31.9374801938761
C B C A C'B B'C'	33.1227134611863
B A'D B D D D'B	23.1735536545841
B B A'B'C A'A'A	41.695468413199
B'A'A A C'C B A'	51.4189209648376
D A C A C'A'B B	41.532545988641
C'B D'C'A D B B	29.7744551138771
C'B B A B A A'B	44.2317777220817
D'C'A'B'A'A A A'	47.1870916461548
B'D A'B C B'B B'	26.0705297917245
D'A A'A'B'B'B'C	46.4228474226712
A'D'D A C A C'A'	37.6080692944235
D'C C'B'B D'D'D'	14.5023324927323
A'D C'D'C'A'D B'	35.4828454743615
B'A'C D'D'B B D'	24.5448398251739
B'B B'C'C B'B'A'	24.4668710473972
D'C'C'B'B A'C'C'	33.5661122263193
B B'A D'B A'C D	39.8175957076163
A'C D A A A A'A'	39.9109712534489
A'D'D'B B D C'B'	16.0584741806108
D'C A'A'B C B'D'	35.7630397480592
D'D B C'A C D'D'	30.6690614912133
B'B C A B'D'D D'	25.2818905853078
A C'B'D D A'D'B	43.7002889665036
D'C'C'B'B C'B'B	14.1897838243602
D'A'A'D'A C'C'B	29.6833392069995
B D'B'A A'C B B'	38.9926103825014
B'A A D C A'C'C'	41.925242447539
D'A A'A B C D'A	38.457252142841
B'B B'B'B'C C'D	11.5538236169456
D A B A C A'B D	48.9784829365008
A'D'C'A B'D'D D	33.8190044228306
B C'C'D'A'B C A'	38.2941507075235
D D'D C'C D'B A'	28.7181116484941
A C B'C'B B B B	24.0013661437625
B A'A'C'A'B'D'C'	45.2325271427808
C D D'A'B'D'A'D	32.4420759045334
A'C B'B B'D'B B	24.5669627414362
A'C'C'C C D'B'B	24.1595677125763
A'D'B'B A B'C D'	42.2898897872601
D A C'A B'B D D'	30.4201352245046
B B B D A'C'A D	32.4672801996127
B'C'C D'C C'D A	26.1021051370412
C B A'B'D'D'A D	32.1652120588165
A D'D'C'D D'C D'	20.3927813628365
A A B D'D'D D'C'	32.2175792246776
B'C'A B D C'A'C	34.7569592205075
A D'D B'B'D'C'D	16.0480822543258
C C'A'B'B B'A C	45.1693888924109
A B C'A'D'A'D C	41.7433729060044
D B D C'C'A'D'A'	23.7548083449598
D'D'D C D'D D B'	13.3800768459349
D'B'D'D B'B'A'B	21.0899440125819
C D A'A C A A B'	40.4348139130886
A'C B'B'B D'B'A	37.8223906678649
D D'D C A C'B A'	31.7500287671825
A B'D'A D D'B C	31.9074308545709
A D B'B B A'D'B'	38.4512749098082
D A D C B C A'C'	35.7326606317087
C'B B C'C B'C'D'	15.9593782592474
D D D'A'D'B D'B'	27.0844197188935
B C D B'A'B C'B'	27.5876441974396
A'D B'D'C'D'A'A'	39.1788402822022
A'C'B C'C A D A	43.5273088401749
C A'B'D'D'B C'B'	29.7662852497044
A'A C'C A'D'C C	34.5730964668876
B'A C D D A C D'	37.6977573757596
B'D'B C'B D B A	29.0240659984164
D D C B B B'A C'	27.3619428823703
D'C'C'C A'D B'D	34.8620194585501
D B A'A'C B D'B'	41.6404146895469
C C C'B'D C'C B'	20.5517703151682
D'C'C'B A'B'A A	40.496625282622
B'D D'D'C A'A A'	26.8037336460731
C'D D'C C'C B B	18.453795023755
D'A B C'A D'B C'	44.9149338644279
D'D'A B D'D D'B'	23.6882684219576
B'C'A'A'D C A'B	50.5663229070835
C'D'C'D'B C C'B'	16.8728267979117
B B D A'C'C B'D	29.0869939165717
C B'C'D'A'A'C D'	27.1565895519232
B'B'C'C'A'A'D D'	25.764791502548
D'A'D A B'D C C	32.5979892184475
C C A'D'C'A'C C'	32.2039998867098
B A'B B D D'D'D'	23.8548205919353
A'D'C'D'D B'B D	16.9384265510088
D D'B'B'D'D D'A	14.2016527344326
B'D'B C'C'D'C'A'	22.8969241600244
C A'D A A D C'C'	29.9306147874512
B'D B'D'B'C'D'D	10.8260447620041
D'C A A'A D A D'	34.1923401859802
D B A'B B'B'C'B'	25.4509018525136
B'B D B'A C A'C'	37.4300564609178
A D C'C'A'A'A'C'	37.7871150647488
D'B D'C A'A D'C	24.3208881426417
A C'B B'C C'C'D	32.2426797733525
C'D'A B'C'C'B A'	44.9188056005065
A C'D'B B C'C'B	19.4017199748375
D'B B C'C'D C'C	17.3968430660111
A'C'C B'B B'B'C'	18.2871887009842
C B'D'C B'D C C	16.9449603860518
C'A B'B'A B'A'B'	52.1983142074381
B'A A C'A'C D'C'	44.8791767557046
D D'C'B'C'B C C'	18.9632252162494
B'D'A B'B'B'C'B'	26.0865016003759
D'A'C'C B B'B A	34.6264670033765
B'B C D D A B'D'	26.1682689703056
A C D'A A C'D A	31.9214771928578
C'C'A B'B A'A'A	49.2138910403846
B'C A'A D D D B	30.1320073314341
C'A'B'A'A A D'A'	46.4866159860472
D A B'D A D'B D'	40.9279883840904
A'C A B'B'D D D	31.6540403364428
A'B D D'C A'C C	33.4513580177458
B'A'D D'B'A'B'D'	41.3742711405204
C'C A'B A D'C'A'	42.4471950074885
D A C D C'C'C'A	29.5340073090702
B'B'C'B A B D D	23.8909210403286
D'D A'C'B'B B'B	23.6160487256877
B'C B C D B'C'D'	14.8508430816614
B B'A'D C'B D'B	24.9488794067192
A D'D'A D D A'A	31.3321632777348
C'C D'C B B'D'D	18.2317928980837
C B'C C C C'A A'	29.7808124023536
D C'B D B C'B'A'	27.8056347552622
B'A A'D'B'D'A'D	46.5730906641129
C D'B'B D'C'B'C	14.9033661457618
D B'B A'A'B D C'	37.8461032714065
C A A C D'B B'D	23.6818180420318
C C A D A'C'D'A'	33.3722345806322
B A'A'B'B C A'C	58.2449118983126
C'A D C A D B D'	32.4058597199629
B D'B C'B'D A B'	23.5974167949145
A'A'C'A'B D'C'B'	36.941446296563
A D'D'A'C C C'B	28.0035733899274
C'D A A C A'D'C'	32.9932193917532
C'C'A B'A'C'A C'	42.28507332096
D A D'D C C'A B'	33.657941750944
B'D'B B'C B D'B	9.1104505027918
C'C'C'D C'A'A'A'	38.3632141470514
C'C B D'C C'C B'	20.5517679587167
C'D'A'A C C A'B	44.0853826902401
A'D B D B B C'D'	24.5854645097153
C'D D'B A B D C'	28.2930914714598
A C C'A B B D'C	33.4847414680237
C'A A A C C A D'	40.8725554775859
D C'D'D'B A'C B'	30.1164984123952
A A C B B'A C'B'	48.5378999620951
B'B D B A A'C C	32.4423737319489
B'D'C C'D B C'B'	15.7901058033612
C B'C D A D C'A'	25.8648513078856
C'C'C'B'B D'A B'	31.1472344674653
B B A'B'D D'C'A'	31.9059171012813
C A'B B B C'C'B'	28.9511138340991
B B'A'C B'A D'A'	44.4462796183867
D'A'D'D'C'A'B C	34.3399248531278
D C C D'A C D'C'	24.8722308376963
A'D'C'A'D'D'B D	23.0313446094946
D'A A'B D'A A C'	43.4061842591741
A B'B A B'B'B D'	38.6715136824813
C'A'C B'C'C'C'C'	36.3830380359659
D'D D A B B'A'B'	43.2512121132596
C D D C'B'C A D'	31.4192650895488
B C A C C'B A C	49.7133060858616
A C A D D'B C'A	38.4156025036936
