# Supplementary material for: A cis-regulatory logic simulator
Source: BMC Bioinformatics. 2007 Jul 27;8:272. doi: 10.1186/1471-2105-8-272 (PMC2375358; doi:10.1186/1471-2105-8-272)
Supplement: Additional file 1 — Test Datasets. A compressed archive (zip) containing: the rulesets used to generate the test-set datasets (ASCII/xml); the datasets in both Relos and fasta format (ASCII); and histograms of each test-set to provide an overview of the data (PNG). [file 1471-2105-8-272-S1.zip › relos/testsets/datasets/testset4.txt]

C'C'C'B'D'B'C'C'	9.49456788729758
A D C D'B'A'C A'	57.5687730188018
A'D C'C'D'A A'C'	32.9088666147474
C'B B'A'C C B B	26.4788332079189
A D A'A'B C B'D	50.9553325347776
D'D'D'C'D D D'D	61.5200155661441
D A D'A C'B'B'D	59.4634039468967
A'A'B'B D'C'D'B'	49.7773303466105
D'B B D'A'D A'C	56.9278771934816
B'A'B A'B'C D'D	49.7734275170595
A A A'B'D'D'B'B'	49.2698424511073
C C'D D C B A B	42.120573296088
C'C C'D D B B'D'	26.436055875607
A'A D D'C D A'B	60.6843247818206
C'A'A C B C'A B'	34.2064239275862
D'D'C'D C B B'A'	50.616248374097
D'B D C C'D C'C'	28.6466004641814
A A'D C'A B'A D	56.5504855364947
C'D'C B'D B'C'A	45.0026021785939
B'C'A A C'A'B'A'	38.3706865572038
A D A'A B D'C C'	50.5011672937825
D B D D D'C'D'B	42.1158264396657
D'B'A B B A C'A'	39.7947089889564
B B D'B B D A D'	51.6495474235375
C C'D'A C A'D'A'	33.2297701526495
D'C C'B B B C D	17.2191610025319
B A A'A'B C D'D	48.9760372958017
A'C B D C C A'A'	46.7532423290253
B B A C'B C A'C'	31.5059021814713
B B C'C B A B'A'	24.8257272615058
D D C'A A'A'B'A'	52.44185739458
D C A A'D B'D C	57.5826965588071
D'B'B C'B B'D'A'	41.0811690913092
D'D A'B'C B'C'C'	39.6235194928509
A B'B'C'D'C'A C'	38.1489602474767
A'C A D A'C D A'	35.4102057431532
C'B'C A'D'D'D D'	59.8804496485635
B A'C'C'B'B'D'B	35.3999792816169
A C'A D B C C D	50.8223937946437
D D C'C'A A C A'	31.9587801770711
C A'D'A B'B'D B'	45.6301107206296
B'A A D'A C B B	40.5057898713232
D A'A'C C D D'A'	40.6006206919188
D'A'D C C'D'C'A	34.2163592195481
B'A'C'B'B D'C A	38.177798948848
D D D'C B B C C'	25.6351070256732
C'D C'D B B C D	23.3381449291542
B B'A'B B B'A'C'	27.7121285804269
A A C'C A A D D	36.9576683224016
C A A B'A A C'A	42.0167249603215
A'D B B'D'B'D D	55.9540296155883
B A D A'C'A B'A'	47.2439956313384
C'D A B'D D'A'A'	64.8062820285636
C'B'B A A C'A'A	39.9952160594457
A C D C A A'A D	37.7148180116202
B'B B D C D A C	21.42465975226
D'D C B D'C C'D'	34.405510162666
D A C C'B D B'B'	22.402955241721
A'D'D'B'D D B D'	48.7582270242293
A'C'C'A B A A C	38.5143233144769
D'D B C'A'A'C'A	54.0796147096844
C A A'D B'D'B C'	46.4516447994209
B D'A D'A C'B D'	52.5102810662851
D B'A C'A'D C'D'	59.1065154142207
A'A C C B B'B'B'	7.8628515402828
D C'A C D A C'D	33.9506284304947
B'B'A D A'C'C'C	39.663765320807
A'D'D B B A D D	61.29473032206
C D D'C A D'C B'	30.1797081920518
D A'D C C'A'A'D'	43.9738887132433
C C C'A D D'D'A	35.3108741857949
B C D'B'A'D'B C	44.3076049404578
D'B'C'B D A D D'	66.0042567923973
B C'B B'D A C'D'	40.6138903573719
B'D C'C D'C'A D'	28.9803593130604
A'D B C C'D D B	53.8198889831436
A B'D'C'C B'B D'	42.4184173727844
D D'C'A A'A'C B	47.6330738217863
D A'A B A B'C'D'	52.1217836459826
D C'B'B'D A B B'	43.4445755129866
C'D B C'C'C C A'	14.6033337282815
A'B A'B C'D B'A'	47.6847908391962
B'D'B'C D B A C	43.9231953096449
C'B'B'A D'D'D'B	50.5648611654924
D'B A'A C'B A B'	41.7795730732991
B D A D'C'B'A A'	49.7208874433901
B A B D D D B'A	52.9289558360704
D C A C'A B'A'A'	44.647466613569
A'D B'C D'C D B'	53.6851419262395
D D C'A B'C B'B	40.7172450328029
C'B'B'D'B'B'C'B'	7.18202393826524
A'A'A B D'C'B B'	41.8743169622333
C'A C B C D'B'B'	32.9681515353476
C A'C'A'C D B A'	44.3138734415953
C'B D'C B'A C'A'	39.9144201454187
C'A'C'D'B A B'A	43.1021426539185
B B C C'D'C B B'	8.20985914957704
B C'B C'A'B'D D	38.8120680408324
C D A B'D'D D'A'	63.6840372067694
C B'A'C'C D D D'	51.6969883903818
C'D A'C A'D'C'B'	24.9445710274084
A D C'C'C B A'B'	38.5013393146067
C A D'A'D B'B D	51.62824700451
A'C C'D C'C'A'A'	22.8110798702475
A A B'A'B D'B'B	41.1315909089215
A'D B B'D'D'C'A'	55.4255117326243
C B'D C'A'C'B C'	35.3868483518591
B A'B'D A B C'D	50.390426378149
B D C C A D'D'A'	34.6097860733575
A C'D A'A D D A'	48.2320720783475
D A'B'A'D B'B D	52.5117465288347
A B C'A'D A B'A'	48.8554815992511
D B'C D'C A B B'	42.0656470282371
D A'C C D A'D C	36.6310041044088
C C C'C'C'A D C	15.6888226726304
C'A'B'A'A D'D A	60.35913104164
C B B'D'C'B'A A	40.5395674920652
A'D A'B B'D B'B	42.3758447582188
A A'A D'A B'C'D'	52.7909955957126
D C'A B D'C'D D	58.5205000986295
C'C'C'B C'B'A D'	32.2724738711117
A A'D D A'C'D'D	46.5611866195966
C'A C B'C D'B D	42.1112998934698
D A'C'D D'A C D	43.7345306891905
A'B'B'A'D'D'A B	52.3280893586062
D'A'A'B C D'B C	44.7166481391083
D'C'B A'A'D'B B'	47.2478417120997
A'B'B'A B'D'D B	46.586864492151
D'D A'C A A'A'C	36.7834268903804
B D D'D D D'B'B'	44.5508640294222
C'C B'A'C'B'A'A'	32.3758691301202
C D C C A B A B'	39.7847387864167
D B C'A C A D C	46.3141476119096
A'A A C'D'D'D'C'	44.6568408427243
D'C D'D B B'D A'	59.5413194532671
D'B'B'B'C'B B'B'	5.40947817383541
B'A'B'A'D A B C	39.6897679566501
B'D C'C'D C'B C	17.4165931270216
B A'C'C D'C B'D'	43.0575332018107
B B D'C'D A C D'	30.6950141985287
C B C'A'D B'D'A	49.5403729191557
D'B'D'D C'A A'B'	56.604923464687
D'D'B D D'C A B	60.2233641656272
D'B C'B A'B'B D	38.1825989413596
D'D B A A'C D C'	55.7689146628042
B A'A'C A'D D'A	47.5096672218106
A'D C'C B'B'B D'	22.2496803800455
C'B'C D'A'B A'B	41.2859003355775
C B'C D C'D C'A	23.2367122586227
D'C C D A'C D'D	39.7905036435929
C'A'B'A'B'A B C'	34.0340691136269
C'C'B'D'B'A'B D'	39.2868897796525
D'A A D'A D D'A	43.5848611654941
A B A'B C D'C'C	39.4740620883268
D'A C'A'D'A B C'	54.2982233708263
D'D'D B'D B A'B'	62.3732027327856
C A A A C'C C D	23.4429627560381
D'D D'B'C'D C'B	31.1964078377925
C'B'D'C B C'A A'	37.9751964114502
D'D C'A'C A A C'	32.3802954179297
D'D D A D D'D'C	56.4330513594562
A'A B'D'D'A'A'D	66.650223557199
A'A C'C C'D D'B	27.2966216009952
A C'C C B B A'C'	28.672660588984
A B A'D'B A'C'A	49.8999704005757
D D A C'B'D'B'A	57.8301364691245
C B'C'B'C B C C'	0.972032882556123
C'B D C A'D A'D'	35.7712110043809
C B A'D'C A'A C	45.9914318341096
D'C B'A'D'A B B'	50.8954232697676
C D'A'A C'D B'D	36.6401661501125
B'C C'A'C C'B'A'	31.7408834603435
D'D'B B A D'B'C'	51.6223196865099
C'B'C A A B D D	46.5376278011234
A'A D B B D C'C	45.2811576854882
A A C C C A'A A	25.178508879154
C'C C D'A C'B'C'	35.7006696969192
B'D'C D'C'D'A B'	44.4439885410456
B'A D D C'A A'D'	55.7030536653288
D A A B A'D B D	55.8804104484719
B C'B'A'B'B'B B'	22.9184343681607
D A'C B C B D B	41.0762687108713
B A'D B B'D C'C	44.2670037277214
B'D A B'C A D B	43.5019351627347
D'D'C C'D D B'D	46.1081234310923
C B'A'B'D D'B D'	52.6709441648538
A D'B C D C'C'D'	52.0270969841732
B'C'C D'C'D'D B	25.2358431826494
B C'D C C D'C'C'	18.5022076630659
B B B B D'D'C'A'	21.1266025910062
A C D'C C'C A'C'	20.4317804894628
C'D C D A'D B D	62.0245796024386
C D'D'C B'B C A'	39.1038390898224
C A'D'B'B'C B D	44.9144310414033
D A D'B'B'C'A'C'	46.7838732499151
B'B C D C B'D'A'	42.9185853408337
D A B C'A B D'B'	48.8948501721588
A'B B B'C D C B	32.9318014997865
A'A B C C D'C'A	42.2325071469188
B B'B'A D'D D A'	56.7698185662937
