# Supplementary material for: A cis-regulatory logic simulator
Source: BMC Bioinformatics. 2007 Jul 27;8:272. doi: 10.1186/1471-2105-8-272 (PMC2375358; doi:10.1186/1471-2105-8-272)
Supplement: Additional file 1 — Test Datasets. A compressed archive (zip) containing: the rulesets used to generate the test-set datasets (ASCII/xml); the datasets in both Relos and fasta format (ASCII); and histograms of each test-set to provide an overview of the data (PNG). [file 1471-2105-8-272-S1.zip › relos/testsets/datasets/testset5.txt]

A'A'D'C C'A B'C'	37.7409170065995
B D'A'B'B'A'D A	46.4862731072658
D C D C C'D A'A	40.9743590603736
D D'D'A'B'A C C'	42.9851225538001
A D'A'D C C D'C	44.8012488646985
D A C'C C'C'A'B	22.5021540864423
A'C A D'B'A'C A'	38.9394397819801
A C'D'A B'B'A A	39.1657797267357
D C'B'C'A A'A'D'	45.6970945052611
A C'C'A B'C'B'B	15.6434748286525
B'D C'D D'B C'A'	25.9305891011659
A'B C B'D'B C C'	10.8210235981239
C B D'B'B'D A D'	28.3346031570227
C'B'B'D'D C B'B'	17.0259249272632
B'D'A'A'D'D'D'D	60.6225701137009
A'D A A A A A'C'	44.8369446299548
A D'A'B B'D C B	32.1246615086999
A'D'A A C B'B B'	31.4347860338902
B'A'D D'A'C'A'D'	58.8529397116316
D C'B'A B B'A'A	37.4090990341227
A B'D'B B'C'A A'	36.5521212752955
D'B'B'B'C'C'A'A	23.0266486554329
C B B A C B D'A	22.3528034010211
D'D C A'C'D A'B	41.2732422554626
B D'D C'B'D'A B'	28.0431157234102
D A C'C'B'C D C	19.8809712228888
D C'C'C'A'A'D C'	32.3922004270289
C'A D'D'D D'A B	47.8134821833887
A B'A'B'D'C B D'	32.1760251272604
D A'A'B C'A'B'A	39.8819924359267
B'B C'D'A'B'C A	23.7894599939802
C A'A'A A C'C'C'	33.5402764570644
C'A C A C A'D A'	39.3851400088024
A'A'C A A D B D'	47.3877771774043
D'B C'B'D'C'B'B	14.7766121572228
C D D'A'C'D A'D'	48.7294563880931
C'A'C C'B A'D'C	25.9170064437751
A B C A D'B'A D'	44.6719372166693
D D'B'C B'D'A'B	29.2929378893763
D'C D'C C C C A	21.3081312230644
C B B A'C C D'D'	19.066523069901
D C'B'A'C'C'C'D	21.5939752695163
A'A'B'A'A'C B'D'	38.1137784412917
A'C'C A'B'C D B'	23.4104206003552
A'A'C B B B A B'	23.0298131245766
A'D A'A B B'B A	39.0296697189373
C A D'A'C'C'A'B'	35.888341037564
A'C C'D A'A B D'	44.532380565096
B'D C C D D'B C	25.3152846072586
B C D A'A C A D'	44.0079081293909
C'B C B B'D'B'B	7.08135127014822
B C B'A C D B'C'	11.2621639806204
C'D B'D B'B A'C'	18.7280722854289
D C'C B A A'D A'	44.1651314103557
A'D A'A D'A B C'	47.9631983031677
B B'D B'A'D'B B'	16.924562985469
C D B C C B B D	15.0132982611365
B D'A'C'C D C'D	30.7425594443708
A'B'C'A'D D A'C'	47.0563785315545
B'B'B'C C'C'A'B'	2.00770624708084
D'D C C D'B D'D	42.1485965499349
C D'D D A'C B A'	39.8665263757475
A'B C D'A'B C B	23.0252773330938
D B'A D'C C D'A'	42.0214989616837
A C'D B A'D'B C	32.4707926032348
A'D B'C A'B D A	43.024729351248
D'D D'B'A D'C'C	36.5996650144448
C'A C'C'A B'C'C'	18.8792735196349
A'C'B'C C'C'B A'	15.3985443758692
A C A'C'C'D D D'	43.6204681401535
B'C'B B'A'C C D'	12.2246026403888
B'C'B'D'C'B'D D	26.8156034054621
A'A'C'A C'D A B	37.8493223570173
C A A'B B'A'D'A	40.4894797627657
B A B A'A B D D	42.4611908684117
D'B'A'B D D C'C	29.4760594627569
A'B'D'C'A C B D'	31.328040542546
C B'D C C'B D B	15.5565404703997
B'C A B B C'B'D	10.4177468403619
D D'B'D'A'A'A'D'	61.5164374984922
B A'D C'C'A'B'B'	22.0897573338467
C'A'D'A'D'D B C'	39.1885316685804
C'D'A'A'D'C'A C	42.5935477862309
D'A B'C A'C'C D	35.7236690522968
B B'D'D A B C'A'	33.7181555569251
C C'B A'D B A A'	35.2068618055343
B'D'D'B C'D D D	40.9311906517256
D'A'A'C'C D'C D'	41.8136734530134
D'B A'A D'B'D B'	40.9463904108971
A'A A'B B'A A C	30.9027794028687
C C C'B B C A C	4.02830127258818
D D D C B A'C D'	33.7240157316662
D'C A C'D D A C	38.3046092782104
B'B'C'B'A'C A B	14.4312332889727
D'C A'D B A'C'D'	40.6837999490072
C'A A'C B'C D C	24.8532634959245
C A B'D C D'B D	27.0684188139702
D'A'D D A'D D'B'	54.4838869943612
A B A C'C'C C'D'	24.7352503436417
B'A'A'D'C'A A'C	39.8716131987669
D C'A A'B'A'B'D	41.1728253194884
C'D D A'A D B A	52.6692298664635
C C'B D'B D'C D'	26.1003057511601
B'D'B'D C'A'D A	41.8829995740684
C B'C'B D B B D'	16.7257362178033
A B'B'C'B C'B B	1.01992783459818
C C B'D'C'B A B	11.447693185923
D'B C'C'B'C D D	26.8264210578415
D'B'C D'B B A B	17.2528469471394
B'A'C D'C C D'A	36.508559464534
C B B'B D B D'A'	18.5097058565944
C'A B'C'D A'C'C'	23.9686655239687
D C'B'A D A'C C'	33.5581464886971
B C'C'B A C D'C	12.0615900630411
B'B'C'D'D C D'B	25.2038697620705
D'C'D'B'D C B C	26.1555373468742
C'B D D'D'B D'B'	32.199438643003
A'B A C D'B'B'D	28.5133766237901
D A'B'A B A'B D'	45.674287679945
B'B'B'A A D C'A'	34.2073569032658
A B'D'D B'B'C C	20.3119807976864
D C'B C'B C'B C	8.28734209809641
C'A'B'A'D A'C C	34.2167848033035
D'C'C C'C C B'D	18.161078117229
B D'A'A'B A'B'D	43.8674758626274
B B'B A D'B A C	22.3816939485664
C A'B D'A'D A A	51.0028395165665
C'C C'B'A'D'C'B'	12.2461239792425
D'A'A'B C D D C'	37.788479110564
C C A B'D A C'D'	32.1510926287176
C B A B'C'B A'A'	28.1561326140237
A A D'B B A'A C'	36.327445975784
B C'B D D'A'A A	44.5099872514326
B B'B D'A'B'A B	19.0918994265246
B'A'D C A'B B C	23.2479170711548
B'D'A'B B'D C D	25.9479501995022
A'A'A'B'B'B'C'A'	29.7569254823915
D'B C'C'A'D'D D'	38.1268979377206
A A D'A C A'A'B	40.1488668009229
C D'A'B C B'D C'	20.0949494925424
D B'D A'C'D A D	48.1331788062246
D'B D D C C'A B'	27.3931265434794
D A'B C'C D A'C'	33.2184157558691
B A C B C C'B D'	10.4921921099395
C C'A D'C'A C'C	26.7924442610263
C C B B A C'A'D'	24.5102721992284
A'D C'A'B B C C'	23.7759915460093
D'D'C C'B C A C	19.9399268868437
C C'A'C'D D D D'	41.389498328414
B'D C C D'D C A'	30.934467984757
D D'D'A B'D'B'D'	43.7750842523166
A'A'D A B'D C C'	42.8329315701233
B'A'A D'C'B'B'D	30.2884456461259
A'C B'C B B C'D	11.4962256893959
D'C A'B'C B'B'D'	19.4569056199391
D D D C'A'B D'C	36.7555834725776
C'D'B'B C A'D A'	31.7424655635174
B'D C'D C D'C'D'	34.7944837238387
C D B A A'A D'B'	43.5389055472914
D A D D B'D B C	38.1919563925362
D'A A B'A B A C	36.6649551390099
C D B'D B B'D'C	25.7816811908535
A C'D C'B A D A	43.036135721729
B'D'B A A'D'A'A'	44.2419963032964
D'A A C B A B B	33.3494454093404
D'D C C D B'C C'	23.9754198011322
B C B'C A A'D D'	31.4913569958067
A D B B B A C A	34.6927686048486
C A B'C'B D B B'	10.7468488973085
C D A B'B D A'C'	30.0398460982969
B'B'C B C A D'D	19.3749220723404
A A'B C C B A'B'	27.5419079363157
A D C B'D'A'C C	33.0139726380925
C'D A D'A B D B	38.1190769280036
D'A'B C'B B D'C'	18.9114431884014
B'B'B'A C A C'C'	16.0950479797343
C C'B'C A'C'D'C'	13.7519175991762
B'D B C C C'C'B	8.77722874432332
C D B'D A'C'A B	34.0522083163222
A'D'D C B'B'D D'	36.907139649618
C'A D D B'C C'B	19.3371405556427
C B B'C C'A A'C	16.2096743234444
B C A'C'C C A'B'	14.7399204535134
C'C D D'B'C'A'C	21.038802359272
B'B D'C'C'A B'B'	9.69600880841246
D'C'C'A'B'B'A'D'	33.9758725249036
A'C D B B'D A'C	31.9388945606827
D'D C A A A D C'	50.3500755056665
C D'C A'A A'D D	51.4158622836025
B'C'A'D'A'D'A'D'	50.2536962793589
D'B C'D A D C'D	36.0057676808454
B C'B'B B D'A C'	10.3981041738837
B'C'B'C D A'B'D	18.9792972480527
A'B C C'B D B'B'	9.9057838888728
A'B A D'D'B'B'B	33.7210969221911
B B'D D D'C D'D	45.6499186515086
A'C B B'A'C'A A'	29.6677767838864
B D'A A'C B'A'B'	31.9922431446636
C'B'A B B A'D'D'	29.0636406566015
A B D'D'A A'D'B'	50.8664393192555
