# Supplementary material for: A cis-regulatory logic simulator
Source: BMC Bioinformatics. 2007 Jul 27;8:272. doi: 10.1186/1471-2105-8-272 (PMC2375358; doi:10.1186/1471-2105-8-272)
Supplement: Additional file 1 — Test Datasets. A compressed archive (zip) containing: the rulesets used to generate the test-set datasets (ASCII/xml); the datasets in both Relos and fasta format (ASCII); and histograms of each test-set to provide an overview of the data (PNG). [file 1471-2105-8-272-S1.zip › relos/testsets/datasets/testset6.txt]

A'D D'C C'C'A A	27.7259292853684
B'D D'A B C'D'D	31.614324882868
C'B'B C A D'A'B	12.7153673968334
C'D'A B'D'B'B'B	15.4874800284161
D B'D C C'D B'C'	22.8617078407929
C B'C B'A A A C'	11.0034800546016
C A'C D'B'A'B'B'	13.1077826997136
B'B'C C'C D C D	16.4657241457754
A'A'C D'A C'C'B	19.123633013266
B'C'B D C B'B A	8.83423572959069
C'C D'A D A D D	38.7637226482453
C B A'A'D A D'C'	26.6369642711162
C A B B C A'D A	19.3693697196887
A C A B B C'A D'	19.9106593477521
A'C'B'B'D C'D C'	18.0926928699589
B C A'D'D C'B'D'	26.1785688929691
A A'B D'B'B B B	9.69177001609463
D C'A'C'B D C C'	20.104123254445
A B D B D'C'A C'	22.1386083057932
B C B C'D B B'D'	12.6065396456898
C A D'D B B'B A'	19.8762155629006
B D A'B'B'C C'B'	8.18160067300582
D'C A'D C A'B B'	18.9984602519542
D'D'B'B A C'A'C	20.244481397085
C'A'D'B C'A'C'B'	13.9642573295505
A'C A B'A'D A C	26.1206353874967
B'C C'B C'C'D'D	15.0973879590965
C D'B'B A'C D D'	25.6848694818773
B D'D'D C'D B'D	35.1182443296924
A D'C'B'B'D'D'A	28.7050732037963
B A D'B'D'C B C	15.9848216649557
C B'D'A'D'A C'C	20.2765290336432
C D B'B'C'A D C	19.7703388713557
D A D'B'D C C D'	34.2517957742293
C'B'D B B'A'D'C	16.5973281568215
B D'A'D'D A A D'	42.6619869768285
A D'A'A'A A'D D	53.2408339464952
D C A D'D'A C B	27.9392178978681
C'B A'C'C A D C'	15.9466786975803
A A A'A'D'A'B A	39.6201782207028
B'C'C C'C'A C B	3.82143404415345
A B C C'C'A'D B'	14.6735389108364
B B D'A D'A'D B'	26.4807844700228
B'A C'D'A C A'A	27.3282931412623
D D'A'B'B D A A	33.4651976246294
D'C A'C'B D B D'	23.1143872258772
A'A A'B'D C C B	20.1690373059031
C A D C B B B D	15.7868997861816
A'C'A D'D A'B'D	34.4345037092289
A'C'C'A C A'B'A	20.6302405086173
D'B C'C D'A'B D'	25.467845759938
D'C'B D B'D'C'B'	20.3129442905843
B B C C'B D'A B	8.90977893593247
C'B'C A'B A'B B'	4.78103769286408
D'A'C B B'C D'B	15.4191831802708
A A'D'A'A B'A'B'	33.2981071149957
D B D C'A B A'A'	25.408276440581
B A'A'A'D'D C'D'	32.4442415989271
D B C A'A C'C D'	22.370519355329
D'B B A B'C A'B	11.1932475584334
C D'C'B D D'A C'	25.1719086823707
D A'B'C'A D'C A'	27.2635096423095
A B B'C A C'A A	19.8221092204096
B'B'D'D'B D A B	22.7367462745909
C C A'A'B A B D	18.7258311577665
D A'A C'B'A'D'C	26.0232598926955
C'C'C'C'C D A D	21.0242215880536
B'B'C'C A D'C B'	9.66061041415564
A'D B D C D D'C'	33.8751307957105
D'B C'B D C'A A	17.9465507393076
B C'B C B A B'D	9.10731088044682
C'A D A A D'B'C	27.2763379475887
A D C C'A C'A C	19.4485716748482
B C C C'D A B'B	10.1632764621456
B'B'A A C C D C'	14.3399521487461
B'A'B A D'D'D'C'	27.1852940361837
D C'D'C'B'A'A C	22.8090842284847
A A A D C'C B D'	26.5986546613965
D C B C D B'B'B'	13.9646759127558
A'C'B'B'D'C'D D'	25.666942462044
D A B D'A A'D'C'	34.6653393694861
A'B'C'D'C C C'B'	11.1482317791407
C A'A'A D C B'A	26.4379174837757
A'D A D'C'C'B A'	24.7248652928745
A A'C D'B'D'A'D'	35.809699211175
B D B A A B'D'A'	24.9824302596338
A'A D B'B'D'B D'	26.7849942931282
D B'B'C'D'B'D C	22.9120903092066
A'D C B B'D A'C	19.8958932009747
A'B'B'C C'B'A D	12.2911482315095
C A A A C'B B D	19.1437732578736
D'B D A A'B'B'D'	26.4873032841403
D D A A B A'B D'	34.0223867052653
C D B B'A'B'C'A'	12.3145919918407
C A A'B'A B D'C	19.2906650569327
D C B'C'B C'C'D'	17.2063998826465
B'D'A A'C B'A'A'	23.0609139362376
A'D D C B C'C'B	17.8685506786942
A D A A D D'C B'	36.8782014053703
D A D C'D C D'D'	44.5134731359098
C'D D B D B'D C'	30.1793150870648
B'A'B A A C'C'D'	19.8323596152087
C'B'A B'D'B'C'B'	8.83702604955324
C'D'D C D B D B	31.0877053424929
A D D C'B'D A B'	28.41739164975
D A'D D B D B'D	41.8312825042198
B D'A'D B A D B'	23.8559814337991
D C D B'A'C'B C	16.0301441980538
B'C D'A A D D D'	36.9307240001645
A'D'C'B A'A A A	35.4993781014194
A B D D'B'B C D'	23.0728150482232
B B'C'C D A C B'	9.76885190373308
A'A'B'B C C D B'	12.834593400165
C'C B A B D'C B'	10.2518155182867
D'B'B'C'D'B B B'	13.1628849528886
B A D'A'B'C C'B'	13.0367979783318
C'D'A A D'B'B A'	25.686575560085
D B D C'B'B D'B'	20.1345322383525
D'A C'B B C'B D'	15.203735600568
A B'C'D'D'D'A A	32.7579163840616
A'B A B'D'D B'C	19.5304067727606
C A'B'D'A B C'A'	20.1897987919871
D'C A B'D'D'D'A'	37.1555116738152
B A'C A C'C A'B'	11.9350337721823
C'C D'B'D D C D	29.8341891606972
C B C A D'B A C	13.4492715810167
C B B'A'D'D'A A'	25.6703344685951
B D'B C A'C'A B'	11.484103728445
D'A'D A A'A C C	33.9160842979123
D'C D'B'C C'B'C'	15.5951281657408
B'A A'A'A C C C'	21.3519266561025
D A'A D B'C D'A	33.8813963099504
D A'A'D C'C'C'D'	30.662510509968
A'C B'A D'D'C'A	25.7710361074335
B A B'C'B D A'B	11.1805033543834
C'C'B'C D'C D'A'	18.3220328493214
A'B C B A C'D C'	13.1350305321573
B C A D B C D A'	21.444173182706
C A'B B A A D D'	26.0937970297275
A'B A B'C A'D'C	19.654601346136
B'B'A'C'D'A A C'	18.4430011860335
C D'B'C A C B A'	13.4789970022691
A D'A A C A'A'A'	41.0109216639553
B B'A B A A C B	9.81448789011547
C D'C B C A C B'	10.7926053647475
C D D'A'C'D'C C'	28.8583283359732
D D C D'A C'C A'	31.984124778679
B'C D B'B'B'A'A'	11.0945665529859
D D'C'C'A'C C'A	23.3903990731504
A A'D A A B C'B	26.2524594827535
C C'A A'C'D D'A'	30.3712925168357
D'D C C A'C D B'	25.4144860682144
C C A D'D'A'B A	26.5058988219751
B A A D A'A'A'D	43.410291039685
B B'D'B'C'D C'B	13.1952612547283
D'C B C A'A C C	15.1616283473993
B'B B'B'C D B'D	12.2159345191391
C C B'B'B'D A C	10.1880830571735
D A D'A C C A C'	29.3097795443939
D'C'D B'D'A'D D'	39.7946106581345
A C'C'D'B C'C'A'	13.8226498293678
C'D'C C'D'C'D'A	28.0913127864136
D D C'D C'B'A'B	23.3280755878659
A'A'B B C D B'A'	17.7647756843643
D'B B D B'C A'A'	19.8855091416681
C'C A B A C B B	5.57364493846693
C'A D'B'D C'A A'	28.3941847847333
A A A'B'C'C A D	25.8962667564257
A C'D C D C'D B'	24.8351242466197
D'D'A C B'C B'A	20.3421625116847
C'B'C C C B A D'	11.1445606192562
D A D'D A'D'D'C	47.0941947965807
B B D A'C A D'B	20.5528196501175
B B D A'D'B'B'D	23.5995433591569
D D'B C'B'B'A'B'	15.7430160165686
D'D D'B'A A'C D'	36.8765998720654
B D D B B'D'A'A	24.6219547732232
A C'C'C'D B D'B	17.585333867494
A'A'B C'D B'A D'	27.7399054642684
B A'A D B'D'D D	35.0411377686626
D'D'B B'C C D'C	22.1066925609825
B A D B'A B A'B	17.134048007534
D C'D'D B D C'C	32.0408021001988
B A D'A C'C'B D	20.7648983571285
C D'D'A'D D'C'C	35.7150998262812
A'A D'C'D B C'A	26.5871689862136
D A'B D A'D'D'C'	37.2634671381393
A B'B'B B'B D C	8.2879864751229
D C C'D D A'D'C'	34.0855785103432
C C A'D A'A'C A	27.2352627653047
B B C'D D'D'B D	29.2563175419726
C'C A'B'C'C'D C'	12.7539194628288
D D'B D'B D'B'A'	30.8901210943599
D'A B D A D'D D	40.6665275665537
D D B C B'C'B'D'	21.8708711558057
D C'D'A A'B'D'A'	33.5726995241875
D C'A C'C'D'C'A	23.066415307127
A B C'A A A B'B'	18.1588285663137
D'D'D D'D B'A'C	39.4132317917682
A A D A'C'C A B'	27.9340425542441
