# Supplementary material for: A cis-regulatory logic simulator
Source: BMC Bioinformatics. 2007 Jul 27;8:272. doi: 10.1186/1471-2105-8-272 (PMC2375358; doi:10.1186/1471-2105-8-272)
Supplement: Additional file 1 — Test Datasets. A compressed archive (zip) containing: the rulesets used to generate the test-set datasets (ASCII/xml); the datasets in both Relos and fasta format (ASCII); and histograms of each test-set to provide an overview of the data (PNG). [file 1471-2105-8-272-S1.zip › relos/testsets/datasets/testset7.txt]

B'C A'A'B'B B B	0.911279055592029
B C'C'A'D'D'C B	32.6678492517718
B C'D'D'C B'C'C	31.4275079771845
C D D'C C D B D	21.9358199145148
C D B'D'A'B C'D	26.849272300468
B B'D'A'D C A C'	31.3978253554408
B C'D C'C D B B'	33.2600905214406
D C C B'C B'D'A'	29.567120481626
C'C'D'D D'B'B'C'	32.5463059403244
C B'C'D'B C'A'D	31.3186757757969
D'C D C'C'C'C'A'	24.1061679121913
D'D'C D A C B A'	24.4470722235925
D C C C'B D'A'C'	27.1846998014974
B'C'C B B B B'A'	44.9595030442843
D'D'C C D D D'B'	24.2747879070901
D D B'D C C'A D	23.1887195139147
B'C'A'B C'B'B D'	43.9834936807944
D B C B B'B C'B	44.946204046383
D A'C B C'B'D D	29.2628942454687
D B D'D C'B'D'C'	27.9479363947098
B'C D C C B B'A	37.7843683449332
C C D'B'D'D C'B'	30.6753372830323
B'D B C C'C B'D'	34.2048584193229
D C'C'B C'D B A'	27.4559624532057
C'B'C'C'D C B B	37.8070604874924
D D C D C'D D'B	22.1971478216222
C'D C D'D B D B'	27.7251803029631
C'B'C'B B B C'D	43.3319824757636
D D'B'D'D'D B A	23.0042597088533
D'C'D'D C'C B'D	23.2232636458128
B'C'A'C B D A'B'	35.4677621095364
B B'B'C'D'A A B'	0.937114046112522
B D'D'D C'C B C	29.6634658151453
C'D C B D B'B'C	35.1369336568038
C D'D C B C'D'D'	26.1483795939364
D'B C B C C D'D'	29.8581726057963
D'D B B'A'C A C	0.993448820572545
B D'B C'C C A B	37.5634558593133
C'B C'A'C D D'B'	30.439255894508
C'D C D'D B D C'	23.7497887838182
A A A'D C'D D'D'	0.895145474836401
C B'D C'C C C'C	32.057827880582
C D B C B C B'B'	44.9077457958152
B B C'B C D D D'	36.1904911989245
C'B D'D'D'C C'D'	23.4417690791503
C'B C'B A'C'D'B'	38.6803932547524
C C'D'B'C'C B'D'	30.8484175481965
C B C'B'C C C'C'	32.4402473068296
C A'B'B'B D B'C	40.0548771226716
D'B'B'A C C D C'	32.9714735318732
C D C'A'C'B B'C'	33.7311138294817
B B B C B C'D'C	44.2585294541665
B C'D'B'A'B'B D	36.8839358622579
C A'D D D'C'C D	19.7514289389109
B B'B D D D B B'	40.4032685436547
C B D'B B'C D B	42.812634742669
C D C'B'A'D'C D'	23.7406336922012
D B'B'B D C B'B'	43.8434264005103
D'A'B'D A'B'B A'	30.8826058531822
B'D'B C B'C'A A'	0.999480910894648
B B C'D'C'B'D'D	32.9753419440555
C'C'C'B B B'C'D'	37.6130616898467
B'D'D'B'C'D'C'A	27.3854865685071
C'D'D'A'A D A C'	1.01501693172113
C'C B'D'B B D C'	34.1072126516527
B'D B'A'D A C'C	0.950799467914621
A'C D B'A B'B'A	34.5116152364447
C C B D B'A'D D'	29.5686714952151
B'C'C'C B'D'B A	34.1450710737511
B'C D'D B'C'C B	36.17803560876
A'B A'D'D'B C D	1.0520865443311
D'B A B B'D'C'C'	37.1190670845994
B D'A'D'B'D'B'B	38.4509771404979
D'D A'B C A B'D'	28.531757146817
D'D D B'B'B B'B'	43.697733977205
D D'D'D D D'B B'	23.027639307193
C'D D B A'C'B'B'	34.6251337405401
C'C D D A D'D'C	20.5510196258997
C'B'D C'B B D B'	40.5565688480829
C'B B'D'B'A D'C'	34.1523574440597
D B C'D C'C C'D'	24.6679278558433
B B'D'A'D'B C'D'	31.8937127123073
C B'B'D C B C B'	41.2071397257244
C'D D C B D'C B	29.1059013823206
C'C'B D'D D B'B'	31.8508708779245
A D'A B B'D B A'	0.975065733748233
B'C'D A'C B D C'	30.4391498453132
C D D'D D C'D'A	18.4713490355776
B'B'D A C'B D'C	35.0017258377943
C'C'B D'C'C'A'B'	31.1217348555552
B D C D D'B'D C	29.5704071346769
C B'D B'C A'C D'	28.7921397631037
B'C C D'C'B'B'B'	41.2654511575339
C D'C C B'C'C D	28.5203050715342
A D'D'B C D'B D'	26.5967214588678
D B'C C B'C A B'	35.3067157179038
C A C B C'A C C'	32.1501903499164
C C'C'D'D D'B B'	32.0865918652834
B D C'C C B D C	30.4641364802221
B'A D'C C B'C'D'	31.2329300350622
C D'B'B C B B'A	38.7900724051956
C'B B C'B'B'D D'	39.1254406963572
D D'C'D'A C B D'	23.1681466582393
B B C'B'C'C D D'	36.8527835395476
B D'D C A C D'D'	23.6268295765128
C D'D B'C'D B'A	28.5355533020851
B C'D B A'D'B'C'	35.0225783057995
C B D B B C'A D'	34.4757368175295
B'C D D B C'D B	32.9001240061115
B B'C'B'A A'D C	1.04763545379437
C D D'C'C D C C	22.959458890881
D C'C C'B B'D'D	29.9427519398437
B'A B'B D'C'B'D'	36.3486453414084
C C'B C'C B'B'B	41.0377086437725
D D D A'B C D A'	21.6484213649835
B D B D'C A B A	0.966306259397457
A'D B D'C B'C'C	29.5295126197931
C'B'C'D'B D'C'B	34.8589636895046
C'D'C D C'D D'D'	18.4040173866098
A D D D'D B'B D	23.9973085410033
B'D'C B'B'B'D D	36.1896272690398
D B'C D D D D C'	20.1499041267792
D B A'C'D'D B B	32.6480059422385
B D B'B'A D A A'	1.04939280161421
D'D'A D B'C D A'	21.77737783527
A'D'D'C B'B C'A	30.4486819927147
C D'D C C B'D'C	24.5112059377169
C'C'A'D D'C'C'B'	26.2893209375008
B'D C C D'B C'B	36.0576320514513
B C B'B C'D B B'	44.7139425584317
C'D D B B'A B'D'	34.4685723230927
A C'B'D'D'B D'C	29.5529149633675
D'C'C'B'C'C C C'	32.0033705716718
B'D'C'B D'D'D C'	28.0836476835813
B C D'B D B C'C'	34.2985797067559
D B'C C A'B B'A'	35.2616613863317
B D'C'B C B'C'C	39.7255127858187
B B D A'B D'A'B	39.3333552688578
B'C'A'C'D'B'D C'	30.0366849382408
D'A D D D D D'A	14.5600375125173
B B C B C B D A'	41.3750948488539
D'C'B D B A B'C'	36.8487520945294
B'D'C D'C D B D	28.1012173417528
B'D'D C C D'D'C'	22.2857793408913
D'B'D B'C B'C D'	31.2103712587987
B B C'C D B C B'	41.7891754739673
C'B B D'B'B'B B'	52.551181720246
C B A'A A'C A'D	1.02815263328745
D'B C'A B'D'C'D'	29.7301273533833
D'C'B C'C D'C'C'	26.4678004744975
C A B A C B D D'	1.02094159622492
B'C'C B'D B'D D'	33.0604029050231
D'D B C B'A D'D'	29.2937760792427
A C'C C'C D'C'B	30.2066276195578
B'D'B D'D D'B D'	29.0924004773366
D'C B D'C'B'C'C	28.5554556577769
A'C B D'B'D'D'C'	28.5864076290082
C'B C B D'B'A D	35.214048215577
D'C D B'B'C'B'C'	37.0656310247793
C D'D C'D'B'B'B'	34.1731527643358
C C D C'C'D'D'C'	24.0742748665317
B'B B'B'C'A D'C'	39.5998895388817
B'D B B'B D D'B	41.9493428529552
A B B'D C'B'D B	38.6111055459035
C'B D'B D'D'D'A'	26.7788172215574
D'D B'B C'D'C'B'	35.6837832707444
C'D D A D D C D'	17.1014883399313
B'B B B'B'B C'C'	53.4194342043447
B'A B'D'C B D B'	41.8677575947219
A'B D D B'D'C'C	29.8079454612994
C'B D'C B'C'B'D'	34.7691188820871
C A'D D'D'B C C	24.1591106984725
B B B C B A'B'D'	47.8058041869633
C D'C B C'B'D'C	31.0400668989584
B'D'C'C'B A C D	33.0171050368201
C D'B'C'A'C C'B	30.6173296069356
D B D D C'D C B'	31.3368661809973
D'B'B B C B'C'D	39.5526726088871
C B D C'A C A'D'	1.04081705881012
A'B'C'B'D D'D B'	31.1466335065798
D'C'A C B'B C C'	32.029503915708
B'D'C C'B C C B'	39.9439515221832
C'D'D'D'D'D'D'C'	17.4338476568141
B'B'B'B D'D D D'	36.6292946975332
C'B D'D D A C'D'	21.0308506340864
C'D D'B'B'C A'B'	35.4457751848223
B D'D B A B C C	37.3158402095465
D'D D A A C B C	1.06028926069902
C B C B B'C'B'B'	47.4454862473481
D D C D'B D B C	29.0334025116506
D D'A'C'D'D A C'	16.4002100922427
B C C'C B B A'C	39.9166341394365
C C'C C'D'A'D'A	0.970309022915668
B'D A A A'D'D C	0.969300998997708
C'D D D C'B B'B'	35.2617795455151
C'D'C D'B'D'B'D	27.4879130731394
D'A D'C'C C B C'	28.9798072158673
C A'C'D'D C'D C	22.1336569679006
B D C D B B'B'B'	43.5551153315064
C'A'B'C'B'B D C	37.6739570848113
