# Supplementary material for: A cis-regulatory logic simulator
Source: BMC Bioinformatics. 2007 Jul 27;8:272. doi: 10.1186/1471-2105-8-272 (PMC2375358; doi:10.1186/1471-2105-8-272)
Supplement: Additional file 1 — Test Datasets. A compressed archive (zip) containing: the rulesets used to generate the test-set datasets (ASCII/xml); the datasets in both Relos and fasta format (ASCII); and histograms of each test-set to provide an overview of the data (PNG). [file 1471-2105-8-272-S1.zip › relos/testsets/datasets/testset8.txt]

B B'D B A'B D'C	27.5660372904462
C C A C'A'A'C'C	55.0360438552514
B A D C A A'B'B'	54.2495196291124
C B'A'C'C'B A'A	47.2255657983641
A A D B B'D A B	46.6465770044106
A D B'C'D D'A'C'	37.2671322613041
A'C D A'D'A'B A'	58.2318351831611
B'C C D D'A D'D'	26.5238137478031
D'A'B'B B C A A'	53.9270667620488
C'C B'A C'C B'A'	41.4712757933609
B B'D'A'C A'C'B	37.7070508758001
B'B'C'D'A'C A'A'	49.480606181852
A B A'C'D C'C'C	36.2732575644009
C A D B C'B D'C'	26.1269319628152
C C A C'B B'B'C'	30.688491997729
D D'B'B C'B'D B	39.0435091972006
B'D'D B C B'D A'	29.0036536695771
C'C'D'D'C B A'D	27.7531644351275
B B'A B B'C'C'C	32.6880546788687
B C'B'B B D'A'D	28.005462557607
C D'A'B D A D A'	47.6118509887275
B'B B C B'D B D	45.1625050970017
B'D'C'B'D D'A'A	39.631066918808
C'C A'D A'A'C D	53.8752877924862
B A B D C A'A A'	57.4568847530746
A'B'A C D A B'B	49.3262208321293
A A'A D A A C B	72.2126147741822
D C D'C'C A B A	39.3670643458048
D'B'B D'A'B'B'B'	28.7794541315773
A B B'C B B'B A	42.5054692480171
A B'D B'C'C'B'C'	28.8547466099105
C C A D D B'D C'	27.3713995802315
D'A'A C'B B B'A	48.6664910783019
A B'C C'C'D'D'D	26.9771050899527
B'B C'D A'C'B'B	26.2606725012973
C'B C'B D C D C'	30.0104814081173
B'D C C C D'A B	29.937280539598
A'B'B'A'A'A B A'	73.6984644301352
A'C'B D A C A'A	54.7579827356843
A'A'C D D'D'C'B'	40.2314976011605
B D'D A D D'C D'	25.822965461892
C'B'C D'C B A D	26.3332925674612
B'C'B B'C B C A	31.0518214618327
D'D'C'A'A A'C'A'	64.5279866507388
A'D D'A D D B A'	48.9168982670237
C'B'B C C A'B'B'	30.7159397407451
C'C A'D'D B'B B	24.7934061642762
A C C D C'C B D	26.164582977461
C A'D B'A D'B'D	35.4314827519014
B C D D'D B'B'C	29.9842987645102
C'A A B B A A'D	53.2459117231718
D C'B B C D'C'C	31.041889618265
B'D'C'C A'C C'C	27.7925183367476
B B'A A B'A'C D	47.4986279024582
A D'D B D'B'D D	24.7895131588513
C A'A C'A A'C'A'	72.7126803543269
C'A D C D C'A B'	36.2664498331988
D'D C'C'A'A'C'A'	48.4415369870159
A'B D D A B D'B	36.4083315828211
B'C A D A D'C D	37.3256653086445
A C'D'A'C'C'C A'	48.1622432496107
D D A'A'A'D'C D	47.2872102572112
D B'A D'A B'D A'	47.5701128645605
B'A A'D'C'A'C B	42.9660275825839
B'B D B D B'B C	46.7740324437632
A A'A'A A A'A'D'	90.868822973654
C'C C B C'A'D A'	38.015306197804
C'D B A B D D'B	24.9813154083282
B'A'A'D'D'B'C A'	45.3283107035434
A A'D D'A D A B'	53.3838701565226
C'B'D B A D D B	25.4353449449898
D A'C D B C'C'A	40.2545352052757
A'D A'D'B C'A A	59.9565101386473
B'C'B D D A D'D'	27.0324858797965
A D'A C D B'C B	37.096317617298
C A A'C B'A'A B	62.2390775100096
D A'B C'A'B'D'D'	35.3206960655464
D'C B'A B C'D B	26.5629264471899
A'A'A D D C B'A'	55.017109860905
C'B C'C'A A'D A'	51.7904776504326
A'D D B'A A'B'C'	48.7654954485876
D'C D D D'A C'B	23.9366511107332
B A D'D D'D C'A	36.6092050809387
B'C B C'B'D B C	41.1132632250263
A'C C'C C'A'D'A'	49.0097211919422
B B'C'D'D'B'A C	27.9491798990182
B C A'A'D'B'B A'	47.8677998004486
D A A'C B C'C B'	37.8136429889778
A D A'A B A'B A	66.3623239186389
D A D'C'C A A B'	47.0976519445317
D'A'B'A'D'A A'A'	66.3245741261805
A A B D B'D C D'	35.393358259907
C D D C'B C B C	31.9145238644571
A D'D'A'D'B'B C	37.6662716200406
D'D'D'A B B'A'C'	40.0129340172817
D A D'A'B'D'C'B	36.7769550825848
A'C A B'D D A A	54.3083204253751
B C C B'A'D'A C'	39.7285052301174
C C'C C B D'A'A	36.0939194869105
D'A A'B A'A C'A	70.6048871759045
D C A'D'A C B D'	33.7181618114963
A C D D D'C A'C	40.300150992355
C D C'B'D'B D A'	28.0021582559081
A'B A C'D'C'C C	39.7682768445909
B'C'C B B C'C'C'	43.3373698463346
A B A'B D B'B C'	40.5432761030657
D'A C D'B'C'A'D'	37.2853889752268
A C'A C'D D B C'	36.1400336258916
D B A'A'B'C'B'D'	38.1542249583324
D'A D D'D A'D'B	34.3158131939274
C'B'B'B'D D'C'B'	41.7944481080038
A'A'C'B C B'C'B	40.2857729529385
C'D'A A A A A'D	68.2703819251849
C B C A'D A D B'	35.129532864492
C'D C B C'A'C B'	28.5531829097424
D'D'A C'C B A A'	48.7986460073449
C'C'D B'C B B'C	38.9466186876814
B D'D'C B'C B C'	38.5607540728247
B'B D B'B'B A'C'	31.609201962923
A B D D A B B'B	41.0359987036029
B'B'A'A D'C'C B	38.6552723809301
B A D D'D'D B'D'	22.3229250112789
B'A'C'D'C'B'C'D	29.8603381888767
A'A A A'B A'C'D	66.1384788324825
C'B'B'A C D'A'D	38.375452831031
A D B B'D D A D'	32.8518874180911
B'A'D D'C D D D'	24.6887426223008
C'C'C'B A'D C D	27.8806549598414
A'D'D'A C'C A'D'	45.9141682942165
D'B'C C'B B'A D	28.4437818321847
C'C B'A D'C'A'C	37.8752477398511
A'D'C C'C A'B'C	34.0924768124199
A'D C D A C C'B	40.9033056470089
C'B B'C'C D A A	35.8131973160647
D B'A'B'B B A'B'	41.4722749969746
C'A A D D B A'D	45.1389668664879
A D A'D'C'B'C D	33.9902603384668
C'A'D D A'B'D B	34.5552615434006
C C'C'D C C'C'D'	25.0403652893586
B A'A D C'A D C'	48.3351480743907
D A C B'D'A A'D'	45.423955717483
A'A D'D B A'C'B'	50.0861334075094
D'B C D'D'C D'D	22.8263167976964
C'B C'A'B'A D C'	38.2446009355362
D'B D'D'B'D'A'A	36.0341875068997
D A'C'C'A A D D	42.4121962012194
A'C C'D'D D'A'C	37.030381527699
D D C'D A B D B'	26.8607334102821
D'A A D A'A D C	64.753011414442
D A D B'B'B'A C	38.5009596959374
D B'B B B C'B C	46.3678616372467
A'B B'D B'C'C'D'	27.2637296864518
B'C'D'A C C'D B'	28.9146461693036
B C A'B'C'B C'C	29.3590411673707
A D D B'C'B D C'	25.8277665650222
D'D'C B'D A B'C	26.4625125623649
C'D'B C A'D'C'A	37.9851577623199
B D'C'B C'D A C'	28.5214870242119
C D'D D B'C A'A	34.656376493864
C C A B'D C'A'A	50.4985872938404
B'A C D'D B'A C	36.707150868248
A D'C C'D A C A	47.3289665569731
B D B'B D C C'A'	28.9639555144808
A C'C C'B D B B	29.8882480213402
A'A D D'C A D'B	47.85116681483
B B C'C'D'C B'C	34.8527690377275
A'A'A B'D'B'D A'	62.7537886695036
C C'B D'C C'D'C	26.1914230674722
B'B'B B C D'A'C'	26.4904016715389
A A C D B C B'C	39.2961585189457
D C C'D'C D'D'D	16.9020701318073
C'B'B D A A'D'D	34.9971402582718
B'B'D D'C'A'B'A'	38.389500206264
D A'A A C'C D C	45.7197221848036
C'C B'A'B C B'C	31.3077178609178
B D'C D B C A'B	26.4819716427595
D A'D'A'A'A B'A	68.773754842891
C B'C C D'C A'B'	28.8842588353184
A B'B D C C'D'C'	27.6356461708837
D D C A'A C C C	38.2323651750808
A C'B D'B'D B'C	28.1480665310297
C'B'A'A D B'D'B	37.7685366536776
C'A B'C A A'C'D	51.8655234153284
C B A'C'B'B'D'A	36.6789762864336
C B'A B'A C'D'A	47.7523133442519
D A B C A'A'C A'	56.2598483120763
A D D'D'B C'C D	25.4254505410395
D'C D C A'B'B'C'	29.3795732044683
A'C'A B B C C'A'	49.9125012338078
A'B D D'D D C C	24.2119254282232
A D C D'C B'A'B	37.7974194756401
A C C'C C A'A B	48.2154721472476
D D D'A D B'C A'	35.7341719303728
D A'C D'B'B C C	27.2227299331328
C'C A A'C'B'C B	42.1667363265477
C'B A A B'B'A A'	54.8658186811137
B'A'B'D B'D B D	26.5932859790399
C'C'D'D D'D'C'D	16.9986682882576
B'B'C'C D'A'D'C	29.9991947804326
B B'B'C B B'C D	46.7178227405326
