# Supplementary material for: A cis-regulatory logic simulator
Source: BMC Bioinformatics. 2007 Jul 27;8:272. doi: 10.1186/1471-2105-8-272 (PMC2375358; doi:10.1186/1471-2105-8-272)
Supplement: Additional file 1 — Test Datasets. A compressed archive (zip) containing: the rulesets used to generate the test-set datasets (ASCII/xml); the datasets in both Relos and fasta format (ASCII); and histograms of each test-set to provide an overview of the data (PNG). [file 1471-2105-8-272-S1.zip › relos/testsets/datasets/testset9.txt]

A'C'D C'C C'A'C	59.6970578586163
B'D C B'D C A'D	69.7079094531411
C C D B D'D'D A	65.0537710576569
B'A'D'D'C B A A	95.6066605038253
A B B'B'A'A D'D	122.318036539349
D'C'A C C B A'B'	68.8193227157643
C B C C B D B B'	57.901764092714
A D'B'A B'A'A B'	134.420499138665
B'D D A C A'D'A	101.268685305302
C C A'D'C B B D'	47.6342541064915
A A'D'D B D'C A'	90.7324353469785
C C B'B'C B'B'A	41.272403095956
D C A'B D'D'C D'	52.5623786724457
D'C'A'B C'A'A D'	87.9371755378121
A'B A A'D B D B	81.38367191951
B B'A'A D'C'C'D	85.6157541708161
C'C'A'B B'D A D'	82.5293400761566
D'A'A'B'D C'D'C'	65.6753377238852
C D'A'B'A B D'C'	82.5053180549256
B'B'C'B B'D B'B'	82.6266131180142
D'D C'A B B C'D	74.8386691867872
B C B D'A D A C'	100.326765488203
A'C C'D D B B'A'	54.5089965257958
C'A'C'D'D'B'C'D	48.7098184485402
A'D'A C A'D C D	75.6075269476337
C B D B A B'A'D'	88.5810688462234
A'A'D A'C'A A D'	107.942909070121
B A C C A'C B B	40.7992227110035
D A'A'A C C A C	95.2222379343779
A A B B B C D B	109.181645503936
D B'A D C'D'B B	69.9448029657612
B D'A'C B'D'D A'	79.1497671773704
C B'C'B A'B'C B	34.4805217838406
A'A'A C D'B C D	76.3404511865123
A'B A'D'D A'C C	69.743373966023
B D C'A B B'C'D'	82.3933267282676
B B'D A'D B D D'	69.9130474389756
A'B D'C C A B B'	77.6214903676033
B C C D D'B'D B	53.0197511608943
A'A D A B A C'C	130.953249663687
B B B C D B B'A'	80.1946556544032
C'C'D'B B'C'D A	84.1039487137055
A C'D'A B'B'C B	93.3656611731954
D'D D'C'C C A'A	74.6647564899909
C'B'D'A C'D A'D	78.0909725801772
B'A'D C C'C'A'A'	70.6193146832221
D'C'B C'A D'C'C	77.2371639599648
C'A C B A'C B C	36.9206392699513
A A D'A D D'D'B'	94.3452017227833
C A A D'C'B C D	88.5672199452638
B C'D'D'A'D'C A'	64.9037620839016
D D'A B B'B'A A'	115.496919847278
D'A'A B'A'B'A'C'	93.9667695166528
A D B'A'B'A'D A	113.232821219905
D D D C B B C D	50.3411380601208
B C'A C'B C'A'D	95.7912151880218
B'D C'A'C'B'A D	84.5021567628477
A D'D'A A'B'A'C	93.7485419360333
A D D'B D D'D'A	90.0983082388203
D'C C'A A'C'B D'	67.5769251003756
B'A'B'B'B D D'C	90.0686773840665
C'D D B D C'B C'	51.2398083840554
D'B A'A'A'C A A	112.096417983271
D C B A A'D'C C'	83.23264003993
B'B A D C C D D'	82.6019660352091
D B A'C D B D'C	56.1310786332938
C B D'A B C C A	103.80363043992
B B'A'A'D C'B'B'	73.6762245830927
D'C A C'A'D D C'	68.7106876936619
B'D'B D D'C'B A	85.129467400357
C'D'A'D'D D'A'C'	56.1470904112378
A'A C'D D A D'B	80.7883030046458
D C B A C C'B'A'	83.3284022434105
D'B'A D C D'D'B	70.1697235983034
A D'D'D'D'D'C'A'	67.9342531167904
B'B D'C'A'A D'D	83.5230740648997
D D'C D'B D B'D	49.9914082069728
C B B A'B C C B	39.9544610914517
D'B'A B'C'C'C'C	91.354133017133
C B D'B B'B'A D'	88.4312121339229
D A B D D'C D C'	80.5093556312356
D A'C'A D'A'D'A'	74.1605559377527
B'D D A'C D D'C'	60.1773294425778
B C'B'D B A'A'C	86.0943307609816
B'C'B'D'A'B'A'A	102.640759544519
C'B B A D'C'C C'	79.7329808932072
A'B A'C'A A C C'	52.0197216380843
C'D'C D'B D B'C	52.8155798157822
C'A C D A'B D A'	75.837417781062
B D D'C'A'C D D'	60.0236030238036
D'C D A D D C A'	76.1335706717682
B D C D D B'A D	64.445782832934
B D A A D C'D'B'	94.1187935373233
B A'D'C'D A D D	77.3701943077983
D A'B'C'B'A'B B'	71.7412891927948
C'A'A B'B'C'D D'	95.7285707828971
C B D'B'B'B D'B'	66.4517911957915
D A B B'B'A D'B'	116.19900975306
D'A B'D'B D'D A	102.023711238747
D'A'C D'D'D'C'C'	50.7257465508278
B'C D B A'D D A'	72.9979078999306
B'A C B A'A'A A'	55.09031151636
A A B'B C'C'B D	107.437822465934
A'D C'D D'C B C	50.0446098987027
B A'A D A A B C'	110.639398762973
D'C'D'A'D D'C C'	50.2262053388414
D C'B'C'D'C'B'C'	54.2535508136765
A'A'D'B B D A'A	96.367376839894
C C C'A'C A C D'	66.8741818713748
C D C'D'D D'D D'	39.3561681440185
A D B C'B'A D'C	112.603983935693
C'A D'D'D A'D D	72.8043595078258
C D A A B D'A'A'	112.634217349839
A'C A'C A'D B'B	61.8915207335357
D B B'C'B'B'A B	88.1015729488822
A C A B A'A'A B	60.9384513913152
A D'D D A'D C'B	65.8417118289223
A C B C'B A A'B	53.0073091201318
B'C D'A'A B B B'	74.8461430983756
A'C'B'A'B'D B'C	72.3387482486575
D D C A'A A'C C	82.9256362477135
B D D'B A'A'C'B	69.4202020816553
B'B B'C A A D'D'	109.945060600371
C'D'D A'C D'D D'	50.7274233304627
B B B D A'C A B'	97.4788745840626
C'C'D B'B C'C'B	61.0429693213771
B D B'D D B D B'	63.4051049957912
C'C'D'D'C A'D A	69.0965714389159
D B B B'B A'B D	89.0245179509182
C A A'D D'B B C	63.2826449201968
B'A D C C'B'B'D	67.1384494513859
C'C'B'A A'B'A A'	47.5347297095879
D'A'A'D B'B'C'B'	62.2918353007559
C'C B B'B'A B'B	40.5002200412829
D A'A'A'C'B'C D'	65.6287809646381
A B B C'C B D D'	87.1128259433049
D'C B B D A'A'C	72.2840752981696
C'C C D'C'C A A'	72.8373055203034
C'B C'C B C'B'A'	35.3954787939399
C'C C D'A C'D'D	60.4828736997593
D'A'C'A C B B'C	74.5522238616747
B'C'D C'A C'B'A'	78.4493744221826
D A'B D A'A'C'B'	66.4036879142494
A'B'C D'A'D D B'	58.1290667620723
D'D C D C'B'C B'	44.3131697913874
C'A A'C C'D'A'C'	67.6516763367605
C'B C A'A'A'C'C'	36.1023093457142
D'B'B D B D'C'B	69.2296931621009
A B B B D B A'D	98.4241991944927
C C C'A'D'A'D A	70.8471875057836
D'C C C'A'D B'B	43.5553233230496
B'C'D B'A D'D'C	81.0776959865984
B D'B'D A A C C	108.652235781014
A'D C'C'A B'A A'	91.6500861958587
A A D A'B'A'B B	97.4272279826733
D'B'C'A'B'C'D'A'	72.1963279066304
D C'A'A C D'A C	87.0862161306484
D'D C'C D'A D'C	64.8369486143138
D A'C'A A D'C D	84.6802640523181
A'A A D C C'B'A	105.347430411244
D'B D A B'C'A A'	114.144946074503
A C'B A'B A D'A'	108.947228187233
A C'C'A A A'C D	109.273828378222
B B C B D'B C'B'	71.6532931373901
A B A'A C A C D	119.1111901156
C'D'B D B'C A C	77.8013195766685
D D C B'A'B D'C	59.1103703633023
B'A C'C'C A'D'C	77.4897801565824
B'B D'B C C C'C	74.3896538632202
C'C'A'B A'B'D D'	62.5273925499033
D'A'C'B A'A A'D	91.1484206153047
B A C'C A'C D B'	74.9994545332244
A'C'D B'C B A C'	76.1253695623407
B'C'A'C C'C C'D	65.8215458684935
B'A'B'A'B'C'B'B	46.2733661618813
A'A B A'D A'A'C	97.6539282110421
A B B D C A C'B'	101.468396258653
A'D B C A A C'D'	100.755399508389
D A D'B'D B A D	86.53265126173
C'A A C'C'C B A	50.6123572352723
B D D D'C'C D'B'	51.9668247789029
D B B'C D'A'C B'	67.8643131921184
C A D'B C'A'D A'	80.1244435503241
C A'B D D D B'D	56.7472107624655
C'D C'B'B A C B'	82.3560091817376
B'A'B'B D C C D	86.3021504456398
B C'A'C D'C B'A'	67.6735077363496
B'A D A'A B B'D	95.995283795067
C'C B'C C C A'A'	34.1402762127804
A'D'A'B'A B'B'B	78.367226661451
B C'B'A'D'C'C D	72.3566360158417
A C D B'C C'A A	107.592444017704
B'B'D'A'C'A'A D	104.757122787963
C A'D'C'D A A'C	74.4667133747465
C B A B'A'D'C'A	112.623202009023
D D A C'B'B'C'B	68.3240258021037
C'C'B'A C D D B	67.4351379479339
A'D D'A'C'B'A'D	59.5245569162651
C A'B'D'D'B'A C	78.8897015163954
B B'B'C'D D D B	65.6900454176905
