# Supplementary material for: A cis-regulatory logic simulator
Source: BMC Bioinformatics. 2007 Jul 27;8:272. doi: 10.1186/1471-2105-8-272 (PMC2375358; doi:10.1186/1471-2105-8-272)
Supplement: Additional file 1 — Test Datasets. A compressed archive (zip) containing: the rulesets used to generate the test-set datasets (ASCII/xml); the datasets in both Relos and fasta format (ASCII); and histograms of each test-set to provide an overview of the data (PNG). [file 1471-2105-8-272-S1.zip › relos/testsets/datasets/testset7.fasta]

> B'C A'A'B'B B B |0.911279055592029
CTCTCTCTCTCTCTCTCTCTATATATATATATATATATATGCGCGCGCGCGCGCGCGCGCGCGCGCGCGCGCGCGCGCGC
CTCTCTCTCTCTCTCTCTCTAGAGAGAGAGAGAGAGAGAGAGAGAGAGAGAGAGAGAGAGAGAGAGAGAGAGAGAGAGAG
> B C'C'A'D'D'C B |32.6678492517718
AGAGAGAGAGAGAGAGAGAGATATATATATATATATATATATATATATATATATATATATGCGCGCGCGCGCGCGCGCGC
ACACACACACACACACACACACACACACACACACACACACATATATATATATATATATATAGAGAGAGAGAGAGAGAGAG
> B C'D'D'C B'C'C |31.4275079771845
AGAGAGAGAGAGAGAGAGAGATATATATATATATATATATACACACACACACACACACACACACACACACACACACACAC
ATATATATATATATATATATCTCTCTCTCTCTCTCTCTCTATATATATATATATATATATATATATATATATATATATAT
> C D D'C C D B D |21.9358199145148
ATATATATATATATATATATGTGTGTGTGTGTGTGTGTGTACACACACACACACACACACATATATATATATATATATAT
ATATATATATATATATATATGTGTGTGTGTGTGTGTGTGTAGAGAGAGAGAGAGAGAGAGGTGTGTGTGTGTGTGTGTGT
> C D B'D'A'B C'D |26.849272300468
ATATATATATATATATATATGTGTGTGTGTGTGTGTGTGTCTCTCTCTCTCTCTCTCTCTACACACACACACACACACAC
GCGCGCGCGCGCGCGCGCGCAGAGAGAGAGAGAGAGAGAGATATATATATATATATATATGTGTGTGTGTGTGTGTGTGT
> B B'D'A'D C A C'|31.3978253554408
AGAGAGAGAGAGAGAGAGAGCTCTCTCTCTCTCTCTCTCTACACACACACACACACACACGCGCGCGCGCGCGCGCGCGC
GTGTGTGTGTGTGTGTGTGTATATATATATATATATATATGCGCGCGCGCGCGCGCGCGCATATATATATATATATATAT
> B C'D C'C D B B'|33.2600905214406
AGAGAGAGAGAGAGAGAGAGATATATATATATATATATATGTGTGTGTGTGTGTGTGTGTATATATATATATATATATAT
ATATATATATATATATATATGTGTGTGTGTGTGTGTGTGTAGAGAGAGAGAGAGAGAGAGCTCTCTCTCTCTCTCTCTCT
> D C C B'C B'D'A'|29.567120481626
GTGTGTGTGTGTGTGTGTGTATATATATATATATATATATATATATATATATATATATATCTCTCTCTCTCTCTCTCTCT
ATATATATATATATATATATCTCTCTCTCTCTCTCTCTCTACACACACACACACACACACGCGCGCGCGCGCGCGCGCGC
> C'C'D'D D'B'B'C'|32.5463059403244
ATATATATATATATATATATATATATATATATATATATATACACACACACACACACACACGTGTGTGTGTGTGTGTGTGT
ACACACACACACACACACACCTCTCTCTCTCTCTCTCTCTCTCTCTCTCTCTCTCTCTCTATATATATATATATATATAT
> C B'C'D'B C'A'D |31.3186757757969
ATATATATATATATATATATCTCTCTCTCTCTCTCTCTCTATATATATATATATATATATACACACACACACACACACAC
AGAGAGAGAGAGAGAGAGAGATATATATATATATATATATGCGCGCGCGCGCGCGCGCGCGTGTGTGTGTGTGTGTGTGT
> D'C D C'C'C'C'A'|24.1061679121913
ACACACACACACACACACACATATATATATATATATATATGTGTGTGTGTGTGTGTGTGTATATATATATATATATATAT
ATATATATATATATATATATATATATATATATATATATATATATATATATATATATATATGCGCGCGCGCGCGCGCGCGC
> D'D'C D A C B A'|24.4470722235925
ACACACACACACACACACACACACACACACACACACACACATATATATATATATATATATGTGTGTGTGTGTGTGTGTGT
GCGCGCGCGCGCGCGCGCGCATATATATATATATATATATAGAGAGAGAGAGAGAGAGAGGCGCGCGCGCGCGCGCGCGC
> D C C C'B D'A'C'|27.1846998014974
GTGTGTGTGTGTGTGTGTGTATATATATATATATATATATATATATATATATATATATATATATATATATATATATATAT
AGAGAGAGAGAGAGAGAGAGACACACACACACACACACACGCGCGCGCGCGCGCGCGCGCATATATATATATATATATAT
> B'C'C B B B B'A'|44.9595030442843
CTCTCTCTCTCTCTCTCTCTATATATATATATATATATATATATATATATATATATATATAGAGAGAGAGAGAGAGAGAG
AGAGAGAGAGAGAGAGAGAGAGAGAGAGAGAGAGAGAGAGCTCTCTCTCTCTCTCTCTCTGCGCGCGCGCGCGCGCGCGC
> D'D'C C D D D'B'|24.2747879070901
ACACACACACACACACACACACACACACACACACACACACATATATATATATATATATATATATATATATATATATATAT
GTGTGTGTGTGTGTGTGTGTGTGTGTGTGTGTGTGTGTGTACACACACACACACACACACCTCTCTCTCTCTCTCTCTCT
> D D B'D C C'A D |23.1887195139147
GTGTGTGTGTGTGTGTGTGTGTGTGTGTGTGTGTGTGTGTCTCTCTCTCTCTCTCTCTCTGTGTGTGTGTGTGTGTGTGT
ATATATATATATATATATATATATATATATATATATATATGCGCGCGCGCGCGCGCGCGCGTGTGTGTGTGTGTGTGTGT
> B'C'A'B C'B'B D'|43.9834936807944
CTCTCTCTCTCTCTCTCTCTATATATATATATATATATATGCGCGCGCGCGCGCGCGCGCAGAGAGAGAGAGAGAGAGAG
ATATATATATATATATATATCTCTCTCTCTCTCTCTCTCTAGAGAGAGAGAGAGAGAGAGACACACACACACACACACAC
> D B C B B'B C'B |44.946204046383
GTGTGTGTGTGTGTGTGTGTAGAGAGAGAGAGAGAGAGAGATATATATATATATATATATAGAGAGAGAGAGAGAGAGAG
CTCTCTCTCTCTCTCTCTCTAGAGAGAGAGAGAGAGAGAGATATATATATATATATATATAGAGAGAGAGAGAGAGAGAG
> D A'C B C'B'D D |29.2628942454687
GTGTGTGTGTGTGTGTGTGTGCGCGCGCGCGCGCGCGCGCATATATATATATATATATATAGAGAGAGAGAGAGAGAGAG
ATATATATATATATATATATCTCTCTCTCTCTCTCTCTCTGTGTGTGTGTGTGTGTGTGTGTGTGTGTGTGTGTGTGTGT
> D B D'D C'B'D'C'|27.9479363947098
GTGTGTGTGTGTGTGTGTGTAGAGAGAGAGAGAGAGAGAGACACACACACACACACACACGTGTGTGTGTGTGTGTGTGT
ATATATATATATATATATATCTCTCTCTCTCTCTCTCTCTACACACACACACACACACACATATATATATATATATATAT
> B'C D C C B B'A |37.7843683449332
CTCTCTCTCTCTCTCTCTCTATATATATATATATATATATGTGTGTGTGTGTGTGTGTGTATATATATATATATATATAT
ATATATATATATATATATATAGAGAGAGAGAGAGAGAGAGCTCTCTCTCTCTCTCTCTCTGCGCGCGCGCGCGCGCGCGC
> C C D'B'D'D C'B'|30.6753372830323
ATATATATATATATATATATATATATATATATATATATATACACACACACACACACACACCTCTCTCTCTCTCTCTCTCT
ACACACACACACACACACACGTGTGTGTGTGTGTGTGTGTATATATATATATATATATATCTCTCTCTCTCTCTCTCTCT
> B'D B C C'C B'D'|34.2048584193229
CTCTCTCTCTCTCTCTCTCTGTGTGTGTGTGTGTGTGTGTAGAGAGAGAGAGAGAGAGAGATATATATATATATATATAT
ATATATATATATATATATATATATATATATATATATATATCTCTCTCTCTCTCTCTCTCTACACACACACACACACACAC
> D C'C'B C'D B A'|27.4559624532057
GTGTGTGTGTGTGTGTGTGTATATATATATATATATATATATATATATATATATATATATAGAGAGAGAGAGAGAGAGAG
ATATATATATATATATATATGTGTGTGTGTGTGTGTGTGTAGAGAGAGAGAGAGAGAGAGGCGCGCGCGCGCGCGCGCGC
> C'B'C'C'D C B B |37.8070604874924
ATATATATATATATATATATCTCTCTCTCTCTCTCTCTCTATATATATATATATATATATATATATATATATATATATAT
GTGTGTGTGTGTGTGTGTGTATATATATATATATATATATAGAGAGAGAGAGAGAGAGAGAGAGAGAGAGAGAGAGAGAG
> D D C D C'D D'B |22.1971478216222
GTGTGTGTGTGTGTGTGTGTGTGTGTGTGTGTGTGTGTGTATATATATATATATATATATGTGTGTGTGTGTGTGTGTGT
ATATATATATATATATATATGTGTGTGTGTGTGTGTGTGTACACACACACACACACACACAGAGAGAGAGAGAGAGAGAG
> C'D C D'D B D B'|27.7251803029631
ATATATATATATATATATATGTGTGTGTGTGTGTGTGTGTATATATATATATATATATATACACACACACACACACACAC
GTGTGTGTGTGTGTGTGTGTAGAGAGAGAGAGAGAGAGAGGTGTGTGTGTGTGTGTGTGTCTCTCTCTCTCTCTCTCTCT
> C'B'C'B B B C'D |43.3319824757636
ATATATATATATATATATATCTCTCTCTCTCTCTCTCTCTATATATATATATATATATATAGAGAGAGAGAGAGAGAGAG
AGAGAGAGAGAGAGAGAGAGAGAGAGAGAGAGAGAGAGAGATATATATATATATATATATGTGTGTGTGTGTGTGTGTGT
> D D'B'D'D'D B A |23.0042597088533
GTGTGTGTGTGTGTGTGTGTACACACACACACACACACACCTCTCTCTCTCTCTCTCTCTACACACACACACACACACAC
ACACACACACACACACACACGTGTGTGTGTGTGTGTGTGTAGAGAGAGAGAGAGAGAGAGGCGCGCGCGCGCGCGCGCGC
> D'C'D'D C'C B'D |23.2232636458128
ACACACACACACACACACACATATATATATATATATATATACACACACACACACACACACGTGTGTGTGTGTGTGTGTGT
ATATATATATATATATATATATATATATATATATATATATCTCTCTCTCTCTCTCTCTCTGTGTGTGTGTGTGTGTGTGT
> B'C'A'C B D A'B'|35.4677621095364
CTCTCTCTCTCTCTCTCTCTATATATATATATATATATATGCGCGCGCGCGCGCGCGCGCATATATATATATATATATAT
AGAGAGAGAGAGAGAGAGAGGTGTGTGTGTGTGTGTGTGTGCGCGCGCGCGCGCGCGCGCCTCTCTCTCTCTCTCTCTCT
> B B'B'C'D'A A B'|0.937114046112522
AGAGAGAGAGAGAGAGAGAGCTCTCTCTCTCTCTCTCTCTCTCTCTCTCTCTCTCTCTCTATATATATATATATATATAT
ACACACACACACACACACACGCGCGCGCGCGCGCGCGCGCGCGCGCGCGCGCGCGCGCGCCTCTCTCTCTCTCTCTCTCT
> B D'D'D C'C B C |29.6634658151453
AGAGAGAGAGAGAGAGAGAGACACACACACACACACACACACACACACACACACACACACGTGTGTGTGTGTGTGTGTGT
ATATATATATATATATATATATATATATATATATATATATAGAGAGAGAGAGAGAGAGAGATATATATATATATATATAT
> C'D C B D B'B'C |35.1369336568038
ATATATATATATATATATATGTGTGTGTGTGTGTGTGTGTATATATATATATATATATATAGAGAGAGAGAGAGAGAGAG
GTGTGTGTGTGTGTGTGTGTCTCTCTCTCTCTCTCTCTCTCTCTCTCTCTCTCTCTCTCTATATATATATATATATATAT
> C D'D C B C'D'D'|26.1483795939364
ATATATATATATATATATATACACACACACACACACACACGTGTGTGTGTGTGTGTGTGTATATATATATATATATATAT
AGAGAGAGAGAGAGAGAGAGATATATATATATATATATATACACACACACACACACACACACACACACACACACACACAC
> D'B C B C C D'D'|29.8581726057963
ACACACACACACACACACACAGAGAGAGAGAGAGAGAGAGATATATATATATATATATATAGAGAGAGAGAGAGAGAGAG
ATATATATATATATATATATATATATATATATATATATATACACACACACACACACACACACACACACACACACACACAC
> D'D B B'A'C A C |0.993448820572545
ACACACACACACACACACACGTGTGTGTGTGTGTGTGTGTAGAGAGAGAGAGAGAGAGAGCTCTCTCTCTCTCTCTCTCT
GCGCGCGCGCGCGCGCGCGCATATATATATATATATATATGCGCGCGCGCGCGCGCGCGCATATATATATATATATATAT
> B D'B C'C C A B |37.5634558593133
AGAGAGAGAGAGAGAGAGAGACACACACACACACACACACAGAGAGAGAGAGAGAGAGAGATATATATATATATATATAT
ATATATATATATATATATATATATATATATATATATATATGCGCGCGCGCGCGCGCGCGCAGAGAGAGAGAGAGAGAGAG
> C'B C'A'C D D'B'|30.439255894508
ATATATATATATATATATATAGAGAGAGAGAGAGAGAGAGATATATATATATATATATATGCGCGCGCGCGCGCGCGCGC
ATATATATATATATATATATGTGTGTGTGTGTGTGTGTGTACACACACACACACACACACCTCTCTCTCTCTCTCTCTCT
> C'D C D'D B D C'|23.7497887838182
ATATATATATATATATATATGTGTGTGTGTGTGTGTGTGTATATATATATATATATATATACACACACACACACACACAC
GTGTGTGTGTGTGTGTGTGTAGAGAGAGAGAGAGAGAGAGGTGTGTGTGTGTGTGTGTGTATATATATATATATATATAT
> A A A'D C'D D'D'|0.895145474836401
GCGCGCGCGCGCGCGCGCGCGCGCGCGCGCGCGCGCGCGCGCGCGCGCGCGCGCGCGCGCGTGTGTGTGTGTGTGTGTGT
ATATATATATATATATATATGTGTGTGTGTGTGTGTGTGTACACACACACACACACACACACACACACACACACACACAC
> C B'D C'C C C'C |32.057827880582
ATATATATATATATATATATCTCTCTCTCTCTCTCTCTCTGTGTGTGTGTGTGTGTGTGTATATATATATATATATATAT
ATATATATATATATATATATATATATATATATATATATATATATATATATATATATATATATATATATATATATATATAT
> C D B C B C B'B'|44.9077457958152
ATATATATATATATATATATGTGTGTGTGTGTGTGTGTGTAGAGAGAGAGAGAGAGAGAGATATATATATATATATATAT
AGAGAGAGAGAGAGAGAGAGATATATATATATATATATATCTCTCTCTCTCTCTCTCTCTCTCTCTCTCTCTCTCTCTCT
> B B C'B C D D D'|36.1904911989245
AGAGAGAGAGAGAGAGAGAGAGAGAGAGAGAGAGAGAGAGATATATATATATATATATATAGAGAGAGAGAGAGAGAGAG
ATATATATATATATATATATGTGTGTGTGTGTGTGTGTGTGTGTGTGTGTGTGTGTGTGTACACACACACACACACACAC
> C'B D'D'D'C C'D'|23.4417690791503
ATATATATATATATATATATAGAGAGAGAGAGAGAGAGAGACACACACACACACACACACACACACACACACACACACAC
ACACACACACACACACACACATATATATATATATATATATATATATATATATATATATATACACACACACACACACACAC
> C'B C'B A'C'D'B'|38.6803932547524
ATATATATATATATATATATAGAGAGAGAGAGAGAGAGAGATATATATATATATATATATAGAGAGAGAGAGAGAGAGAG
GCGCGCGCGCGCGCGCGCGCATATATATATATATATATATACACACACACACACACACACCTCTCTCTCTCTCTCTCTCT
> C C'D'B'C'C B'D'|30.8484175481965
ATATATATATATATATATATATATATATATATATATATATACACACACACACACACACACCTCTCTCTCTCTCTCTCTCT
ATATATATATATATATATATATATATATATATATATATATCTCTCTCTCTCTCTCTCTCTACACACACACACACACACAC
> C B C'B'C C C'C'|32.4402473068296
ATATATATATATATATATATAGAGAGAGAGAGAGAGAGAGATATATATATATATATATATCTCTCTCTCTCTCTCTCTCT
ATATATATATATATATATATATATATATATATATATATATATATATATATATATATATATATATATATATATATATATAT
> C A'B'B'B D B'C |40.0548771226716
ATATATATATATATATATATGCGCGCGCGCGCGCGCGCGCCTCTCTCTCTCTCTCTCTCTCTCTCTCTCTCTCTCTCTCT
AGAGAGAGAGAGAGAGAGAGGTGTGTGTGTGTGTGTGTGTCTCTCTCTCTCTCTCTCTCTATATATATATATATATATAT
> D'B'B'A C C D C'|32.9714735318732
ACACACACACACACACACACCTCTCTCTCTCTCTCTCTCTCTCTCTCTCTCTCTCTCTCTGCGCGCGCGCGCGCGCGCGC
ATATATATATATATATATATATATATATATATATATATATGTGTGTGTGTGTGTGTGTGTATATATATATATATATATAT
> C D C'A'C'B B'C'|33.7311138294817
ATATATATATATATATATATGTGTGTGTGTGTGTGTGTGTATATATATATATATATATATGCGCGCGCGCGCGCGCGCGC
ATATATATATATATATATATAGAGAGAGAGAGAGAGAGAGCTCTCTCTCTCTCTCTCTCTATATATATATATATATATAT
> B B B C B C'D'C |44.2585294541665
AGAGAGAGAGAGAGAGAGAGAGAGAGAGAGAGAGAGAGAGAGAGAGAGAGAGAGAGAGAGATATATATATATATATATAT
AGAGAGAGAGAGAGAGAGAGATATATATATATATATATATACACACACACACACACACACATATATATATATATATATAT
> B C'D'B'A'B'B D |36.8839358622579
AGAGAGAGAGAGAGAGAGAGATATATATATATATATATATACACACACACACACACACACCTCTCTCTCTCTCTCTCTCT
GCGCGCGCGCGCGCGCGCGCCTCTCTCTCTCTCTCTCTCTAGAGAGAGAGAGAGAGAGAGGTGTGTGTGTGTGTGTGTGT
> C A'D D D'C'C D |19.7514289389109
ATATATATATATATATATATGCGCGCGCGCGCGCGCGCGCGTGTGTGTGTGTGTGTGTGTGTGTGTGTGTGTGTGTGTGT
ACACACACACACACACACACATATATATATATATATATATATATATATATATATATATATGTGTGTGTGTGTGTGTGTGT
> B B'B D D D B B'|40.4032685436547
AGAGAGAGAGAGAGAGAGAGCTCTCTCTCTCTCTCTCTCTAGAGAGAGAGAGAGAGAGAGGTGTGTGTGTGTGTGTGTGT
GTGTGTGTGTGTGTGTGTGTGTGTGTGTGTGTGTGTGTGTAGAGAGAGAGAGAGAGAGAGCTCTCTCTCTCTCTCTCTCT
> C B D'B B'C D B |42.812634742669
ATATATATATATATATATATAGAGAGAGAGAGAGAGAGAGACACACACACACACACACACAGAGAGAGAGAGAGAGAGAG
CTCTCTCTCTCTCTCTCTCTATATATATATATATATATATGTGTGTGTGTGTGTGTGTGTAGAGAGAGAGAGAGAGAGAG
> C D C'B'A'D'C D'|23.7406336922012
ATATATATATATATATATATGTGTGTGTGTGTGTGTGTGTATATATATATATATATATATCTCTCTCTCTCTCTCTCTCT
GCGCGCGCGCGCGCGCGCGCACACACACACACACACACACATATATATATATATATATATACACACACACACACACACAC
> D B'B'B D C B'B'|43.8434264005103
GTGTGTGTGTGTGTGTGTGTCTCTCTCTCTCTCTCTCTCTCTCTCTCTCTCTCTCTCTCTAGAGAGAGAGAGAGAGAGAG
GTGTGTGTGTGTGTGTGTGTATATATATATATATATATATCTCTCTCTCTCTCTCTCTCTCTCTCTCTCTCTCTCTCTCT
> D'A'B'D A'B'B A'|30.8826058531822
ACACACACACACACACACACGCGCGCGCGCGCGCGCGCGCCTCTCTCTCTCTCTCTCTCTGTGTGTGTGTGTGTGTGTGT
GCGCGCGCGCGCGCGCGCGCCTCTCTCTCTCTCTCTCTCTAGAGAGAGAGAGAGAGAGAGGCGCGCGCGCGCGCGCGCGC
> B'D'B C B'C'A A'|0.999480910894648
CTCTCTCTCTCTCTCTCTCTACACACACACACACACACACAGAGAGAGAGAGAGAGAGAGATATATATATATATATATAT
CTCTCTCTCTCTCTCTCTCTATATATATATATATATATATGCGCGCGCGCGCGCGCGCGCGCGCGCGCGCGCGCGCGCGC
> B B C'D'C'B'D'D |32.9753419440555
AGAGAGAGAGAGAGAGAGAGAGAGAGAGAGAGAGAGAGAGATATATATATATATATATATACACACACACACACACACAC
ATATATATATATATATATATCTCTCTCTCTCTCTCTCTCTACACACACACACACACACACGTGTGTGTGTGTGTGTGTGT
> C'C'C'B B B'C'D'|37.6130616898467
ATATATATATATATATATATATATATATATATATATATATATATATATATATATATATATAGAGAGAGAGAGAGAGAGAG
AGAGAGAGAGAGAGAGAGAGCTCTCTCTCTCTCTCTCTCTATATATATATATATATATATACACACACACACACACACAC
> B'D'D'B'C'D'C'A |27.3854865685071
CTCTCTCTCTCTCTCTCTCTACACACACACACACACACACACACACACACACACACACACCTCTCTCTCTCTCTCTCTCT
ATATATATATATATATATATACACACACACACACACACACATATATATATATATATATATGCGCGCGCGCGCGCGCGCGC
> C'D'D'A'A D A C'|1.01501693172113
ATATATATATATATATATATACACACACACACACACACACACACACACACACACACACACGCGCGCGCGCGCGCGCGCGC
GCGCGCGCGCGCGCGCGCGCGTGTGTGTGTGTGTGTGTGTGCGCGCGCGCGCGCGCGCGCATATATATATATATATATAT
> C'C B'D'B B D C'|34.1072126516527
ATATATATATATATATATATATATATATATATATATATATCTCTCTCTCTCTCTCTCTCTACACACACACACACACACAC
AGAGAGAGAGAGAGAGAGAGAGAGAGAGAGAGAGAGAGAGGTGTGTGTGTGTGTGTGTGTATATATATATATATATATAT
> B'D B'A'D A C'C |0.950799467914621
CTCTCTCTCTCTCTCTCTCTGTGTGTGTGTGTGTGTGTGTCTCTCTCTCTCTCTCTCTCTGCGCGCGCGCGCGCGCGCGC
GTGTGTGTGTGTGTGTGTGTGCGCGCGCGCGCGCGCGCGCATATATATATATATATATATATATATATATATATATATAT
> A'C D B'A B'B'A |34.5116152364447
GCGCGCGCGCGCGCGCGCGCATATATATATATATATATATGTGTGTGTGTGTGTGTGTGTCTCTCTCTCTCTCTCTCTCT
GCGCGCGCGCGCGCGCGCGCCTCTCTCTCTCTCTCTCTCTCTCTCTCTCTCTCTCTCTCTGCGCGCGCGCGCGCGCGCGC
> C C B D B'A'D D'|29.5686714952151
ATATATATATATATATATATATATATATATATATATATATAGAGAGAGAGAGAGAGAGAGGTGTGTGTGTGTGTGTGTGT
CTCTCTCTCTCTCTCTCTCTGCGCGCGCGCGCGCGCGCGCGTGTGTGTGTGTGTGTGTGTACACACACACACACACACAC
> B'C'C'C B'D'B A |34.1450710737511
CTCTCTCTCTCTCTCTCTCTATATATATATATATATATATATATATATATATATATATATATATATATATATATATATAT
CTCTCTCTCTCTCTCTCTCTACACACACACACACACACACAGAGAGAGAGAGAGAGAGAGGCGCGCGCGCGCGCGCGCGC
> B'C D'D B'C'C B |36.17803560876
CTCTCTCTCTCTCTCTCTCTATATATATATATATATATATACACACACACACACACACACGTGTGTGTGTGTGTGTGTGT
CTCTCTCTCTCTCTCTCTCTATATATATATATATATATATATATATATATATATATATATAGAGAGAGAGAGAGAGAGAG
> A'B A'D'D'B C D |1.0520865443311
GCGCGCGCGCGCGCGCGCGCAGAGAGAGAGAGAGAGAGAGGCGCGCGCGCGCGCGCGCGCACACACACACACACACACAC
ACACACACACACACACACACAGAGAGAGAGAGAGAGAGAGATATATATATATATATATATGTGTGTGTGTGTGTGTGTGT
> D'B A B B'D'C'C'|37.1190670845994
ACACACACACACACACACACAGAGAGAGAGAGAGAGAGAGGCGCGCGCGCGCGCGCGCGCAGAGAGAGAGAGAGAGAGAG
CTCTCTCTCTCTCTCTCTCTACACACACACACACACACACATATATATATATATATATATATATATATATATATATATAT
> B D'A'D'B'D'B'B |38.4509771404979
AGAGAGAGAGAGAGAGAGAGACACACACACACACACACACGCGCGCGCGCGCGCGCGCGCACACACACACACACACACAC
CTCTCTCTCTCTCTCTCTCTACACACACACACACACACACCTCTCTCTCTCTCTCTCTCTAGAGAGAGAGAGAGAGAGAG
> D'D A'B C A B'D'|28.531757146817
ACACACACACACACACACACGTGTGTGTGTGTGTGTGTGTGCGCGCGCGCGCGCGCGCGCAGAGAGAGAGAGAGAGAGAG
ATATATATATATATATATATGCGCGCGCGCGCGCGCGCGCCTCTCTCTCTCTCTCTCTCTACACACACACACACACACAC
> D'D D B'B'B B'B'|43.697733977205
ACACACACACACACACACACGTGTGTGTGTGTGTGTGTGTGTGTGTGTGTGTGTGTGTGTCTCTCTCTCTCTCTCTCTCT
CTCTCTCTCTCTCTCTCTCTAGAGAGAGAGAGAGAGAGAGCTCTCTCTCTCTCTCTCTCTCTCTCTCTCTCTCTCTCTCT
> D D'D'D D D'B B'|23.027639307193
GTGTGTGTGTGTGTGTGTGTACACACACACACACACACACACACACACACACACACACACGTGTGTGTGTGTGTGTGTGT
GTGTGTGTGTGTGTGTGTGTACACACACACACACACACACAGAGAGAGAGAGAGAGAGAGCTCTCTCTCTCTCTCTCTCT
> C'D D B A'C'B'B'|34.6251337405401
ATATATATATATATATATATGTGTGTGTGTGTGTGTGTGTGTGTGTGTGTGTGTGTGTGTAGAGAGAGAGAGAGAGAGAG
GCGCGCGCGCGCGCGCGCGCATATATATATATATATATATCTCTCTCTCTCTCTCTCTCTCTCTCTCTCTCTCTCTCTCT
> C'C D D A D'D'C |20.5510196258997
ATATATATATATATATATATATATATATATATATATATATGTGTGTGTGTGTGTGTGTGTGTGTGTGTGTGTGTGTGTGT
GCGCGCGCGCGCGCGCGCGCACACACACACACACACACACACACACACACACACACACACATATATATATATATATATAT
> C'B'D C'B B D B'|40.5565688480829
ATATATATATATATATATATCTCTCTCTCTCTCTCTCTCTGTGTGTGTGTGTGTGTGTGTATATATATATATATATATAT
AGAGAGAGAGAGAGAGAGAGAGAGAGAGAGAGAGAGAGAGGTGTGTGTGTGTGTGTGTGTCTCTCTCTCTCTCTCTCTCT
> C'B B'D'B'A D'C'|34.1523574440597
ATATATATATATATATATATAGAGAGAGAGAGAGAGAGAGCTCTCTCTCTCTCTCTCTCTACACACACACACACACACAC
CTCTCTCTCTCTCTCTCTCTGCGCGCGCGCGCGCGCGCGCACACACACACACACACACACATATATATATATATATATAT
> D B C'D C'C C'D'|24.6679278558433
GTGTGTGTGTGTGTGTGTGTAGAGAGAGAGAGAGAGAGAGATATATATATATATATATATGTGTGTGTGTGTGTGTGTGT
ATATATATATATATATATATATATATATATATATATATATATATATATATATATATATATACACACACACACACACACAC
> B B'D'A'D'B C'D'|31.8937127123073
AGAGAGAGAGAGAGAGAGAGCTCTCTCTCTCTCTCTCTCTACACACACACACACACACACGCGCGCGCGCGCGCGCGCGC
ACACACACACACACACACACAGAGAGAGAGAGAGAGAGAGATATATATATATATATATATACACACACACACACACACAC
> C B'B'D C B C B'|41.2071397257244
ATATATATATATATATATATCTCTCTCTCTCTCTCTCTCTCTCTCTCTCTCTCTCTCTCTGTGTGTGTGTGTGTGTGTGT
ATATATATATATATATATATAGAGAGAGAGAGAGAGAGAGATATATATATATATATATATCTCTCTCTCTCTCTCTCTCT
> C'D D C B D'C B |29.1059013823206
ATATATATATATATATATATGTGTGTGTGTGTGTGTGTGTGTGTGTGTGTGTGTGTGTGTATATATATATATATATATAT
AGAGAGAGAGAGAGAGAGAGACACACACACACACACACACATATATATATATATATATATAGAGAGAGAGAGAGAGAGAG
> C'C'B D'D D B'B'|31.8508708779245
ATATATATATATATATATATATATATATATATATATATATAGAGAGAGAGAGAGAGAGAGACACACACACACACACACAC
GTGTGTGTGTGTGTGTGTGTGTGTGTGTGTGTGTGTGTGTCTCTCTCTCTCTCTCTCTCTCTCTCTCTCTCTCTCTCTCT
> A D'A B B'D B A'|0.975065733748233
GCGCGCGCGCGCGCGCGCGCACACACACACACACACACACGCGCGCGCGCGCGCGCGCGCAGAGAGAGAGAGAGAGAGAG
CTCTCTCTCTCTCTCTCTCTGTGTGTGTGTGTGTGTGTGTAGAGAGAGAGAGAGAGAGAGGCGCGCGCGCGCGCGCGCGC
> B'C'D A'C B D C'|30.4391498453132
CTCTCTCTCTCTCTCTCTCTATATATATATATATATATATGTGTGTGTGTGTGTGTGTGTGCGCGCGCGCGCGCGCGCGC
ATATATATATATATATATATAGAGAGAGAGAGAGAGAGAGGTGTGTGTGTGTGTGTGTGTATATATATATATATATATAT
> C D D'D D C'D'A |18.4713490355776
ATATATATATATATATATATGTGTGTGTGTGTGTGTGTGTACACACACACACACACACACGTGTGTGTGTGTGTGTGTGT
GTGTGTGTGTGTGTGTGTGTATATATATATATATATATATACACACACACACACACACACGCGCGCGCGCGCGCGCGCGC
> B'B'D A C'B D'C |35.0017258377943
CTCTCTCTCTCTCTCTCTCTCTCTCTCTCTCTCTCTCTCTGTGTGTGTGTGTGTGTGTGTGCGCGCGCGCGCGCGCGCGC
ATATATATATATATATATATAGAGAGAGAGAGAGAGAGAGACACACACACACACACACACATATATATATATATATATAT
> C'C'B D'C'C'A'B'|31.1217348555552
ATATATATATATATATATATATATATATATATATATATATAGAGAGAGAGAGAGAGAGAGACACACACACACACACACAC
ATATATATATATATATATATATATATATATATATATATATGCGCGCGCGCGCGCGCGCGCCTCTCTCTCTCTCTCTCTCT
> B D C D D'B'D C |29.5704071346769
AGAGAGAGAGAGAGAGAGAGGTGTGTGTGTGTGTGTGTGTATATATATATATATATATATGTGTGTGTGTGTGTGTGTGT
ACACACACACACACACACACCTCTCTCTCTCTCTCTCTCTGTGTGTGTGTGTGTGTGTGTATATATATATATATATATAT
> C B'D B'C A'C D'|28.7921397631037
ATATATATATATATATATATCTCTCTCTCTCTCTCTCTCTGTGTGTGTGTGTGTGTGTGTCTCTCTCTCTCTCTCTCTCT
ATATATATATATATATATATGCGCGCGCGCGCGCGCGCGCATATATATATATATATATATACACACACACACACACACAC
> B'C C D'C'B'B'B'|41.2654511575339
CTCTCTCTCTCTCTCTCTCTATATATATATATATATATATATATATATATATATATATATACACACACACACACACACAC
ATATATATATATATATATATCTCTCTCTCTCTCTCTCTCTCTCTCTCTCTCTCTCTCTCTCTCTCTCTCTCTCTCTCTCT
> C D'C C B'C'C D |28.5203050715342
ATATATATATATATATATATACACACACACACACACACACATATATATATATATATATATATATATATATATATATATAT
CTCTCTCTCTCTCTCTCTCTATATATATATATATATATATATATATATATATATATATATGTGTGTGTGTGTGTGTGTGT
> A D'D'B C D'B D'|26.5967214588678
GCGCGCGCGCGCGCGCGCGCACACACACACACACACACACACACACACACACACACACACAGAGAGAGAGAGAGAGAGAG
ATATATATATATATATATATACACACACACACACACACACAGAGAGAGAGAGAGAGAGAGACACACACACACACACACAC
> D B'C C B'C A B'|35.3067157179038
GTGTGTGTGTGTGTGTGTGTCTCTCTCTCTCTCTCTCTCTATATATATATATATATATATATATATATATATATATATAT
CTCTCTCTCTCTCTCTCTCTATATATATATATATATATATGCGCGCGCGCGCGCGCGCGCCTCTCTCTCTCTCTCTCTCT
> C A C B C'A C C'|32.1501903499164
ATATATATATATATATATATGCGCGCGCGCGCGCGCGCGCATATATATATATATATATATAGAGAGAGAGAGAGAGAGAG
ATATATATATATATATATATGCGCGCGCGCGCGCGCGCGCATATATATATATATATATATATATATATATATATATATAT
> C C'C'D'D D'B B'|32.0865918652834
ATATATATATATATATATATATATATATATATATATATATATATATATATATATATATATACACACACACACACACACAC
GTGTGTGTGTGTGTGTGTGTACACACACACACACACACACAGAGAGAGAGAGAGAGAGAGCTCTCTCTCTCTCTCTCTCT
> B D C'C C B D C |30.4641364802221
AGAGAGAGAGAGAGAGAGAGGTGTGTGTGTGTGTGTGTGTATATATATATATATATATATATATATATATATATATATAT
ATATATATATATATATATATAGAGAGAGAGAGAGAGAGAGGTGTGTGTGTGTGTGTGTGTATATATATATATATATATAT
> B'A D'C C B'C'D'|31.2329300350622
CTCTCTCTCTCTCTCTCTCTGCGCGCGCGCGCGCGCGCGCACACACACACACACACACACATATATATATATATATATAT
ATATATATATATATATATATCTCTCTCTCTCTCTCTCTCTATATATATATATATATATATACACACACACACACACACAC
> C D'B'B C B B'A |38.7900724051956
ATATATATATATATATATATACACACACACACACACACACCTCTCTCTCTCTCTCTCTCTAGAGAGAGAGAGAGAGAGAG
ATATATATATATATATATATAGAGAGAGAGAGAGAGAGAGCTCTCTCTCTCTCTCTCTCTGCGCGCGCGCGCGCGCGCGC
> C'B B C'B'B'D D'|39.1254406963572
ATATATATATATATATATATAGAGAGAGAGAGAGAGAGAGAGAGAGAGAGAGAGAGAGAGATATATATATATATATATAT
CTCTCTCTCTCTCTCTCTCTCTCTCTCTCTCTCTCTCTCTGTGTGTGTGTGTGTGTGTGTACACACACACACACACACAC
> D D'C'D'A C B D'|23.1681466582393
GTGTGTGTGTGTGTGTGTGTACACACACACACACACACACATATATATATATATATATATACACACACACACACACACAC
GCGCGCGCGCGCGCGCGCGCATATATATATATATATATATAGAGAGAGAGAGAGAGAGAGACACACACACACACACACAC
> B B C'B'C'C D D'|36.8527835395476
AGAGAGAGAGAGAGAGAGAGAGAGAGAGAGAGAGAGAGAGATATATATATATATATATATCTCTCTCTCTCTCTCTCTCT
ATATATATATATATATATATATATATATATATATATATATGTGTGTGTGTGTGTGTGTGTACACACACACACACACACAC
> B D'D C A C D'D'|23.6268295765128
AGAGAGAGAGAGAGAGAGAGACACACACACACACACACACGTGTGTGTGTGTGTGTGTGTATATATATATATATATATAT
GCGCGCGCGCGCGCGCGCGCATATATATATATATATATATACACACACACACACACACACACACACACACACACACACAC
> C D'D B'C'D B'A |28.5355533020851
ATATATATATATATATATATACACACACACACACACACACGTGTGTGTGTGTGTGTGTGTCTCTCTCTCTCTCTCTCTCT
ATATATATATATATATATATGTGTGTGTGTGTGTGTGTGTCTCTCTCTCTCTCTCTCTCTGCGCGCGCGCGCGCGCGCGC
> B C'D B A'D'B'C'|35.0225783057995
AGAGAGAGAGAGAGAGAGAGATATATATATATATATATATGTGTGTGTGTGTGTGTGTGTAGAGAGAGAGAGAGAGAGAG
GCGCGCGCGCGCGCGCGCGCACACACACACACACACACACCTCTCTCTCTCTCTCTCTCTATATATATATATATATATAT
> C B D B B C'A D'|34.4757368175295
ATATATATATATATATATATAGAGAGAGAGAGAGAGAGAGGTGTGTGTGTGTGTGTGTGTAGAGAGAGAGAGAGAGAGAG
AGAGAGAGAGAGAGAGAGAGATATATATATATATATATATGCGCGCGCGCGCGCGCGCGCACACACACACACACACACAC
> B'C D D B C'D B |32.9001240061115
CTCTCTCTCTCTCTCTCTCTATATATATATATATATATATGTGTGTGTGTGTGTGTGTGTGTGTGTGTGTGTGTGTGTGT
AGAGAGAGAGAGAGAGAGAGATATATATATATATATATATGTGTGTGTGTGTGTGTGTGTAGAGAGAGAGAGAGAGAGAG
> B B'C'B'A A'D C |1.04763545379437
AGAGAGAGAGAGAGAGAGAGCTCTCTCTCTCTCTCTCTCTATATATATATATATATATATCTCTCTCTCTCTCTCTCTCT
GCGCGCGCGCGCGCGCGCGCGCGCGCGCGCGCGCGCGCGCGTGTGTGTGTGTGTGTGTGTATATATATATATATATATAT
> C D D'C'C D C C |22.959458890881
ATATATATATATATATATATGTGTGTGTGTGTGTGTGTGTACACACACACACACACACACATATATATATATATATATAT
ATATATATATATATATATATGTGTGTGTGTGTGTGTGTGTATATATATATATATATATATATATATATATATATATATAT
> D C'C C'B B'D'D |29.9427519398437
GTGTGTGTGTGTGTGTGTGTATATATATATATATATATATATATATATATATATATATATATATATATATATATATATAT
AGAGAGAGAGAGAGAGAGAGCTCTCTCTCTCTCTCTCTCTACACACACACACACACACACGTGTGTGTGTGTGTGTGTGT
> B'A B'B D'C'B'D'|36.3486453414084
CTCTCTCTCTCTCTCTCTCTGCGCGCGCGCGCGCGCGCGCCTCTCTCTCTCTCTCTCTCTAGAGAGAGAGAGAGAGAGAG
ACACACACACACACACACACATATATATATATATATATATCTCTCTCTCTCTCTCTCTCTACACACACACACACACACAC
> C C'B C'C B'B'B |41.0377086437725
ATATATATATATATATATATATATATATATATATATATATAGAGAGAGAGAGAGAGAGAGATATATATATATATATATAT
ATATATATATATATATATATCTCTCTCTCTCTCTCTCTCTCTCTCTCTCTCTCTCTCTCTAGAGAGAGAGAGAGAGAGAG
> D D D A'B C D A'|21.6484213649835
GTGTGTGTGTGTGTGTGTGTGTGTGTGTGTGTGTGTGTGTGTGTGTGTGTGTGTGTGTGTGCGCGCGCGCGCGCGCGCGC
AGAGAGAGAGAGAGAGAGAGATATATATATATATATATATGTGTGTGTGTGTGTGTGTGTGCGCGCGCGCGCGCGCGCGC
> B D B D'C A B A |0.966306259397457
AGAGAGAGAGAGAGAGAGAGGTGTGTGTGTGTGTGTGTGTAGAGAGAGAGAGAGAGAGAGACACACACACACACACACAC
ATATATATATATATATATATGCGCGCGCGCGCGCGCGCGCAGAGAGAGAGAGAGAGAGAGGCGCGCGCGCGCGCGCGCGC
> A'D B D'C B'C'C |29.5295126197931
GCGCGCGCGCGCGCGCGCGCGTGTGTGTGTGTGTGTGTGTAGAGAGAGAGAGAGAGAGAGACACACACACACACACACAC
ATATATATATATATATATATCTCTCTCTCTCTCTCTCTCTATATATATATATATATATATATATATATATATATATATAT
> C'B'C'D'B D'C'B |34.8589636895046
ATATATATATATATATATATCTCTCTCTCTCTCTCTCTCTATATATATATATATATATATACACACACACACACACACAC
AGAGAGAGAGAGAGAGAGAGACACACACACACACACACACATATATATATATATATATATAGAGAGAGAGAGAGAGAGAG
> C'D'C D C'D D'D'|18.4040173866098
ATATATATATATATATATATACACACACACACACACACACATATATATATATATATATATGTGTGTGTGTGTGTGTGTGT
ATATATATATATATATATATGTGTGTGTGTGTGTGTGTGTACACACACACACACACACACACACACACACACACACACAC
> A D D D'D B'B D |23.9973085410033
GCGCGCGCGCGCGCGCGCGCGTGTGTGTGTGTGTGTGTGTGTGTGTGTGTGTGTGTGTGTACACACACACACACACACAC
GTGTGTGTGTGTGTGTGTGTCTCTCTCTCTCTCTCTCTCTAGAGAGAGAGAGAGAGAGAGGTGTGTGTGTGTGTGTGTGT
> B'D'C B'B'B'D D |36.1896272690398
CTCTCTCTCTCTCTCTCTCTACACACACACACACACACACATATATATATATATATATATCTCTCTCTCTCTCTCTCTCT
CTCTCTCTCTCTCTCTCTCTCTCTCTCTCTCTCTCTCTCTGTGTGTGTGTGTGTGTGTGTGTGTGTGTGTGTGTGTGTGT
> D B'C D D D D C'|20.1499041267792
GTGTGTGTGTGTGTGTGTGTCTCTCTCTCTCTCTCTCTCTATATATATATATATATATATGTGTGTGTGTGTGTGTGTGT
GTGTGTGTGTGTGTGTGTGTGTGTGTGTGTGTGTGTGTGTGTGTGTGTGTGTGTGTGTGTATATATATATATATATATAT
> D B A'C'D'D B B |32.6480059422385
GTGTGTGTGTGTGTGTGTGTAGAGAGAGAGAGAGAGAGAGGCGCGCGCGCGCGCGCGCGCATATATATATATATATATAT
ACACACACACACACACACACGTGTGTGTGTGTGTGTGTGTAGAGAGAGAGAGAGAGAGAGAGAGAGAGAGAGAGAGAGAG
> B D B'B'A D A A'|1.04939280161421
AGAGAGAGAGAGAGAGAGAGGTGTGTGTGTGTGTGTGTGTCTCTCTCTCTCTCTCTCTCTCTCTCTCTCTCTCTCTCTCT
GCGCGCGCGCGCGCGCGCGCGTGTGTGTGTGTGTGTGTGTGCGCGCGCGCGCGCGCGCGCGCGCGCGCGCGCGCGCGCGC
> D'D'A D B'C D A'|21.77737783527
ACACACACACACACACACACACACACACACACACACACACGCGCGCGCGCGCGCGCGCGCGTGTGTGTGTGTGTGTGTGT
CTCTCTCTCTCTCTCTCTCTATATATATATATATATATATGTGTGTGTGTGTGTGTGTGTGCGCGCGCGCGCGCGCGCGC
> A'D'D'C B'B C'A |30.4486819927147
GCGCGCGCGCGCGCGCGCGCACACACACACACACACACACACACACACACACACACACACATATATATATATATATATAT
CTCTCTCTCTCTCTCTCTCTAGAGAGAGAGAGAGAGAGAGATATATATATATATATATATGCGCGCGCGCGCGCGCGCGC
> C D'D C C B'D'C |24.5112059377169
ATATATATATATATATATATACACACACACACACACACACGTGTGTGTGTGTGTGTGTGTATATATATATATATATATAT
ATATATATATATATATATATCTCTCTCTCTCTCTCTCTCTACACACACACACACACACACATATATATATATATATATAT
> C'C'A'D D'C'C'B'|26.2893209375008
ATATATATATATATATATATATATATATATATATATATATGCGCGCGCGCGCGCGCGCGCGTGTGTGTGTGTGTGTGTGT
ACACACACACACACACACACATATATATATATATATATATATATATATATATATATATATCTCTCTCTCTCTCTCTCTCT
> B'D C C D'B C'B |36.0576320514513
CTCTCTCTCTCTCTCTCTCTGTGTGTGTGTGTGTGTGTGTATATATATATATATATATATATATATATATATATATATAT
ACACACACACACACACACACAGAGAGAGAGAGAGAGAGAGATATATATATATATATATATAGAGAGAGAGAGAGAGAGAG
> B C B'B C'D B B'|44.7139425584317
AGAGAGAGAGAGAGAGAGAGATATATATATATATATATATCTCTCTCTCTCTCTCTCTCTAGAGAGAGAGAGAGAGAGAG
ATATATATATATATATATATGTGTGTGTGTGTGTGTGTGTAGAGAGAGAGAGAGAGAGAGCTCTCTCTCTCTCTCTCTCT
> C'D D B B'A B'D'|34.4685723230927
ATATATATATATATATATATGTGTGTGTGTGTGTGTGTGTGTGTGTGTGTGTGTGTGTGTAGAGAGAGAGAGAGAGAGAG
CTCTCTCTCTCTCTCTCTCTGCGCGCGCGCGCGCGCGCGCCTCTCTCTCTCTCTCTCTCTACACACACACACACACACAC
> A C'B'D'D'B D'C |29.5529149633675
GCGCGCGCGCGCGCGCGCGCATATATATATATATATATATCTCTCTCTCTCTCTCTCTCTACACACACACACACACACAC
ACACACACACACACACACACAGAGAGAGAGAGAGAGAGAGACACACACACACACACACACATATATATATATATATATAT
> D'C'C'B'C'C C C'|32.0033705716718
ACACACACACACACACACACATATATATATATATATATATATATATATATATATATATATCTCTCTCTCTCTCTCTCTCT
ATATATATATATATATATATATATATATATATATATATATATATATATATATATATATATATATATATATATATATATAT
> B'D'C'B D'D'D C'|28.0836476835813
CTCTCTCTCTCTCTCTCTCTACACACACACACACACACACATATATATATATATATATATAGAGAGAGAGAGAGAGAGAG
ACACACACACACACACACACACACACACACACACACACACGTGTGTGTGTGTGTGTGTGTATATATATATATATATATAT
> B C D'B D B C'C'|34.2985797067559
AGAGAGAGAGAGAGAGAGAGATATATATATATATATATATACACACACACACACACACACAGAGAGAGAGAGAGAGAGAG
GTGTGTGTGTGTGTGTGTGTAGAGAGAGAGAGAGAGAGAGATATATATATATATATATATATATATATATATATATATAT
> D B'C C A'B B'A'|35.2616613863317
GTGTGTGTGTGTGTGTGTGTCTCTCTCTCTCTCTCTCTCTATATATATATATATATATATATATATATATATATATATAT
GCGCGCGCGCGCGCGCGCGCAGAGAGAGAGAGAGAGAGAGCTCTCTCTCTCTCTCTCTCTGCGCGCGCGCGCGCGCGCGC
> B D'C'B C B'C'C |39.7255127858187
AGAGAGAGAGAGAGAGAGAGACACACACACACACACACACATATATATATATATATATATAGAGAGAGAGAGAGAGAGAG
ATATATATATATATATATATCTCTCTCTCTCTCTCTCTCTATATATATATATATATATATATATATATATATATATATAT
> B B D A'B D'A'B |39.3333552688578
AGAGAGAGAGAGAGAGAGAGAGAGAGAGAGAGAGAGAGAGGTGTGTGTGTGTGTGTGTGTGCGCGCGCGCGCGCGCGCGC
AGAGAGAGAGAGAGAGAGAGACACACACACACACACACACGCGCGCGCGCGCGCGCGCGCAGAGAGAGAGAGAGAGAGAG
> B'C'A'C'D'B'D C'|30.0366849382408
CTCTCTCTCTCTCTCTCTCTATATATATATATATATATATGCGCGCGCGCGCGCGCGCGCATATATATATATATATATAT
ACACACACACACACACACACCTCTCTCTCTCTCTCTCTCTGTGTGTGTGTGTGTGTGTGTATATATATATATATATATAT
> D'A D D D D D'A |14.5600375125173
ACACACACACACACACACACGCGCGCGCGCGCGCGCGCGCGTGTGTGTGTGTGTGTGTGTGTGTGTGTGTGTGTGTGTGT
GTGTGTGTGTGTGTGTGTGTGTGTGTGTGTGTGTGTGTGTACACACACACACACACACACGCGCGCGCGCGCGCGCGCGC
> B B C B C B D A'|41.3750948488539
AGAGAGAGAGAGAGAGAGAGAGAGAGAGAGAGAGAGAGAGATATATATATATATATATATAGAGAGAGAGAGAGAGAGAG
ATATATATATATATATATATAGAGAGAGAGAGAGAGAGAGGTGTGTGTGTGTGTGTGTGTGCGCGCGCGCGCGCGCGCGC
> D'C'B D B A B'C'|36.8487520945294
ACACACACACACACACACACATATATATATATATATATATAGAGAGAGAGAGAGAGAGAGGTGTGTGTGTGTGTGTGTGT
AGAGAGAGAGAGAGAGAGAGGCGCGCGCGCGCGCGCGCGCCTCTCTCTCTCTCTCTCTCTATATATATATATATATATAT
> B'D'C D'C D B D |28.1012173417528
CTCTCTCTCTCTCTCTCTCTACACACACACACACACACACATATATATATATATATATATACACACACACACACACACAC
ATATATATATATATATATATGTGTGTGTGTGTGTGTGTGTAGAGAGAGAGAGAGAGAGAGGTGTGTGTGTGTGTGTGTGT
> B'D'D C C D'D'C'|22.2857793408913
CTCTCTCTCTCTCTCTCTCTACACACACACACACACACACGTGTGTGTGTGTGTGTGTGTATATATATATATATATATAT
ATATATATATATATATATATACACACACACACACACACACACACACACACACACACACACATATATATATATATATATAT
> D'B'D B'C B'C D'|31.2103712587987
ACACACACACACACACACACCTCTCTCTCTCTCTCTCTCTGTGTGTGTGTGTGTGTGTGTCTCTCTCTCTCTCTCTCTCT
ATATATATATATATATATATCTCTCTCTCTCTCTCTCTCTATATATATATATATATATATACACACACACACACACACAC
> B B C'C D B C B'|41.7891754739673
AGAGAGAGAGAGAGAGAGAGAGAGAGAGAGAGAGAGAGAGATATATATATATATATATATATATATATATATATATATAT
GTGTGTGTGTGTGTGTGTGTAGAGAGAGAGAGAGAGAGAGATATATATATATATATATATCTCTCTCTCTCTCTCTCTCT
> C'B B D'B'B'B B'|52.551181720246
ATATATATATATATATATATAGAGAGAGAGAGAGAGAGAGAGAGAGAGAGAGAGAGAGAGACACACACACACACACACAC
CTCTCTCTCTCTCTCTCTCTCTCTCTCTCTCTCTCTCTCTAGAGAGAGAGAGAGAGAGAGCTCTCTCTCTCTCTCTCTCT
> C B A'A A'C A'D |1.02815263328745
ATATATATATATATATATATAGAGAGAGAGAGAGAGAGAGGCGCGCGCGCGCGCGCGCGCGCGCGCGCGCGCGCGCGCGC
GCGCGCGCGCGCGCGCGCGCATATATATATATATATATATGCGCGCGCGCGCGCGCGCGCGTGTGTGTGTGTGTGTGTGT
> D'B C'A B'D'C'D'|29.7301273533833
ACACACACACACACACACACAGAGAGAGAGAGAGAGAGAGATATATATATATATATATATGCGCGCGCGCGCGCGCGCGC
CTCTCTCTCTCTCTCTCTCTACACACACACACACACACACATATATATATATATATATATACACACACACACACACACAC
> D'C'B C'C D'C'C'|26.4678004744975
ACACACACACACACACACACATATATATATATATATATATAGAGAGAGAGAGAGAGAGAGATATATATATATATATATAT
ATATATATATATATATATATACACACACACACACACACACATATATATATATATATATATATATATATATATATATATAT
> C A B A C B D D'|1.02094159622492
ATATATATATATATATATATGCGCGCGCGCGCGCGCGCGCAGAGAGAGAGAGAGAGAGAGGCGCGCGCGCGCGCGCGCGC
ATATATATATATATATATATAGAGAGAGAGAGAGAGAGAGGTGTGTGTGTGTGTGTGTGTACACACACACACACACACAC
> B'C'C B'D B'D D'|33.0604029050231
CTCTCTCTCTCTCTCTCTCTATATATATATATATATATATATATATATATATATATATATCTCTCTCTCTCTCTCTCTCT
GTGTGTGTGTGTGTGTGTGTCTCTCTCTCTCTCTCTCTCTGTGTGTGTGTGTGTGTGTGTACACACACACACACACACAC
> D'D B C B'A D'D'|29.2937760792427
ACACACACACACACACACACGTGTGTGTGTGTGTGTGTGTAGAGAGAGAGAGAGAGAGAGATATATATATATATATATAT
CTCTCTCTCTCTCTCTCTCTGCGCGCGCGCGCGCGCGCGCACACACACACACACACACACACACACACACACACACACAC
> A C'C C'C D'C'B |30.2066276195578
GCGCGCGCGCGCGCGCGCGCATATATATATATATATATATATATATATATATATATATATATATATATATATATATATAT
ATATATATATATATATATATACACACACACACACACACACATATATATATATATATATATAGAGAGAGAGAGAGAGAGAG
> B'D'B D'D D'B D'|29.0924004773366
CTCTCTCTCTCTCTCTCTCTACACACACACACACACACACAGAGAGAGAGAGAGAGAGAGACACACACACACACACACAC
GTGTGTGTGTGTGTGTGTGTACACACACACACACACACACAGAGAGAGAGAGAGAGAGAGACACACACACACACACACAC
> D'C B D'C'B'C'C |28.5554556577769
ACACACACACACACACACACATATATATATATATATATATAGAGAGAGAGAGAGAGAGAGACACACACACACACACACAC
ATATATATATATATATATATCTCTCTCTCTCTCTCTCTCTATATATATATATATATATATATATATATATATATATATAT
> A'C B D'B'D'D'C'|28.5864076290082
GCGCGCGCGCGCGCGCGCGCATATATATATATATATATATAGAGAGAGAGAGAGAGAGAGACACACACACACACACACAC
CTCTCTCTCTCTCTCTCTCTACACACACACACACACACACACACACACACACACACACACATATATATATATATATATAT
> C'B C B D'B'A D |35.214048215577
ATATATATATATATATATATAGAGAGAGAGAGAGAGAGAGATATATATATATATATATATAGAGAGAGAGAGAGAGAGAG
ACACACACACACACACACACCTCTCTCTCTCTCTCTCTCTGCGCGCGCGCGCGCGCGCGCGTGTGTGTGTGTGTGTGTGT
> D'C D B'B'C'B'C'|37.0656310247793
ACACACACACACACACACACATATATATATATATATATATGTGTGTGTGTGTGTGTGTGTCTCTCTCTCTCTCTCTCTCT
CTCTCTCTCTCTCTCTCTCTATATATATATATATATATATCTCTCTCTCTCTCTCTCTCTATATATATATATATATATAT
> C D'D C'D'B'B'B'|34.1731527643358
ATATATATATATATATATATACACACACACACACACACACGTGTGTGTGTGTGTGTGTGTATATATATATATATATATAT
ACACACACACACACACACACCTCTCTCTCTCTCTCTCTCTCTCTCTCTCTCTCTCTCTCTCTCTCTCTCTCTCTCTCTCT
> C C D C'C'D'D'C'|24.0742748665317
ATATATATATATATATATATATATATATATATATATATATGTGTGTGTGTGTGTGTGTGTATATATATATATATATATAT
ATATATATATATATATATATACACACACACACACACACACACACACACACACACACACACATATATATATATATATATAT
> B'B B'B'C'A D'C'|39.5998895388817
CTCTCTCTCTCTCTCTCTCTAGAGAGAGAGAGAGAGAGAGCTCTCTCTCTCTCTCTCTCTCTCTCTCTCTCTCTCTCTCT
ATATATATATATATATATATGCGCGCGCGCGCGCGCGCGCACACACACACACACACACACATATATATATATATATATAT
> B'D B B'B D D'B |41.9493428529552
CTCTCTCTCTCTCTCTCTCTGTGTGTGTGTGTGTGTGTGTAGAGAGAGAGAGAGAGAGAGCTCTCTCTCTCTCTCTCTCT
AGAGAGAGAGAGAGAGAGAGGTGTGTGTGTGTGTGTGTGTACACACACACACACACACACAGAGAGAGAGAGAGAGAGAG
> A B B'D C'B'D B |38.6111055459035
GCGCGCGCGCGCGCGCGCGCAGAGAGAGAGAGAGAGAGAGCTCTCTCTCTCTCTCTCTCTGTGTGTGTGTGTGTGTGTGT
ATATATATATATATATATATCTCTCTCTCTCTCTCTCTCTGTGTGTGTGTGTGTGTGTGTAGAGAGAGAGAGAGAGAGAG
> C'B D'B D'D'D'A'|26.7788172215574
ATATATATATATATATATATAGAGAGAGAGAGAGAGAGAGACACACACACACACACACACAGAGAGAGAGAGAGAGAGAG
ACACACACACACACACACACACACACACACACACACACACACACACACACACACACACACGCGCGCGCGCGCGCGCGCGC
> D'D B'B C'D'C'B'|35.6837832707444
ACACACACACACACACACACGTGTGTGTGTGTGTGTGTGTCTCTCTCTCTCTCTCTCTCTAGAGAGAGAGAGAGAGAGAG
ATATATATATATATATATATACACACACACACACACACACATATATATATATATATATATCTCTCTCTCTCTCTCTCTCT
> C'D D A D D C D'|17.1014883399313
ATATATATATATATATATATGTGTGTGTGTGTGTGTGTGTGTGTGTGTGTGTGTGTGTGTGCGCGCGCGCGCGCGCGCGC
GTGTGTGTGTGTGTGTGTGTGTGTGTGTGTGTGTGTGTGTATATATATATATATATATATACACACACACACACACACAC
> B'B B B'B'B C'C'|53.4194342043447
CTCTCTCTCTCTCTCTCTCTAGAGAGAGAGAGAGAGAGAGAGAGAGAGAGAGAGAGAGAGCTCTCTCTCTCTCTCTCTCT
CTCTCTCTCTCTCTCTCTCTAGAGAGAGAGAGAGAGAGAGATATATATATATATATATATATATATATATATATATATAT
> B'A B'D'C B D B'|41.8677575947219
CTCTCTCTCTCTCTCTCTCTGCGCGCGCGCGCGCGCGCGCCTCTCTCTCTCTCTCTCTCTACACACACACACACACACAC
ATATATATATATATATATATAGAGAGAGAGAGAGAGAGAGGTGTGTGTGTGTGTGTGTGTCTCTCTCTCTCTCTCTCTCT
> A'B D D B'D'C'C |29.8079454612994
GCGCGCGCGCGCGCGCGCGCAGAGAGAGAGAGAGAGAGAGGTGTGTGTGTGTGTGTGTGTGTGTGTGTGTGTGTGTGTGT
CTCTCTCTCTCTCTCTCTCTACACACACACACACACACACATATATATATATATATATATATATATATATATATATATAT
> C'B D'C B'C'B'D'|34.7691188820871
ATATATATATATATATATATAGAGAGAGAGAGAGAGAGAGACACACACACACACACACACATATATATATATATATATAT
CTCTCTCTCTCTCTCTCTCTATATATATATATATATATATCTCTCTCTCTCTCTCTCTCTACACACACACACACACACAC
> C A'D D'D'B C C |24.1591106984725
ATATATATATATATATATATGCGCGCGCGCGCGCGCGCGCGTGTGTGTGTGTGTGTGTGTACACACACACACACACACAC
ACACACACACACACACACACAGAGAGAGAGAGAGAGAGAGATATATATATATATATATATATATATATATATATATATAT
> B B B C B A'B'D'|47.8058041869633
AGAGAGAGAGAGAGAGAGAGAGAGAGAGAGAGAGAGAGAGAGAGAGAGAGAGAGAGAGAGATATATATATATATATATAT
AGAGAGAGAGAGAGAGAGAGGCGCGCGCGCGCGCGCGCGCCTCTCTCTCTCTCTCTCTCTACACACACACACACACACAC
> C D'C B C'B'D'C |31.0400668989584
ATATATATATATATATATATACACACACACACACACACACATATATATATATATATATATAGAGAGAGAGAGAGAGAGAG
ATATATATATATATATATATCTCTCTCTCTCTCTCTCTCTACACACACACACACACACACATATATATATATATATATAT
> B'D'C'C'B A C D |33.0171050368201
CTCTCTCTCTCTCTCTCTCTACACACACACACACACACACATATATATATATATATATATATATATATATATATATATAT
AGAGAGAGAGAGAGAGAGAGGCGCGCGCGCGCGCGCGCGCATATATATATATATATATATGTGTGTGTGTGTGTGTGTGT
> C D'B'C'A'C C'B |30.6173296069356
ATATATATATATATATATATACACACACACACACACACACCTCTCTCTCTCTCTCTCTCTATATATATATATATATATAT
GCGCGCGCGCGCGCGCGCGCATATATATATATATATATATATATATATATATATATATATAGAGAGAGAGAGAGAGAGAG
> D B D D C'D C B'|31.3368661809973
GTGTGTGTGTGTGTGTGTGTAGAGAGAGAGAGAGAGAGAGGTGTGTGTGTGTGTGTGTGTGTGTGTGTGTGTGTGTGTGT
ATATATATATATATATATATGTGTGTGTGTGTGTGTGTGTATATATATATATATATATATCTCTCTCTCTCTCTCTCTCT
> D'B'B B C B'C'D |39.5526726088871
ACACACACACACACACACACCTCTCTCTCTCTCTCTCTCTAGAGAGAGAGAGAGAGAGAGAGAGAGAGAGAGAGAGAGAG
ATATATATATATATATATATCTCTCTCTCTCTCTCTCTCTATATATATATATATATATATGTGTGTGTGTGTGTGTGTGT
> C B D C'A C A'D'|1.04081705881012
ATATATATATATATATATATAGAGAGAGAGAGAGAGAGAGGTGTGTGTGTGTGTGTGTGTATATATATATATATATATAT
GCGCGCGCGCGCGCGCGCGCATATATATATATATATATATGCGCGCGCGCGCGCGCGCGCACACACACACACACACACAC
> A'B'C'B'D D'D B'|31.1466335065798
GCGCGCGCGCGCGCGCGCGCCTCTCTCTCTCTCTCTCTCTATATATATATATATATATATCTCTCTCTCTCTCTCTCTCT
GTGTGTGTGTGTGTGTGTGTACACACACACACACACACACGTGTGTGTGTGTGTGTGTGTCTCTCTCTCTCTCTCTCTCT
> D'C'A C B'B C C'|32.029503915708
ACACACACACACACACACACATATATATATATATATATATGCGCGCGCGCGCGCGCGCGCATATATATATATATATATAT
CTCTCTCTCTCTCTCTCTCTAGAGAGAGAGAGAGAGAGAGATATATATATATATATATATATATATATATATATATATAT
> B'D'C C'B C C B'|39.9439515221832
CTCTCTCTCTCTCTCTCTCTACACACACACACACACACACATATATATATATATATATATATATATATATATATATATAT
AGAGAGAGAGAGAGAGAGAGATATATATATATATATATATATATATATATATATATATATCTCTCTCTCTCTCTCTCTCT
> C'D'D'D'D'D'D'C'|17.4338476568141
ATATATATATATATATATATACACACACACACACACACACACACACACACACACACACACACACACACACACACACACAC
ACACACACACACACACACACACACACACACACACACACACACACACACACACACACACACATATATATATATATATATAT
> B'B'B'B D'D D D'|36.6292946975332
CTCTCTCTCTCTCTCTCTCTCTCTCTCTCTCTCTCTCTCTCTCTCTCTCTCTCTCTCTCTAGAGAGAGAGAGAGAGAGAG
ACACACACACACACACACACGTGTGTGTGTGTGTGTGTGTGTGTGTGTGTGTGTGTGTGTACACACACACACACACACAC
> C'B D'D D A C'D'|21.0308506340864
ATATATATATATATATATATAGAGAGAGAGAGAGAGAGAGACACACACACACACACACACGTGTGTGTGTGTGTGTGTGT
GTGTGTGTGTGTGTGTGTGTGCGCGCGCGCGCGCGCGCGCATATATATATATATATATATACACACACACACACACACAC
> C'D D'B'B'C A'B'|35.4457751848223
ATATATATATATATATATATGTGTGTGTGTGTGTGTGTGTACACACACACACACACACACCTCTCTCTCTCTCTCTCTCT
CTCTCTCTCTCTCTCTCTCTATATATATATATATATATATGCGCGCGCGCGCGCGCGCGCCTCTCTCTCTCTCTCTCTCT
> B D'D B A B C C |37.3158402095465
AGAGAGAGAGAGAGAGAGAGACACACACACACACACACACGTGTGTGTGTGTGTGTGTGTAGAGAGAGAGAGAGAGAGAG
GCGCGCGCGCGCGCGCGCGCAGAGAGAGAGAGAGAGAGAGATATATATATATATATATATATATATATATATATATATAT
> D'D D A A C B C |1.06028926069902
ACACACACACACACACACACGTGTGTGTGTGTGTGTGTGTGTGTGTGTGTGTGTGTGTGTGCGCGCGCGCGCGCGCGCGC
GCGCGCGCGCGCGCGCGCGCATATATATATATATATATATAGAGAGAGAGAGAGAGAGAGATATATATATATATATATAT
> C B C B B'C'B'B'|47.4454862473481
ATATATATATATATATATATAGAGAGAGAGAGAGAGAGAGATATATATATATATATATATAGAGAGAGAGAGAGAGAGAG
CTCTCTCTCTCTCTCTCTCTATATATATATATATATATATCTCTCTCTCTCTCTCTCTCTCTCTCTCTCTCTCTCTCTCT
> D D C D'B D B C |29.0334025116506
GTGTGTGTGTGTGTGTGTGTGTGTGTGTGTGTGTGTGTGTATATATATATATATATATATACACACACACACACACACAC
AGAGAGAGAGAGAGAGAGAGGTGTGTGTGTGTGTGTGTGTAGAGAGAGAGAGAGAGAGAGATATATATATATATATATAT
> D D'A'C'D'D A C'|16.4002100922427
GTGTGTGTGTGTGTGTGTGTACACACACACACACACACACGCGCGCGCGCGCGCGCGCGCATATATATATATATATATAT
ACACACACACACACACACACGTGTGTGTGTGTGTGTGTGTGCGCGCGCGCGCGCGCGCGCATATATATATATATATATAT
> B C C'C B B A'C |39.9166341394365
AGAGAGAGAGAGAGAGAGAGATATATATATATATATATATATATATATATATATATATATATATATATATATATATATAT
AGAGAGAGAGAGAGAGAGAGAGAGAGAGAGAGAGAGAGAGGCGCGCGCGCGCGCGCGCGCATATATATATATATATATAT
> C C'C C'D'A'D'A |0.970309022915668
ATATATATATATATATATATATATATATATATATATATATATATATATATATATATATATATATATATATATATATATAT
ACACACACACACACACACACGCGCGCGCGCGCGCGCGCGCACACACACACACACACACACGCGCGCGCGCGCGCGCGCGC
> B'D A A A'D'D C |0.969300998997708
CTCTCTCTCTCTCTCTCTCTGTGTGTGTGTGTGTGTGTGTGCGCGCGCGCGCGCGCGCGCGCGCGCGCGCGCGCGCGCGC
GCGCGCGCGCGCGCGCGCGCACACACACACACACACACACGTGTGTGTGTGTGTGTGTGTATATATATATATATATATAT
> C'D D D C'B B'B'|35.2617795455151
ATATATATATATATATATATGTGTGTGTGTGTGTGTGTGTGTGTGTGTGTGTGTGTGTGTGTGTGTGTGTGTGTGTGTGT
ATATATATATATATATATATAGAGAGAGAGAGAGAGAGAGCTCTCTCTCTCTCTCTCTCTCTCTCTCTCTCTCTCTCTCT
> C'D'C D'B'D'B'D |27.4879130731394
ATATATATATATATATATATACACACACACACACACACACATATATATATATATATATATACACACACACACACACACAC
CTCTCTCTCTCTCTCTCTCTACACACACACACACACACACCTCTCTCTCTCTCTCTCTCTGTGTGTGTGTGTGTGTGTGT
> D'A D'C'C C B C'|28.9798072158673
ACACACACACACACACACACGCGCGCGCGCGCGCGCGCGCACACACACACACACACACACATATATATATATATATATAT
ATATATATATATATATATATATATATATATATATATATATAGAGAGAGAGAGAGAGAGAGATATATATATATATATATAT
> C A'C'D'D C'D C |22.1336569679006
ATATATATATATATATATATGCGCGCGCGCGCGCGCGCGCATATATATATATATATATATACACACACACACACACACAC
GTGTGTGTGTGTGTGTGTGTATATATATATATATATATATGTGTGTGTGTGTGTGTGTGTATATATATATATATATATAT
> B D C D B B'B'B'|43.5551153315064
AGAGAGAGAGAGAGAGAGAGGTGTGTGTGTGTGTGTGTGTATATATATATATATATATATGTGTGTGTGTGTGTGTGTGT
AGAGAGAGAGAGAGAGAGAGCTCTCTCTCTCTCTCTCTCTCTCTCTCTCTCTCTCTCTCTCTCTCTCTCTCTCTCTCTCT
> C'A'B'C'B'B D C |37.6739570848113
ATATATATATATATATATATGCGCGCGCGCGCGCGCGCGCCTCTCTCTCTCTCTCTCTCTATATATATATATATATATAT
CTCTCTCTCTCTCTCTCTCTAGAGAGAGAGAGAGAGAGAGGTGTGTGTGTGTGTGTGTGTATATATATATATATATATAT
