# Supplementary material for: A cis-regulatory logic simulator
Source: BMC Bioinformatics. 2007 Jul 27;8:272. doi: 10.1186/1471-2105-8-272 (PMC2375358; doi:10.1186/1471-2105-8-272)
Supplement: Additional file 1 — Test Datasets. A compressed archive (zip) containing: the rulesets used to generate the test-set datasets (ASCII/xml); the datasets in both Relos and fasta format (ASCII); and histograms of each test-set to provide an overview of the data (PNG). [file 1471-2105-8-272-S1.zip › relos/testsets/datasets/testset1.fasta]

> A'B B B'D'C B'B |24.1431680572211
GCGCGCGCGCGCGCGCGCGCAGAGAGAGAGAGAGAGAGAGAGAGAGAGAGAGAGAGAGAGCTCTCTCTCTCTCTCTCTCT
ACACACACACACACACACACATATATATATATATATATATCTCTCTCTCTCTCTCTCTCTAGAGAGAGAGAGAGAGAGAG
> C A C A C C C C'|29.2561490843166
ATATATATATATATATATATGCGCGCGCGCGCGCGCGCGCATATATATATATATATATATGCGCGCGCGCGCGCGCGCGC
ATATATATATATATATATATATATATATATATATATATATATATATATATATATATATATATATATATATATATATATAT
> C A'A A B B A A |44.3684588234669
ATATATATATATATATATATGCGCGCGCGCGCGCGCGCGCGCGCGCGCGCGCGCGCGCGCGCGCGCGCGCGCGCGCGCGC
AGAGAGAGAGAGAGAGAGAGAGAGAGAGAGAGAGAGAGAGGCGCGCGCGCGCGCGCGCGCGCGCGCGCGCGCGCGCGCGC
> C D'D'B D D A'B'|25.8661813233138
ATATATATATATATATATATACACACACACACACACACACACACACACACACACACACACAGAGAGAGAGAGAGAGAGAG
GTGTGTGTGTGTGTGTGTGTGTGTGTGTGTGTGTGTGTGTGCGCGCGCGCGCGCGCGCGCCTCTCTCTCTCTCTCTCTCT
> A D'B'B A'B'B A |33.4794325387272
GCGCGCGCGCGCGCGCGCGCACACACACACACACACACACCTCTCTCTCTCTCTCTCTCTAGAGAGAGAGAGAGAGAGAG
GCGCGCGCGCGCGCGCGCGCCTCTCTCTCTCTCTCTCTCTAGAGAGAGAGAGAGAGAGAGGCGCGCGCGCGCGCGCGCGC
> C'C D'B'C'B'A'C |23.9118254871346
ATATATATATATATATATATATATATATATATATATATATACACACACACACACACACACCTCTCTCTCTCTCTCTCTCT
ATATATATATATATATATATCTCTCTCTCTCTCTCTCTCTGCGCGCGCGCGCGCGCGCGCATATATATATATATATATAT
> B'B'D'A B C B'B |26.4661057900564
CTCTCTCTCTCTCTCTCTCTCTCTCTCTCTCTCTCTCTCTACACACACACACACACACACGCGCGCGCGCGCGCGCGCGC
AGAGAGAGAGAGAGAGAGAGATATATATATATATATATATCTCTCTCTCTCTCTCTCTCTAGAGAGAGAGAGAGAGAGAG
> D A'D A'B D C A |36.0455779445125
GTGTGTGTGTGTGTGTGTGTGCGCGCGCGCGCGCGCGCGCGTGTGTGTGTGTGTGTGTGTGCGCGCGCGCGCGCGCGCGC
AGAGAGAGAGAGAGAGAGAGGTGTGTGTGTGTGTGTGTGTATATATATATATATATATATGCGCGCGCGCGCGCGCGCGC
> C'D'D A'A'C A C'|36.0476270793075
ATATATATATATATATATATACACACACACACACACACACGTGTGTGTGTGTGTGTGTGTGCGCGCGCGCGCGCGCGCGC
GCGCGCGCGCGCGCGCGCGCATATATATATATATATATATGCGCGCGCGCGCGCGCGCGCATATATATATATATATATAT
> D D'B'C'D'D'B'D'|19.641708290832
GTGTGTGTGTGTGTGTGTGTACACACACACACACACACACCTCTCTCTCTCTCTCTCTCTATATATATATATATATATAT
ACACACACACACACACACACACACACACACACACACACACCTCTCTCTCTCTCTCTCTCTACACACACACACACACACAC
> A C D D B'D'D'A |28.743316706621
GCGCGCGCGCGCGCGCGCGCATATATATATATATATATATGTGTGTGTGTGTGTGTGTGTGTGTGTGTGTGTGTGTGTGT
CTCTCTCTCTCTCTCTCTCTACACACACACACACACACACACACACACACACACACACACGCGCGCGCGCGCGCGCGCGC
> A'D C A A C A'C |42.4220304513388
GCGCGCGCGCGCGCGCGCGCGTGTGTGTGTGTGTGTGTGTATATATATATATATATATATGCGCGCGCGCGCGCGCGCGC
GCGCGCGCGCGCGCGCGCGCATATATATATATATATATATGCGCGCGCGCGCGCGCGCGCATATATATATATATATATAT
> C A'B'D B'A'D'C'|33.3901827619863
ATATATATATATATATATATGCGCGCGCGCGCGCGCGCGCCTCTCTCTCTCTCTCTCTCTGTGTGTGTGTGTGTGTGTGT
CTCTCTCTCTCTCTCTCTCTGCGCGCGCGCGCGCGCGCGCACACACACACACACACACACATATATATATATATATATAT
> B C'C'B'A D B D'|23.962432661038
AGAGAGAGAGAGAGAGAGAGATATATATATATATATATATATATATATATATATATATATCTCTCTCTCTCTCTCTCTCT
GCGCGCGCGCGCGCGCGCGCGTGTGTGTGTGTGTGTGTGTAGAGAGAGAGAGAGAGAGAGACACACACACACACACACAC
> B B'A'D D'D'B D |25.0934428716594
AGAGAGAGAGAGAGAGAGAGCTCTCTCTCTCTCTCTCTCTGCGCGCGCGCGCGCGCGCGCGTGTGTGTGTGTGTGTGTGT
ACACACACACACACACACACACACACACACACACACACACAGAGAGAGAGAGAGAGAGAGGTGTGTGTGTGTGTGTGTGT
> B C A'A'C B A C'|33.0084071316261
AGAGAGAGAGAGAGAGAGAGATATATATATATATATATATGCGCGCGCGCGCGCGCGCGCGCGCGCGCGCGCGCGCGCGC
ATATATATATATATATATATAGAGAGAGAGAGAGAGAGAGGCGCGCGCGCGCGCGCGCGCATATATATATATATATATAT
> B'C'D B C D D'D'|20.3128479218698
CTCTCTCTCTCTCTCTCTCTATATATATATATATATATATGTGTGTGTGTGTGTGTGTGTAGAGAGAGAGAGAGAGAGAG
ATATATATATATATATATATGTGTGTGTGTGTGTGTGTGTACACACACACACACACACACACACACACACACACACACAC
> B D'C C C C B A'|24.2084280564796
AGAGAGAGAGAGAGAGAGAGACACACACACACACACACACATATATATATATATATATATATATATATATATATATATAT
ATATATATATATATATATATATATATATATATATATATATAGAGAGAGAGAGAGAGAGAGGCGCGCGCGCGCGCGCGCGC
> B D'B D A A'B'A'|35.4398429897551
AGAGAGAGAGAGAGAGAGAGACACACACACACACACACACAGAGAGAGAGAGAGAGAGAGGTGTGTGTGTGTGTGTGTGT
GCGCGCGCGCGCGCGCGCGCGCGCGCGCGCGCGCGCGCGCCTCTCTCTCTCTCTCTCTCTGCGCGCGCGCGCGCGCGCGC
> C C'B'B C'A'A B |30.0326872559549
ATATATATATATATATATATATATATATATATATATATATCTCTCTCTCTCTCTCTCTCTAGAGAGAGAGAGAGAGAGAG
ATATATATATATATATATATGCGCGCGCGCGCGCGCGCGCGCGCGCGCGCGCGCGCGCGCAGAGAGAGAGAGAGAGAGAG
> A'B B A'B'B B'C'|29.4017436761872
GCGCGCGCGCGCGCGCGCGCAGAGAGAGAGAGAGAGAGAGAGAGAGAGAGAGAGAGAGAGGCGCGCGCGCGCGCGCGCGC
CTCTCTCTCTCTCTCTCTCTAGAGAGAGAGAGAGAGAGAGCTCTCTCTCTCTCTCTCTCTATATATATATATATATATAT
> D C'C D'B C A C'|25.0798476316224
GTGTGTGTGTGTGTGTGTGTATATATATATATATATATATATATATATATATATATATATACACACACACACACACACAC
AGAGAGAGAGAGAGAGAGAGATATATATATATATATATATGCGCGCGCGCGCGCGCGCGCATATATATATATATATATAT
> D'B'C C C B A C |23.9840877037567
ACACACACACACACACACACCTCTCTCTCTCTCTCTCTCTATATATATATATATATATATATATATATATATATATATAT
ATATATATATATATATATATAGAGAGAGAGAGAGAGAGAGGCGCGCGCGCGCGCGCGCGCATATATATATATATATATAT
> B B B'D A'A C D |29.8086905521616
AGAGAGAGAGAGAGAGAGAGAGAGAGAGAGAGAGAGAGAGCTCTCTCTCTCTCTCTCTCTGTGTGTGTGTGTGTGTGTGT
GCGCGCGCGCGCGCGCGCGCGCGCGCGCGCGCGCGCGCGCATATATATATATATATATATGTGTGTGTGTGTGTGTGTGT
> A B A C'D B'C D |29.9900130345724
GCGCGCGCGCGCGCGCGCGCAGAGAGAGAGAGAGAGAGAGGCGCGCGCGCGCGCGCGCGCATATATATATATATATATAT
GTGTGTGTGTGTGTGTGTGTCTCTCTCTCTCTCTCTCTCTATATATATATATATATATATGTGTGTGTGTGTGTGTGTGT
> B'B'A'C C'C B'A'|29.0493331000237
CTCTCTCTCTCTCTCTCTCTCTCTCTCTCTCTCTCTCTCTGCGCGCGCGCGCGCGCGCGCATATATATATATATATATAT
ATATATATATATATATATATATATATATATATATATATATCTCTCTCTCTCTCTCTCTCTGCGCGCGCGCGCGCGCGCGC
> A C'A C'A'C'C C'|35.061370195216
GCGCGCGCGCGCGCGCGCGCATATATATATATATATATATGCGCGCGCGCGCGCGCGCGCATATATATATATATATATAT
GCGCGCGCGCGCGCGCGCGCATATATATATATATATATATATATATATATATATATATATATATATATATATATATATAT
> C'D'D'B C C'C'D'|19.1960352128558
ATATATATATATATATATATACACACACACACACACACACACACACACACACACACACACAGAGAGAGAGAGAGAGAGAG
ATATATATATATATATATATATATATATATATATATATATATATATATATATATATATATACACACACACACACACACAC
> B'D'C A'C'C'A'D |30.7938703419632
CTCTCTCTCTCTCTCTCTCTACACACACACACACACACACATATATATATATATATATATGCGCGCGCGCGCGCGCGCGC
ATATATATATATATATATATATATATATATATATATATATGCGCGCGCGCGCGCGCGCGCGTGTGTGTGTGTGTGTGTGT
> B'A'B D B'C'C'A'|28.2344926903933
CTCTCTCTCTCTCTCTCTCTGCGCGCGCGCGCGCGCGCGCAGAGAGAGAGAGAGAGAGAGGTGTGTGTGTGTGTGTGTGT
CTCTCTCTCTCTCTCTCTCTATATATATATATATATATATATATATATATATATATATATGCGCGCGCGCGCGCGCGCGC
> C'A'B A A C D D'|35.193132634447
ATATATATATATATATATATGCGCGCGCGCGCGCGCGCGCAGAGAGAGAGAGAGAGAGAGGCGCGCGCGCGCGCGCGCGC
GCGCGCGCGCGCGCGCGCGCATATATATATATATATATATGTGTGTGTGTGTGTGTGTGTACACACACACACACACACAC
> A'A A'B'D D'A'B |39.3141907891649
GCGCGCGCGCGCGCGCGCGCGCGCGCGCGCGCGCGCGCGCGCGCGCGCGCGCGCGCGCGCCTCTCTCTCTCTCTCTCTCT
GTGTGTGTGTGTGTGTGTGTACACACACACACACACACACGCGCGCGCGCGCGCGCGCGCAGAGAGAGAGAGAGAGAGAG
> D A A'A C'D A'A |40.2194575634048
GTGTGTGTGTGTGTGTGTGTGCGCGCGCGCGCGCGCGCGCGCGCGCGCGCGCGCGCGCGCGCGCGCGCGCGCGCGCGCGC
ATATATATATATATATATATGTGTGTGTGTGTGTGTGTGTGCGCGCGCGCGCGCGCGCGCGCGCGCGCGCGCGCGCGCGC
> B A C D C A C B |30.4349200253878
AGAGAGAGAGAGAGAGAGAGGCGCGCGCGCGCGCGCGCGCATATATATATATATATATATGTGTGTGTGTGTGTGTGTGT
ATATATATATATATATATATGCGCGCGCGCGCGCGCGCGCATATATATATATATATATATAGAGAGAGAGAGAGAGAGAG
> A'B'A'A B'B'D'C'|35.3012493636886
GCGCGCGCGCGCGCGCGCGCCTCTCTCTCTCTCTCTCTCTGCGCGCGCGCGCGCGCGCGCGCGCGCGCGCGCGCGCGCGC
CTCTCTCTCTCTCTCTCTCTCTCTCTCTCTCTCTCTCTCTACACACACACACACACACACATATATATATATATATATAT
> D A'C'A C C C A'|35.1294072185889
GTGTGTGTGTGTGTGTGTGTGCGCGCGCGCGCGCGCGCGCATATATATATATATATATATGCGCGCGCGCGCGCGCGCGC
ATATATATATATATATATATATATATATATATATATATATATATATATATATATATATATGCGCGCGCGCGCGCGCGCGC
> A D'A C D B D'D |28.6693646339396
GCGCGCGCGCGCGCGCGCGCACACACACACACACACACACGCGCGCGCGCGCGCGCGCGCATATATATATATATATATAT
GTGTGTGTGTGTGTGTGTGTAGAGAGAGAGAGAGAGAGAGACACACACACACACACACACGTGTGTGTGTGTGTGTGTGT
> D'D A'D'C C B A |31.7359772937303
ACACACACACACACACACACGTGTGTGTGTGTGTGTGTGTGCGCGCGCGCGCGCGCGCGCACACACACACACACACACAC
ATATATATATATATATATATATATATATATATATATATATAGAGAGAGAGAGAGAGAGAGGCGCGCGCGCGCGCGCGCGC
> D B B'C'D A A D'|28.4178191931382
GTGTGTGTGTGTGTGTGTGTAGAGAGAGAGAGAGAGAGAGCTCTCTCTCTCTCTCTCTCTATATATATATATATATATAT
GTGTGTGTGTGTGTGTGTGTGCGCGCGCGCGCGCGCGCGCGCGCGCGCGCGCGCGCGCGCACACACACACACACACACAC
> B'C D A'B B D A |27.4913454294274
CTCTCTCTCTCTCTCTCTCTATATATATATATATATATATGTGTGTGTGTGTGTGTGTGTGCGCGCGCGCGCGCGCGCGC
AGAGAGAGAGAGAGAGAGAGAGAGAGAGAGAGAGAGAGAGGTGTGTGTGTGTGTGTGTGTGCGCGCGCGCGCGCGCGCGC
> B'A'D C C B'D'D'|23.2111712023753
CTCTCTCTCTCTCTCTCTCTGCGCGCGCGCGCGCGCGCGCGTGTGTGTGTGTGTGTGTGTATATATATATATATATATAT
ATATATATATATATATATATCTCTCTCTCTCTCTCTCTCTACACACACACACACACACACACACACACACACACACACAC
> A B D'C'A C C'C |29.2694417453293
GCGCGCGCGCGCGCGCGCGCAGAGAGAGAGAGAGAGAGAGACACACACACACACACACACATATATATATATATATATAT
GCGCGCGCGCGCGCGCGCGCATATATATATATATATATATATATATATATATATATATATATATATATATATATATATAT
> D C'D C'B C B'C'|22.5313465714049
GTGTGTGTGTGTGTGTGTGTATATATATATATATATATATGTGTGTGTGTGTGTGTGTGTATATATATATATATATATAT
AGAGAGAGAGAGAGAGAGAGATATATATATATATATATATCTCTCTCTCTCTCTCTCTCTATATATATATATATATATAT
> D A'D'C C'A B'C'|31.1411917187833
GTGTGTGTGTGTGTGTGTGTGCGCGCGCGCGCGCGCGCGCACACACACACACACACACACATATATATATATATATATAT
ATATATATATATATATATATGCGCGCGCGCGCGCGCGCGCCTCTCTCTCTCTCTCTCTCTATATATATATATATATATAT
> B B'A B'B'B'C D |23.8825330319548
AGAGAGAGAGAGAGAGAGAGCTCTCTCTCTCTCTCTCTCTGCGCGCGCGCGCGCGCGCGCCTCTCTCTCTCTCTCTCTCT
CTCTCTCTCTCTCTCTCTCTCTCTCTCTCTCTCTCTCTCTATATATATATATATATATATGTGTGTGTGTGTGTGTGTGT
> D D A'A'C A'B D'|34.9989453329898
GTGTGTGTGTGTGTGTGTGTGTGTGTGTGTGTGTGTGTGTGCGCGCGCGCGCGCGCGCGCGCGCGCGCGCGCGCGCGCGC
ATATATATATATATATATATGCGCGCGCGCGCGCGCGCGCAGAGAGAGAGAGAGAGAGAGACACACACACACACACACAC
> A A D'A'A'B C C'|40.4517088499392
GCGCGCGCGCGCGCGCGCGCGCGCGCGCGCGCGCGCGCGCACACACACACACACACACACGCGCGCGCGCGCGCGCGCGC
GCGCGCGCGCGCGCGCGCGCAGAGAGAGAGAGAGAGAGAGATATATATATATATATATATATATATATATATATATATAT
> B B B'C C C'B'A |25.4441273570667
AGAGAGAGAGAGAGAGAGAGAGAGAGAGAGAGAGAGAGAGCTCTCTCTCTCTCTCTCTCTATATATATATATATATATAT
ATATATATATATATATATATATATATATATATATATATATCTCTCTCTCTCTCTCTCTCTGCGCGCGCGCGCGCGCGCGC
> A A B D'C C'C C |31.5528644095431
GCGCGCGCGCGCGCGCGCGCGCGCGCGCGCGCGCGCGCGCAGAGAGAGAGAGAGAGAGAGACACACACACACACACACAC
ATATATATATATATATATATATATATATATATATATATATATATATATATATATATATATATATATATATATATATATAT
> D C'C'A A'D D B'|29.6472833841435
GTGTGTGTGTGTGTGTGTGTATATATATATATATATATATATATATATATATATATATATGCGCGCGCGCGCGCGCGCGC
GCGCGCGCGCGCGCGCGCGCGTGTGTGTGTGTGTGTGTGTGTGTGTGTGTGTGTGTGTGTCTCTCTCTCTCTCTCTCTCT
> D'D'D'B D'B D'B'|21.9948298032794
ACACACACACACACACACACACACACACACACACACACACACACACACACACACACACACAGAGAGAGAGAGAGAGAGAG
ACACACACACACACACACACAGAGAGAGAGAGAGAGAGAGACACACACACACACACACACCTCTCTCTCTCTCTCTCTCT
> A'D A'B B'B D'A'|36.6879510923701
GCGCGCGCGCGCGCGCGCGCGTGTGTGTGTGTGTGTGTGTGCGCGCGCGCGCGCGCGCGCAGAGAGAGAGAGAGAGAGAG
CTCTCTCTCTCTCTCTCTCTAGAGAGAGAGAGAGAGAGAGACACACACACACACACACACGCGCGCGCGCGCGCGCGCGC
> B'C B A B'A'D A |34.1622350358325
CTCTCTCTCTCTCTCTCTCTATATATATATATATATATATAGAGAGAGAGAGAGAGAGAGGCGCGCGCGCGCGCGCGCGC
CTCTCTCTCTCTCTCTCTCTGCGCGCGCGCGCGCGCGCGCGTGTGTGTGTGTGTGTGTGTGCGCGCGCGCGCGCGCGCGC
> A C C D'C'C D B'|24.3384343357591
GCGCGCGCGCGCGCGCGCGCATATATATATATATATATATATATATATATATATATATATACACACACACACACACACAC
ATATATATATATATATATATATATATATATATATATATATGTGTGTGTGTGTGTGTGTGTCTCTCTCTCTCTCTCTCTCT
> D'D'B A'D B'B'D |27.6668775085015
ACACACACACACACACACACACACACACACACACACACACAGAGAGAGAGAGAGAGAGAGGCGCGCGCGCGCGCGCGCGC
GTGTGTGTGTGTGTGTGTGTCTCTCTCTCTCTCTCTCTCTCTCTCTCTCTCTCTCTCTCTGTGTGTGTGTGTGTGTGTGT
> A C B'A C'D'A'D'|35.6169149457979
GCGCGCGCGCGCGCGCGCGCATATATATATATATATATATCTCTCTCTCTCTCTCTCTCTGCGCGCGCGCGCGCGCGCGC
ATATATATATATATATATATACACACACACACACACACACGCGCGCGCGCGCGCGCGCGCACACACACACACACACACAC
> C B'D A B'A C'B'|32.8416151437883
ATATATATATATATATATATCTCTCTCTCTCTCTCTCTCTGTGTGTGTGTGTGTGTGTGTGCGCGCGCGCGCGCGCGCGC
CTCTCTCTCTCTCTCTCTCTGCGCGCGCGCGCGCGCGCGCATATATATATATATATATATCTCTCTCTCTCTCTCTCTCT
> C A'D A D'B'A D |32.9229656192983
ATATATATATATATATATATGCGCGCGCGCGCGCGCGCGCGTGTGTGTGTGTGTGTGTGTGCGCGCGCGCGCGCGCGCGC
ACACACACACACACACACACCTCTCTCTCTCTCTCTCTCTGCGCGCGCGCGCGCGCGCGCGTGTGTGTGTGTGTGTGTGT
> A B'B D'D'C'B'A'|30.3980187512411
GCGCGCGCGCGCGCGCGCGCCTCTCTCTCTCTCTCTCTCTAGAGAGAGAGAGAGAGAGAGACACACACACACACACACAC
ACACACACACACACACACACATATATATATATATATATATCTCTCTCTCTCTCTCTCTCTGCGCGCGCGCGCGCGCGCGC
> D'B C'C'C C'A'B |24.4396463133865
ACACACACACACACACACACAGAGAGAGAGAGAGAGAGAGATATATATATATATATATATATATATATATATATATATAT
ATATATATATATATATATATATATATATATATATATATATGCGCGCGCGCGCGCGCGCGCAGAGAGAGAGAGAGAGAGAG
> A'C'B'D'D C'B'B |22.709168510388
GCGCGCGCGCGCGCGCGCGCATATATATATATATATATATCTCTCTCTCTCTCTCTCTCTACACACACACACACACACAC
GTGTGTGTGTGTGTGTGTGTATATATATATATATATATATCTCTCTCTCTCTCTCTCTCTAGAGAGAGAGAGAGAGAGAG
> B'B'B'A'D'B D B |25.724761353325
CTCTCTCTCTCTCTCTCTCTCTCTCTCTCTCTCTCTCTCTCTCTCTCTCTCTCTCTCTCTGCGCGCGCGCGCGCGCGCGC
ACACACACACACACACACACAGAGAGAGAGAGAGAGAGAGGTGTGTGTGTGTGTGTGTGTAGAGAGAGAGAGAGAGAGAG
> D C'B B A'C C D |25.6007837232683
GTGTGTGTGTGTGTGTGTGTATATATATATATATATATATAGAGAGAGAGAGAGAGAGAGAGAGAGAGAGAGAGAGAGAG
GCGCGCGCGCGCGCGCGCGCATATATATATATATATATATATATATATATATATATATATGTGTGTGTGTGTGTGTGTGT
> D'D A'C'C A'B'A |37.7725479933187
ACACACACACACACACACACGTGTGTGTGTGTGTGTGTGTGCGCGCGCGCGCGCGCGCGCATATATATATATATATATAT
ATATATATATATATATATATGCGCGCGCGCGCGCGCGCGCCTCTCTCTCTCTCTCTCTCTGCGCGCGCGCGCGCGCGCGC
> D A'D'A D'A C'A'|39.8996218170102
GTGTGTGTGTGTGTGTGTGTGCGCGCGCGCGCGCGCGCGCACACACACACACACACACACGCGCGCGCGCGCGCGCGCGC
ACACACACACACACACACACGCGCGCGCGCGCGCGCGCGCATATATATATATATATATATGCGCGCGCGCGCGCGCGCGC
> A C'B D'C C'B C'|27.5424151462766
GCGCGCGCGCGCGCGCGCGCATATATATATATATATATATAGAGAGAGAGAGAGAGAGAGACACACACACACACACACAC
ATATATATATATATATATATATATATATATATATATATATAGAGAGAGAGAGAGAGAGAGATATATATATATATATATAT
> C D'A D A'B'A'B |34.2564094871319
ATATATATATATATATATATACACACACACACACACACACGCGCGCGCGCGCGCGCGCGCGTGTGTGTGTGTGTGTGTGT
GCGCGCGCGCGCGCGCGCGCCTCTCTCTCTCTCTCTCTCTGCGCGCGCGCGCGCGCGCGCAGAGAGAGAGAGAGAGAGAG
> A'C B'C B'D D'B'|25.1664053341229
GCGCGCGCGCGCGCGCGCGCATATATATATATATATATATCTCTCTCTCTCTCTCTCTCTATATATATATATATATATAT
CTCTCTCTCTCTCTCTCTCTGTGTGTGTGTGTGTGTGTGTACACACACACACACACACACCTCTCTCTCTCTCTCTCTCT
> D D'A B'C'C A B |30.6222258781228
GTGTGTGTGTGTGTGTGTGTACACACACACACACACACACGCGCGCGCGCGCGCGCGCGCCTCTCTCTCTCTCTCTCTCT
ATATATATATATATATATATATATATATATATATATATATGCGCGCGCGCGCGCGCGCGCAGAGAGAGAGAGAGAGAGAG
> B C'A B'A D'A'A'|38.6170977784411
AGAGAGAGAGAGAGAGAGAGATATATATATATATATATATGCGCGCGCGCGCGCGCGCGCCTCTCTCTCTCTCTCTCTCT
GCGCGCGCGCGCGCGCGCGCACACACACACACACACACACGCGCGCGCGCGCGCGCGCGCGCGCGCGCGCGCGCGCGCGC
> B'D'C'C'A'B'A A |34.0627814140636
CTCTCTCTCTCTCTCTCTCTACACACACACACACACACACATATATATATATATATATATATATATATATATATATATAT
GCGCGCGCGCGCGCGCGCGCCTCTCTCTCTCTCTCTCTCTGCGCGCGCGCGCGCGCGCGCGCGCGCGCGCGCGCGCGCGC
> A'B'B'B'A A D C'|37.4004548436184
GCGCGCGCGCGCGCGCGCGCCTCTCTCTCTCTCTCTCTCTCTCTCTCTCTCTCTCTCTCTCTCTCTCTCTCTCTCTCTCT
GCGCGCGCGCGCGCGCGCGCGCGCGCGCGCGCGCGCGCGCGTGTGTGTGTGTGTGTGTGTATATATATATATATATATAT
> D'A B C C B C B |22.3949109623973
ACACACACACACACACACACGCGCGCGCGCGCGCGCGCGCAGAGAGAGAGAGAGAGAGAGATATATATATATATATATAT
ATATATATATATATATATATAGAGAGAGAGAGAGAGAGAGATATATATATATATATATATAGAGAGAGAGAGAGAGAGAG
> B C D'A A'D D D |27.7186879661072
AGAGAGAGAGAGAGAGAGAGATATATATATATATATATATACACACACACACACACACACGCGCGCGCGCGCGCGCGCGC
GCGCGCGCGCGCGCGCGCGCGTGTGTGTGTGTGTGTGTGTGTGTGTGTGTGTGTGTGTGTGTGTGTGTGTGTGTGTGTGT
> B C C A'C'D B'A |32.3554743213961
AGAGAGAGAGAGAGAGAGAGATATATATATATATATATATATATATATATATATATATATGCGCGCGCGCGCGCGCGCGC
ATATATATATATATATATATGTGTGTGTGTGTGTGTGTGTCTCTCTCTCTCTCTCTCTCTGCGCGCGCGCGCGCGCGCGC
> A A'D'C A'D A'D |39.9336762009222
GCGCGCGCGCGCGCGCGCGCGCGCGCGCGCGCGCGCGCGCACACACACACACACACACACATATATATATATATATATAT
GCGCGCGCGCGCGCGCGCGCGTGTGTGTGTGTGTGTGTGTGCGCGCGCGCGCGCGCGCGCGTGTGTGTGTGTGTGTGTGT
> B'A B C A A C'D |37.2643978132412
CTCTCTCTCTCTCTCTCTCTGCGCGCGCGCGCGCGCGCGCAGAGAGAGAGAGAGAGAGAGATATATATATATATATATAT
GCGCGCGCGCGCGCGCGCGCGCGCGCGCGCGCGCGCGCGCATATATATATATATATATATGTGTGTGTGTGTGTGTGTGT
> B'C C C C D B A |25.6649941594212
CTCTCTCTCTCTCTCTCTCTATATATATATATATATATATATATATATATATATATATATATATATATATATATATATAT
ATATATATATATATATATATGTGTGTGTGTGTGTGTGTGTAGAGAGAGAGAGAGAGAGAGGCGCGCGCGCGCGCGCGCGC
> B'A C'C A'D B'D'|29.1136535355425
CTCTCTCTCTCTCTCTCTCTGCGCGCGCGCGCGCGCGCGCATATATATATATATATATATATATATATATATATATATAT
GCGCGCGCGCGCGCGCGCGCGTGTGTGTGTGTGTGTGTGTCTCTCTCTCTCTCTCTCTCTACACACACACACACACACAC
> A B D A'D C C A |32.0981263588156
GCGCGCGCGCGCGCGCGCGCAGAGAGAGAGAGAGAGAGAGGTGTGTGTGTGTGTGTGTGTGCGCGCGCGCGCGCGCGCGC
GTGTGTGTGTGTGTGTGTGTATATATATATATATATATATATATATATATATATATATATGCGCGCGCGCGCGCGCGCGC
> C B A A A D D'A'|41.5096673689993
ATATATATATATATATATATAGAGAGAGAGAGAGAGAGAGGCGCGCGCGCGCGCGCGCGCGCGCGCGCGCGCGCGCGCGC
GCGCGCGCGCGCGCGCGCGCGTGTGTGTGTGTGTGTGTGTACACACACACACACACACACGCGCGCGCGCGCGCGCGCGC
> C A'B C'C D'A A'|33.6678093046202
ATATATATATATATATATATGCGCGCGCGCGCGCGCGCGCAGAGAGAGAGAGAGAGAGAGATATATATATATATATATAT
ATATATATATATATATATATACACACACACACACACACACGCGCGCGCGCGCGCGCGCGCGCGCGCGCGCGCGCGCGCGC
> B'B D'C C A'A B |31.4490173510151
CTCTCTCTCTCTCTCTCTCTAGAGAGAGAGAGAGAGAGAGACACACACACACACACACACATATATATATATATATATAT
ATATATATATATATATATATGCGCGCGCGCGCGCGCGCGCGCGCGCGCGCGCGCGCGCGCAGAGAGAGAGAGAGAGAGAG
> A'A C B B'A C D'|34.741111724365
GCGCGCGCGCGCGCGCGCGCGCGCGCGCGCGCGCGCGCGCATATATATATATATATATATAGAGAGAGAGAGAGAGAGAG
CTCTCTCTCTCTCTCTCTCTGCGCGCGCGCGCGCGCGCGCATATATATATATATATATATACACACACACACACACACAC
> C A D D B C D C |25.1147837343689
ATATATATATATATATATATGCGCGCGCGCGCGCGCGCGCGTGTGTGTGTGTGTGTGTGTGTGTGTGTGTGTGTGTGTGT
AGAGAGAGAGAGAGAGAGAGATATATATATATATATATATGTGTGTGTGTGTGTGTGTGTATATATATATATATATATAT
> B A'A B D B B C'|27.9200466909255
AGAGAGAGAGAGAGAGAGAGGCGCGCGCGCGCGCGCGCGCGCGCGCGCGCGCGCGCGCGCAGAGAGAGAGAGAGAGAGAG
GTGTGTGTGTGTGTGTGTGTAGAGAGAGAGAGAGAGAGAGAGAGAGAGAGAGAGAGAGAGATATATATATATATATATAT
> A A C C'B B D B |30.1173038063397
GCGCGCGCGCGCGCGCGCGCGCGCGCGCGCGCGCGCGCGCATATATATATATATATATATATATATATATATATATATAT
AGAGAGAGAGAGAGAGAGAGAGAGAGAGAGAGAGAGAGAGGTGTGTGTGTGTGTGTGTGTAGAGAGAGAGAGAGAGAGAG
> C'C D C B C A A'|30.323758417687
ATATATATATATATATATATATATATATATATATATATATGTGTGTGTGTGTGTGTGTGTATATATATATATATATATAT
AGAGAGAGAGAGAGAGAGAGATATATATATATATATATATGCGCGCGCGCGCGCGCGCGCGCGCGCGCGCGCGCGCGCGC
> B'B D'A'C B'D'A'|29.8771711979893
CTCTCTCTCTCTCTCTCTCTAGAGAGAGAGAGAGAGAGAGACACACACACACACACACACGCGCGCGCGCGCGCGCGCGC
ATATATATATATATATATATCTCTCTCTCTCTCTCTCTCTACACACACACACACACACACGCGCGCGCGCGCGCGCGCGC
> B'B'C'D'C'A B B |24.1858199833461
CTCTCTCTCTCTCTCTCTCTCTCTCTCTCTCTCTCTCTCTATATATATATATATATATATACACACACACACACACACAC
ATATATATATATATATATATGCGCGCGCGCGCGCGCGCGCAGAGAGAGAGAGAGAGAGAGAGAGAGAGAGAGAGAGAGAG
> A B C C'C'C C A'|30.7816368287203
GCGCGCGCGCGCGCGCGCGCAGAGAGAGAGAGAGAGAGAGATATATATATATATATATATATATATATATATATATATAT
ATATATATATATATATATATATATATATATATATATATATATATATATATATATATATATGCGCGCGCGCGCGCGCGCGC
> C'C D D D'B'C D |18.4456747962841
ATATATATATATATATATATATATATATATATATATATATGTGTGTGTGTGTGTGTGTGTGTGTGTGTGTGTGTGTGTGT
ACACACACACACACACACACCTCTCTCTCTCTCTCTCTCTATATATATATATATATATATGTGTGTGTGTGTGTGTGTGT
> C'B'A A'D'D C'A |35.2185058644051
ATATATATATATATATATATCTCTCTCTCTCTCTCTCTCTGCGCGCGCGCGCGCGCGCGCGCGCGCGCGCGCGCGCGCGC
ACACACACACACACACACACGTGTGTGTGTGTGTGTGTGTATATATATATATATATATATGCGCGCGCGCGCGCGCGCGC
> B'C'B'C'C D'D D |20.2842263560035
CTCTCTCTCTCTCTCTCTCTATATATATATATATATATATCTCTCTCTCTCTCTCTCTCTATATATATATATATATATAT
ATATATATATATATATATATACACACACACACACACACACGTGTGTGTGTGTGTGTGTGTGTGTGTGTGTGTGTGTGTGT
> A'D A'C C B A'D'|36.00536658395
GCGCGCGCGCGCGCGCGCGCGTGTGTGTGTGTGTGTGTGTGCGCGCGCGCGCGCGCGCGCATATATATATATATATATAT
ATATATATATATATATATATAGAGAGAGAGAGAGAGAGAGGCGCGCGCGCGCGCGCGCGCACACACACACACACACACAC
> B'B D'C A D A'D'|29.7222002783171
CTCTCTCTCTCTCTCTCTCTAGAGAGAGAGAGAGAGAGAGACACACACACACACACACACATATATATATATATATATAT
GCGCGCGCGCGCGCGCGCGCGTGTGTGTGTGTGTGTGTGTGCGCGCGCGCGCGCGCGCGCACACACACACACACACACAC
> B D'B'C B'B A'C'|25.5536769821902
AGAGAGAGAGAGAGAGAGAGACACACACACACACACACACCTCTCTCTCTCTCTCTCTCTATATATATATATATATATAT
CTCTCTCTCTCTCTCTCTCTAGAGAGAGAGAGAGAGAGAGGCGCGCGCGCGCGCGCGCGCATATATATATATATATATAT
> C'C C'B B C A D'|23.7875764209311
ATATATATATATATATATATATATATATATATATATATATATATATATATATATATATATAGAGAGAGAGAGAGAGAGAG
AGAGAGAGAGAGAGAGAGAGATATATATATATATATATATGCGCGCGCGCGCGCGCGCGCACACACACACACACACACAC
> B'D'D'C C'B'B A'|24.9333772665191
CTCTCTCTCTCTCTCTCTCTACACACACACACACACACACACACACACACACACACACACATATATATATATATATATAT
ATATATATATATATATATATCTCTCTCTCTCTCTCTCTCTAGAGAGAGAGAGAGAGAGAGGCGCGCGCGCGCGCGCGCGC
> A C D D'D D A'B |28.1561062379572
GCGCGCGCGCGCGCGCGCGCATATATATATATATATATATGTGTGTGTGTGTGTGTGTGTACACACACACACACACACAC
GTGTGTGTGTGTGTGTGTGTGTGTGTGTGTGTGTGTGTGTGCGCGCGCGCGCGCGCGCGCAGAGAGAGAGAGAGAGAGAG
> A D'B D A'C B'A |38.6230206837647
GCGCGCGCGCGCGCGCGCGCACACACACACACACACACACAGAGAGAGAGAGAGAGAGAGGTGTGTGTGTGTGTGTGTGT
GCGCGCGCGCGCGCGCGCGCATATATATATATATATATATCTCTCTCTCTCTCTCTCTCTGCGCGCGCGCGCGCGCGCGC
> A A C A'B C B'D |34.5758066001469
GCGCGCGCGCGCGCGCGCGCGCGCGCGCGCGCGCGCGCGCATATATATATATATATATATGCGCGCGCGCGCGCGCGCGC
AGAGAGAGAGAGAGAGAGAGATATATATATATATATATATCTCTCTCTCTCTCTCTCTCTGTGTGTGTGTGTGTGTGTGT
> C D B'B D'D'A'A'|31.9628699849728
ATATATATATATATATATATGTGTGTGTGTGTGTGTGTGTCTCTCTCTCTCTCTCTCTCTAGAGAGAGAGAGAGAGAGAG
ACACACACACACACACACACACACACACACACACACACACGCGCGCGCGCGCGCGCGCGCGCGCGCGCGCGCGCGCGCGC
> C'C A C A'C C'D |30.3340235378673
ATATATATATATATATATATATATATATATATATATATATGCGCGCGCGCGCGCGCGCGCATATATATATATATATATAT
GCGCGCGCGCGCGCGCGCGCATATATATATATATATATATATATATATATATATATATATGTGTGTGTGTGTGTGTGTGT
> A D D D A'D B B'|31.0544766912889
GCGCGCGCGCGCGCGCGCGCGTGTGTGTGTGTGTGTGTGTGTGTGTGTGTGTGTGTGTGTGTGTGTGTGTGTGTGTGTGT
GCGCGCGCGCGCGCGCGCGCGTGTGTGTGTGTGTGTGTGTAGAGAGAGAGAGAGAGAGAGCTCTCTCTCTCTCTCTCTCT
> B A D B'C'D C C |24.6766936374411
AGAGAGAGAGAGAGAGAGAGGCGCGCGCGCGCGCGCGCGCGTGTGTGTGTGTGTGTGTGTCTCTCTCTCTCTCTCTCTCT
ATATATATATATATATATATGTGTGTGTGTGTGTGTGTGTATATATATATATATATATATATATATATATATATATATAT
> A C A D A'A A'D'|41.9759659671986
GCGCGCGCGCGCGCGCGCGCATATATATATATATATATATGCGCGCGCGCGCGCGCGCGCGTGTGTGTGTGTGTGTGTGT
GCGCGCGCGCGCGCGCGCGCGCGCGCGCGCGCGCGCGCGCGCGCGCGCGCGCGCGCGCGCACACACACACACACACACAC
> D D C'D'A'D'D'D |25.5729953477344
GTGTGTGTGTGTGTGTGTGTGTGTGTGTGTGTGTGTGTGTATATATATATATATATATATACACACACACACACACACAC
GCGCGCGCGCGCGCGCGCGCACACACACACACACACACACACACACACACACACACACACGTGTGTGTGTGTGTGTGTGT
> C A'B'D'D D'D D |24.8665401888022
ATATATATATATATATATATGCGCGCGCGCGCGCGCGCGCCTCTCTCTCTCTCTCTCTCTACACACACACACACACACAC
GTGTGTGTGTGTGTGTGTGTACACACACACACACACACACGTGTGTGTGTGTGTGTGTGTGTGTGTGTGTGTGTGTGTGT
> C B C'A'B'D B D |27.8852074209349
ATATATATATATATATATATAGAGAGAGAGAGAGAGAGAGATATATATATATATATATATGCGCGCGCGCGCGCGCGCGC
CTCTCTCTCTCTCTCTCTCTGTGTGTGTGTGTGTGTGTGTAGAGAGAGAGAGAGAGAGAGGTGTGTGTGTGTGTGTGTGT
> C A'A B D'A D A'|40.9689103530657
ATATATATATATATATATATGCGCGCGCGCGCGCGCGCGCGCGCGCGCGCGCGCGCGCGCAGAGAGAGAGAGAGAGAGAG
ACACACACACACACACACACGCGCGCGCGCGCGCGCGCGCGTGTGTGTGTGTGTGTGTGTGCGCGCGCGCGCGCGCGCGC
> D B A'C'C'C'B'C'|23.7267557872909
GTGTGTGTGTGTGTGTGTGTAGAGAGAGAGAGAGAGAGAGGCGCGCGCGCGCGCGCGCGCATATATATATATATATATAT
ATATATATATATATATATATATATATATATATATATATATCTCTCTCTCTCTCTCTCTCTATATATATATATATATATAT
> B'B'B'C B B'B'A |25.937729681207
CTCTCTCTCTCTCTCTCTCTCTCTCTCTCTCTCTCTCTCTCTCTCTCTCTCTCTCTCTCTATATATATATATATATATAT
AGAGAGAGAGAGAGAGAGAGCTCTCTCTCTCTCTCTCTCTCTCTCTCTCTCTCTCTCTCTGCGCGCGCGCGCGCGCGCGC
> A B A C'A'B D'C |35.1348528101724
GCGCGCGCGCGCGCGCGCGCAGAGAGAGAGAGAGAGAGAGGCGCGCGCGCGCGCGCGCGCATATATATATATATATATAT
GCGCGCGCGCGCGCGCGCGCAGAGAGAGAGAGAGAGAGAGACACACACACACACACACACATATATATATATATATATAT
> A D B'C D'D B'D'|24.399764013682
GCGCGCGCGCGCGCGCGCGCGTGTGTGTGTGTGTGTGTGTCTCTCTCTCTCTCTCTCTCTATATATATATATATATATAT
ACACACACACACACACACACGTGTGTGTGTGTGTGTGTGTCTCTCTCTCTCTCTCTCTCTACACACACACACACACACAC
> B A'D B A D'C B'|28.2588216819133
AGAGAGAGAGAGAGAGAGAGGCGCGCGCGCGCGCGCGCGCGTGTGTGTGTGTGTGTGTGTAGAGAGAGAGAGAGAGAGAG
GCGCGCGCGCGCGCGCGCGCACACACACACACACACACACATATATATATATATATATATCTCTCTCTCTCTCTCTCTCT
> C B C B'D D B B |21.1756748509386
ATATATATATATATATATATAGAGAGAGAGAGAGAGAGAGATATATATATATATATATATCTCTCTCTCTCTCTCTCTCT
GTGTGTGTGTGTGTGTGTGTGTGTGTGTGTGTGTGTGTGTAGAGAGAGAGAGAGAGAGAGAGAGAGAGAGAGAGAGAGAG
> B B'D'C A'D D C |26.0503627274721
AGAGAGAGAGAGAGAGAGAGCTCTCTCTCTCTCTCTCTCTACACACACACACACACACACATATATATATATATATATAT
GCGCGCGCGCGCGCGCGCGCGTGTGTGTGTGTGTGTGTGTGTGTGTGTGTGTGTGTGTGTATATATATATATATATATAT
> C'D D'D'A B A'D'|29.7471818046246
ATATATATATATATATATATGTGTGTGTGTGTGTGTGTGTACACACACACACACACACACACACACACACACACACACAC
GCGCGCGCGCGCGCGCGCGCAGAGAGAGAGAGAGAGAGAGGCGCGCGCGCGCGCGCGCGCACACACACACACACACACAC
> A'B C A'D'D'C'B |30.5728266922471
GCGCGCGCGCGCGCGCGCGCAGAGAGAGAGAGAGAGAGAGATATATATATATATATATATGCGCGCGCGCGCGCGCGCGC
ACACACACACACACACACACACACACACACACACACACACATATATATATATATATATATAGAGAGAGAGAGAGAGAGAG
> C'B C A B D D B |26.6174990037374
ATATATATATATATATATATAGAGAGAGAGAGAGAGAGAGATATATATATATATATATATGCGCGCGCGCGCGCGCGCGC
AGAGAGAGAGAGAGAGAGAGGTGTGTGTGTGTGTGTGTGTGTGTGTGTGTGTGTGTGTGTAGAGAGAGAGAGAGAGAGAG
> C'B'D C'D'A B D |26.9629507277619
ATATATATATATATATATATCTCTCTCTCTCTCTCTCTCTGTGTGTGTGTGTGTGTGTGTATATATATATATATATATAT
ACACACACACACACACACACGCGCGCGCGCGCGCGCGCGCAGAGAGAGAGAGAGAGAGAGGTGTGTGTGTGTGTGTGTGT
> D'A D'B C'B A D |28.5913059691157
ACACACACACACACACACACGCGCGCGCGCGCGCGCGCGCACACACACACACACACACACAGAGAGAGAGAGAGAGAGAG
ATATATATATATATATATATAGAGAGAGAGAGAGAGAGAGGCGCGCGCGCGCGCGCGCGCGTGTGTGTGTGTGTGTGTGT
> B'C A'B'D'D D C'|26.903007315228
CTCTCTCTCTCTCTCTCTCTATATATATATATATATATATGCGCGCGCGCGCGCGCGCGCCTCTCTCTCTCTCTCTCTCT
ACACACACACACACACACACGTGTGTGTGTGTGTGTGTGTGTGTGTGTGTGTGTGTGTGTATATATATATATATATATAT
> A'A'C'C B'D C B'|28.4227708273674
GCGCGCGCGCGCGCGCGCGCGCGCGCGCGCGCGCGCGCGCATATATATATATATATATATATATATATATATATATATAT
CTCTCTCTCTCTCTCTCTCTGTGTGTGTGTGTGTGTGTGTATATATATATATATATATATCTCTCTCTCTCTCTCTCTCT
> B'B'D A A B B A'|35.5123403585639
CTCTCTCTCTCTCTCTCTCTCTCTCTCTCTCTCTCTCTCTGTGTGTGTGTGTGTGTGTGTGCGCGCGCGCGCGCGCGCGC
GCGCGCGCGCGCGCGCGCGCAGAGAGAGAGAGAGAGAGAGAGAGAGAGAGAGAGAGAGAGGCGCGCGCGCGCGCGCGCGC
> A'A'D'D B C A C'|35.5070050087766
GCGCGCGCGCGCGCGCGCGCGCGCGCGCGCGCGCGCGCGCACACACACACACACACACACGTGTGTGTGTGTGTGTGTGT
AGAGAGAGAGAGAGAGAGAGATATATATATATATATATATGCGCGCGCGCGCGCGCGCGCATATATATATATATATATAT
> A'A D'C B'A'A C'|38.362372773137
GCGCGCGCGCGCGCGCGCGCGCGCGCGCGCGCGCGCGCGCACACACACACACACACACACATATATATATATATATATAT
CTCTCTCTCTCTCTCTCTCTGCGCGCGCGCGCGCGCGCGCGCGCGCGCGCGCGCGCGCGCATATATATATATATATATAT
> C A B C D C A D'|27.7514005094414
ATATATATATATATATATATGCGCGCGCGCGCGCGCGCGCAGAGAGAGAGAGAGAGAGAGATATATATATATATATATAT
GTGTGTGTGTGTGTGTGTGTATATATATATATATATATATGCGCGCGCGCGCGCGCGCGCACACACACACACACACACAC
> A'D'B B'B'D C C |26.2807278557131
GCGCGCGCGCGCGCGCGCGCACACACACACACACACACACAGAGAGAGAGAGAGAGAGAGCTCTCTCTCTCTCTCTCTCT
CTCTCTCTCTCTCTCTCTCTGTGTGTGTGTGTGTGTGTGTATATATATATATATATATATATATATATATATATATATAT
> A'B D D D C'B A'|28.8083742942154
GCGCGCGCGCGCGCGCGCGCAGAGAGAGAGAGAGAGAGAGGTGTGTGTGTGTGTGTGTGTGTGTGTGTGTGTGTGTGTGT
GTGTGTGTGTGTGTGTGTGTATATATATATATATATATATAGAGAGAGAGAGAGAGAGAGGCGCGCGCGCGCGCGCGCGC
> B A'D D B C'B'C |23.6343661152083
AGAGAGAGAGAGAGAGAGAGGCGCGCGCGCGCGCGCGCGCGTGTGTGTGTGTGTGTGTGTGTGTGTGTGTGTGTGTGTGT
AGAGAGAGAGAGAGAGAGAGATATATATATATATATATATCTCTCTCTCTCTCTCTCTCTATATATATATATATATATAT
> A C'A'D'A A B C'|39.7955873181744
GCGCGCGCGCGCGCGCGCGCATATATATATATATATATATGCGCGCGCGCGCGCGCGCGCACACACACACACACACACAC
GCGCGCGCGCGCGCGCGCGCGCGCGCGCGCGCGCGCGCGCAGAGAGAGAGAGAGAGAGAGATATATATATATATATATAT
> D A D D D'B'A'D'|30.7010649519987
GTGTGTGTGTGTGTGTGTGTGCGCGCGCGCGCGCGCGCGCGTGTGTGTGTGTGTGTGTGTGTGTGTGTGTGTGTGTGTGT
ACACACACACACACACACACCTCTCTCTCTCTCTCTCTCTGCGCGCGCGCGCGCGCGCGCACACACACACACACACACAC
> D'C B A'C B D'B |22.8063772954097
ACACACACACACACACACACATATATATATATATATATATAGAGAGAGAGAGAGAGAGAGGCGCGCGCGCGCGCGCGCGC
ATATATATATATATATATATAGAGAGAGAGAGAGAGAGAGACACACACACACACACACACAGAGAGAGAGAGAGAGAGAG
> C D C D C A B'D |27.2050286512064
ATATATATATATATATATATGTGTGTGTGTGTGTGTGTGTATATATATATATATATATATGTGTGTGTGTGTGTGTGTGT
ATATATATATATATATATATGCGCGCGCGCGCGCGCGCGCCTCTCTCTCTCTCTCTCTCTGTGTGTGTGTGTGTGTGTGT
> C A A'C'C A'B C'|36.3735714423276
ATATATATATATATATATATGCGCGCGCGCGCGCGCGCGCGCGCGCGCGCGCGCGCGCGCATATATATATATATATATAT
ATATATATATATATATATATGCGCGCGCGCGCGCGCGCGCAGAGAGAGAGAGAGAGAGAGATATATATATATATATATAT
> B C'C D'D'A'D'D'|27.6610433014191
AGAGAGAGAGAGAGAGAGAGATATATATATATATATATATATATATATATATATATATATACACACACACACACACACAC
ACACACACACACACACACACGCGCGCGCGCGCGCGCGCGCACACACACACACACACACACACACACACACACACACACAC
> A'B'B'C D'B A C |28.5101394377225
GCGCGCGCGCGCGCGCGCGCCTCTCTCTCTCTCTCTCTCTCTCTCTCTCTCTCTCTCTCTATATATATATATATATATAT
ACACACACACACACACACACAGAGAGAGAGAGAGAGAGAGGCGCGCGCGCGCGCGCGCGCATATATATATATATATATAT
> C D'A'C A'A'C D'|34.1910270091186
ATATATATATATATATATATACACACACACACACACACACGCGCGCGCGCGCGCGCGCGCATATATATATATATATATAT
GCGCGCGCGCGCGCGCGCGCGCGCGCGCGCGCGCGCGCGCATATATATATATATATATATACACACACACACACACACAC
> D'B'C C D'B'B A'|24.9192565136445
ACACACACACACACACACACCTCTCTCTCTCTCTCTCTCTATATATATATATATATATATATATATATATATATATATAT
ACACACACACACACACACACCTCTCTCTCTCTCTCTCTCTAGAGAGAGAGAGAGAGAGAGGCGCGCGCGCGCGCGCGCGC
> B B'C D'D'A A'D'|31.3936277517015
AGAGAGAGAGAGAGAGAGAGCTCTCTCTCTCTCTCTCTCTATATATATATATATATATATACACACACACACACACACAC
ACACACACACACACACACACGCGCGCGCGCGCGCGCGCGCGCGCGCGCGCGCGCGCGCGCACACACACACACACACACAC
> C'A'A'B D C'A A'|37.6105590882108
ATATATATATATATATATATGCGCGCGCGCGCGCGCGCGCGCGCGCGCGCGCGCGCGCGCAGAGAGAGAGAGAGAGAGAG
GTGTGTGTGTGTGTGTGTGTATATATATATATATATATATGCGCGCGCGCGCGCGCGCGCGCGCGCGCGCGCGCGCGCGC
> D D'C D C B'D'D |20.6269475702763
GTGTGTGTGTGTGTGTGTGTACACACACACACACACACACATATATATATATATATATATGTGTGTGTGTGTGTGTGTGT
ATATATATATATATATATATCTCTCTCTCTCTCTCTCTCTACACACACACACACACACACGTGTGTGTGTGTGTGTGTGT
> B C'C B D B C C |21.6683497756185
AGAGAGAGAGAGAGAGAGAGATATATATATATATATATATATATATATATATATATATATAGAGAGAGAGAGAGAGAGAG
GTGTGTGTGTGTGTGTGTGTAGAGAGAGAGAGAGAGAGAGATATATATATATATATATATATATATATATATATATATAT
> D'A'C B A A'C'A'|39.1712863405168
ACACACACACACACACACACGCGCGCGCGCGCGCGCGCGCATATATATATATATATATATAGAGAGAGAGAGAGAGAGAG
GCGCGCGCGCGCGCGCGCGCGCGCGCGCGCGCGCGCGCGCATATATATATATATATATATGCGCGCGCGCGCGCGCGCGC
> D A C C'A D A B |33.2429362328512
GTGTGTGTGTGTGTGTGTGTGCGCGCGCGCGCGCGCGCGCATATATATATATATATATATATATATATATATATATATAT
GCGCGCGCGCGCGCGCGCGCGTGTGTGTGTGTGTGTGTGTGCGCGCGCGCGCGCGCGCGCAGAGAGAGAGAGAGAGAGAG
> D'D'C B'C'A B A'|28.1253932545707
ACACACACACACACACACACACACACACACACACACACACATATATATATATATATATATCTCTCTCTCTCTCTCTCTCT
ATATATATATATATATATATGCGCGCGCGCGCGCGCGCGCAGAGAGAGAGAGAGAGAGAGGCGCGCGCGCGCGCGCGCGC
> C'C B'B'A B'D D |24.8934932499398
ATATATATATATATATATATATATATATATATATATATATCTCTCTCTCTCTCTCTCTCTCTCTCTCTCTCTCTCTCTCT
GCGCGCGCGCGCGCGCGCGCCTCTCTCTCTCTCTCTCTCTGTGTGTGTGTGTGTGTGTGTGTGTGTGTGTGTGTGTGTGT
> D D C'D C'A'B'C'|24.6378547202585
GTGTGTGTGTGTGTGTGTGTGTGTGTGTGTGTGTGTGTGTATATATATATATATATATATGTGTGTGTGTGTGTGTGTGT
ATATATATATATATATATATGCGCGCGCGCGCGCGCGCGCCTCTCTCTCTCTCTCTCTCTATATATATATATATATATAT
> A'B B'C C'D'B'D'|23.6452324147204
GCGCGCGCGCGCGCGCGCGCAGAGAGAGAGAGAGAGAGAGCTCTCTCTCTCTCTCTCTCTATATATATATATATATATAT
ATATATATATATATATATATACACACACACACACACACACCTCTCTCTCTCTCTCTCTCTACACACACACACACACACAC
> C'C D'B B A'C'B |25.9616823276591
ATATATATATATATATATATATATATATATATATATATATACACACACACACACACACACAGAGAGAGAGAGAGAGAGAG
AGAGAGAGAGAGAGAGAGAGGCGCGCGCGCGCGCGCGCGCATATATATATATATATATATAGAGAGAGAGAGAGAGAGAG
> B A C'C D'D'C D |24.7625394478623
AGAGAGAGAGAGAGAGAGAGGCGCGCGCGCGCGCGCGCGCATATATATATATATATATATATATATATATATATATATAT
ACACACACACACACACACACACACACACACACACACACACATATATATATATATATATATGTGTGTGTGTGTGTGTGTGT
> B C'C B B A'B A |24.8367948562498
AGAGAGAGAGAGAGAGAGAGATATATATATATATATATATATATATATATATATATATATAGAGAGAGAGAGAGAGAGAG
AGAGAGAGAGAGAGAGAGAGGCGCGCGCGCGCGCGCGCGCAGAGAGAGAGAGAGAGAGAGGCGCGCGCGCGCGCGCGCGC
> B A D B'D'C C'B'|23.4615753168092
AGAGAGAGAGAGAGAGAGAGGCGCGCGCGCGCGCGCGCGCGTGTGTGTGTGTGTGTGTGTCTCTCTCTCTCTCTCTCTCT
ACACACACACACACACACACATATATATATATATATATATATATATATATATATATATATCTCTCTCTCTCTCTCTCTCT
> A'D'A A'D'D'A'D'|38.5853172997315
GCGCGCGCGCGCGCGCGCGCACACACACACACACACACACGCGCGCGCGCGCGCGCGCGCGCGCGCGCGCGCGCGCGCGC
ACACACACACACACACACACACACACACACACACACACACGCGCGCGCGCGCGCGCGCGCACACACACACACACACACAC
> A D'B'B B B D B |23.4619092835417
GCGCGCGCGCGCGCGCGCGCACACACACACACACACACACCTCTCTCTCTCTCTCTCTCTAGAGAGAGAGAGAGAGAGAG
AGAGAGAGAGAGAGAGAGAGAGAGAGAGAGAGAGAGAGAGGTGTGTGTGTGTGTGTGTGTAGAGAGAGAGAGAGAGAGAG
> A'A C B'B'C D B'|28.1772312474035
GCGCGCGCGCGCGCGCGCGCGCGCGCGCGCGCGCGCGCGCATATATATATATATATATATCTCTCTCTCTCTCTCTCTCT
CTCTCTCTCTCTCTCTCTCTATATATATATATATATATATGTGTGTGTGTGTGTGTGTGTCTCTCTCTCTCTCTCTCTCT
> D B'B A B'B'C'A'|28.740051095979
GTGTGTGTGTGTGTGTGTGTCTCTCTCTCTCTCTCTCTCTAGAGAGAGAGAGAGAGAGAGGCGCGCGCGCGCGCGCGCGC
CTCTCTCTCTCTCTCTCTCTCTCTCTCTCTCTCTCTCTCTATATATATATATATATATATGCGCGCGCGCGCGCGCGCGC
> C'D'C'B'C'B'C'A |24.2726985550948
ATATATATATATATATATATACACACACACACACACACACATATATATATATATATATATCTCTCTCTCTCTCTCTCTCT
ATATATATATATATATATATCTCTCTCTCTCTCTCTCTCTATATATATATATATATATATGCGCGCGCGCGCGCGCGCGC
> B A'A D'C A A B |41.7211639528769
AGAGAGAGAGAGAGAGAGAGGCGCGCGCGCGCGCGCGCGCGCGCGCGCGCGCGCGCGCGCACACACACACACACACACAC
ATATATATATATATATATATGCGCGCGCGCGCGCGCGCGCGCGCGCGCGCGCGCGCGCGCAGAGAGAGAGAGAGAGAGAG
> D B A B A'B A'C'|37.1382239337632
GTGTGTGTGTGTGTGTGTGTAGAGAGAGAGAGAGAGAGAGGCGCGCGCGCGCGCGCGCGCAGAGAGAGAGAGAGAGAGAG
GCGCGCGCGCGCGCGCGCGCAGAGAGAGAGAGAGAGAGAGGCGCGCGCGCGCGCGCGCGCATATATATATATATATATAT
> A'A D'D A D'D D'|33.5918866089847
GCGCGCGCGCGCGCGCGCGCGCGCGCGCGCGCGCGCGCGCACACACACACACACACACACGTGTGTGTGTGTGTGTGTGT
GCGCGCGCGCGCGCGCGCGCACACACACACACACACACACGTGTGTGTGTGTGTGTGTGTACACACACACACACACACAC
> A A'B D C'C C A |34.9409213474118
GCGCGCGCGCGCGCGCGCGCGCGCGCGCGCGCGCGCGCGCAGAGAGAGAGAGAGAGAGAGGTGTGTGTGTGTGTGTGTGT
ATATATATATATATATATATATATATATATATATATATATATATATATATATATATATATGCGCGCGCGCGCGCGCGCGC
> B B'C A'D'D'C C'|26.057523563419
AGAGAGAGAGAGAGAGAGAGCTCTCTCTCTCTCTCTCTCTATATATATATATATATATATGCGCGCGCGCGCGCGCGCGC
ACACACACACACACACACACACACACACACACACACACACATATATATATATATATATATATATATATATATATATATAT
> A'B'A'C'A'A'B'B |37.2024667733231
GCGCGCGCGCGCGCGCGCGCCTCTCTCTCTCTCTCTCTCTGCGCGCGCGCGCGCGCGCGCATATATATATATATATATAT
GCGCGCGCGCGCGCGCGCGCGCGCGCGCGCGCGCGCGCGCCTCTCTCTCTCTCTCTCTCTAGAGAGAGAGAGAGAGAGAG
> C'D'A'B'B'A'C B |29.443364121948
ATATATATATATATATATATACACACACACACACACACACGCGCGCGCGCGCGCGCGCGCCTCTCTCTCTCTCTCTCTCT
CTCTCTCTCTCTCTCTCTCTGCGCGCGCGCGCGCGCGCGCATATATATATATATATATATAGAGAGAGAGAGAGAGAGAG
> A'C A A'C'D'B'A |41.6222066521116
GCGCGCGCGCGCGCGCGCGCATATATATATATATATATATGCGCGCGCGCGCGCGCGCGCGCGCGCGCGCGCGCGCGCGC
ATATATATATATATATATATACACACACACACACACACACCTCTCTCTCTCTCTCTCTCTGCGCGCGCGCGCGCGCGCGC
> B'A D'D'B'B'C'A |33.4107293142028
CTCTCTCTCTCTCTCTCTCTGCGCGCGCGCGCGCGCGCGCACACACACACACACACACACACACACACACACACACACAC
CTCTCTCTCTCTCTCTCTCTCTCTCTCTCTCTCTCTCTCTATATATATATATATATATATGCGCGCGCGCGCGCGCGCGC
> B'A'C'C D C'D'A'|28.1880935159024
CTCTCTCTCTCTCTCTCTCTGCGCGCGCGCGCGCGCGCGCATATATATATATATATATATATATATATATATATATATAT
GTGTGTGTGTGTGTGTGTGTATATATATATATATATATATACACACACACACACACACACGCGCGCGCGCGCGCGCGCGC
> D'B'C D C'C D B |19.9069054802893
ACACACACACACACACACACCTCTCTCTCTCTCTCTCTCTATATATATATATATATATATGTGTGTGTGTGTGTGTGTGT
ATATATATATATATATATATATATATATATATATATATATGTGTGTGTGTGTGTGTGTGTAGAGAGAGAGAGAGAGAGAG
> D'D D A B C'D D'|24.2073379054444
ACACACACACACACACACACGTGTGTGTGTGTGTGTGTGTGTGTGTGTGTGTGTGTGTGTGCGCGCGCGCGCGCGCGCGC
AGAGAGAGAGAGAGAGAGAGATATATATATATATATATATGTGTGTGTGTGTGTGTGTGTACACACACACACACACACAC
> D'A'A A C C B'C |35.2141716771022
ACACACACACACACACACACGCGCGCGCGCGCGCGCGCGCGCGCGCGCGCGCGCGCGCGCGCGCGCGCGCGCGCGCGCGC
ATATATATATATATATATATATATATATATATATATATATCTCTCTCTCTCTCTCTCTCTATATATATATATATATATAT
> D A B C'A D'A'B'|35.7040553669318
GTGTGTGTGTGTGTGTGTGTGCGCGCGCGCGCGCGCGCGCAGAGAGAGAGAGAGAGAGAGATATATATATATATATATAT
GCGCGCGCGCGCGCGCGCGCACACACACACACACACACACGCGCGCGCGCGCGCGCGCGCCTCTCTCTCTCTCTCTCTCT
> A'C'A'A A D'C'C |40.9696937488878
GCGCGCGCGCGCGCGCGCGCATATATATATATATATATATGCGCGCGCGCGCGCGCGCGCGCGCGCGCGCGCGCGCGCGC
GCGCGCGCGCGCGCGCGCGCACACACACACACACACACACATATATATATATATATATATATATATATATATATATATAT
> B'B'B D'D'C'C'B |19.8132200999276
CTCTCTCTCTCTCTCTCTCTCTCTCTCTCTCTCTCTCTCTAGAGAGAGAGAGAGAGAGAGACACACACACACACACACAC
ACACACACACACACACACACATATATATATATATATATATATATATATATATATATATATAGAGAGAGAGAGAGAGAGAG
> A D A'A C'D B'A'|41.2538956277951
GCGCGCGCGCGCGCGCGCGCGTGTGTGTGTGTGTGTGTGTGCGCGCGCGCGCGCGCGCGCGCGCGCGCGCGCGCGCGCGC
ATATATATATATATATATATGTGTGTGTGTGTGTGTGTGTCTCTCTCTCTCTCTCTCTCTGCGCGCGCGCGCGCGCGCGC
> B'A C B'B D'C C'|24.5000490859764
CTCTCTCTCTCTCTCTCTCTGCGCGCGCGCGCGCGCGCGCATATATATATATATATATATCTCTCTCTCTCTCTCTCTCT
AGAGAGAGAGAGAGAGAGAGACACACACACACACACACACATATATATATATATATATATATATATATATATATATATAT
> D C'B D D'D C A |23.9560221769507
GTGTGTGTGTGTGTGTGTGTATATATATATATATATATATAGAGAGAGAGAGAGAGAGAGGTGTGTGTGTGTGTGTGTGT
ACACACACACACACACACACGTGTGTGTGTGTGTGTGTGTATATATATATATATATATATGCGCGCGCGCGCGCGCGCGC
> B'B D D'B D'B B |18.297047441628
CTCTCTCTCTCTCTCTCTCTAGAGAGAGAGAGAGAGAGAGGTGTGTGTGTGTGTGTGTGTACACACACACACACACACAC
AGAGAGAGAGAGAGAGAGAGACACACACACACACACACACAGAGAGAGAGAGAGAGAGAGAGAGAGAGAGAGAGAGAGAG
> C'C'A D'A'B'C B'|30.6212349541796
ATATATATATATATATATATATATATATATATATATATATGCGCGCGCGCGCGCGCGCGCACACACACACACACACACAC
GCGCGCGCGCGCGCGCGCGCCTCTCTCTCTCTCTCTCTCTATATATATATATATATATATCTCTCTCTCTCTCTCTCTCT
> C'B C'D C A'D A'|31.2446634010143
ATATATATATATATATATATAGAGAGAGAGAGAGAGAGAGATATATATATATATATATATGTGTGTGTGTGTGTGTGTGT
ATATATATATATATATATATGCGCGCGCGCGCGCGCGCGCGTGTGTGTGTGTGTGTGTGTGCGCGCGCGCGCGCGCGCGC
> A D'C A A D D C |32.9138623733011
GCGCGCGCGCGCGCGCGCGCACACACACACACACACACACATATATATATATATATATATGCGCGCGCGCGCGCGCGCGC
GCGCGCGCGCGCGCGCGCGCGTGTGTGTGTGTGTGTGTGTGTGTGTGTGTGTGTGTGTGTATATATATATATATATATAT
> C'B C C C'A'A'D'|28.303283569961
ATATATATATATATATATATAGAGAGAGAGAGAGAGAGAGATATATATATATATATATATATATATATATATATATATAT
ATATATATATATATATATATGCGCGCGCGCGCGCGCGCGCGCGCGCGCGCGCGCGCGCGCACACACACACACACACACAC
> B'D'A C C B'B B |24.1943378606579
CTCTCTCTCTCTCTCTCTCTACACACACACACACACACACGCGCGCGCGCGCGCGCGCGCATATATATATATATATATAT
ATATATATATATATATATATCTCTCTCTCTCTCTCTCTCTAGAGAGAGAGAGAGAGAGAGAGAGAGAGAGAGAGAGAGAG
> C'A'A'C A B'A'C |41.6012363989612
ATATATATATATATATATATGCGCGCGCGCGCGCGCGCGCGCGCGCGCGCGCGCGCGCGCATATATATATATATATATAT
GCGCGCGCGCGCGCGCGCGCCTCTCTCTCTCTCTCTCTCTGCGCGCGCGCGCGCGCGCGCATATATATATATATATATAT
> A A D B D A D A'|41.5317007903337
GCGCGCGCGCGCGCGCGCGCGCGCGCGCGCGCGCGCGCGCGTGTGTGTGTGTGTGTGTGTAGAGAGAGAGAGAGAGAGAG
GTGTGTGTGTGTGTGTGTGTGCGCGCGCGCGCGCGCGCGCGTGTGTGTGTGTGTGTGTGTGCGCGCGCGCGCGCGCGCGC
> B A'B C A'D'A'B |34.1446989626259
AGAGAGAGAGAGAGAGAGAGGCGCGCGCGCGCGCGCGCGCAGAGAGAGAGAGAGAGAGAGATATATATATATATATATAT
GCGCGCGCGCGCGCGCGCGCACACACACACACACACACACGCGCGCGCGCGCGCGCGCGCAGAGAGAGAGAGAGAGAGAG
> C'D B'C'C'B'B B |21.0322173004405
ATATATATATATATATATATGTGTGTGTGTGTGTGTGTGTCTCTCTCTCTCTCTCTCTCTATATATATATATATATATAT
ATATATATATATATATATATCTCTCTCTCTCTCTCTCTCTAGAGAGAGAGAGAGAGAGAGAGAGAGAGAGAGAGAGAGAG
> D D'B'C D C D'A'|23.574923286894
GTGTGTGTGTGTGTGTGTGTACACACACACACACACACACCTCTCTCTCTCTCTCTCTCTATATATATATATATATATAT
GTGTGTGTGTGTGTGTGTGTATATATATATATATATATATACACACACACACACACACACGCGCGCGCGCGCGCGCGCGC
> D A D C C'A D'D'|32.9776561126206
GTGTGTGTGTGTGTGTGTGTGCGCGCGCGCGCGCGCGCGCGTGTGTGTGTGTGTGTGTGTATATATATATATATATATAT
ATATATATATATATATATATGCGCGCGCGCGCGCGCGCGCACACACACACACACACACACACACACACACACACACACAC
> B A B'D'B'A D'A |32.6858681568725
AGAGAGAGAGAGAGAGAGAGGCGCGCGCGCGCGCGCGCGCCTCTCTCTCTCTCTCTCTCTACACACACACACACACACAC
CTCTCTCTCTCTCTCTCTCTGCGCGCGCGCGCGCGCGCGCACACACACACACACACACACGCGCGCGCGCGCGCGCGCGC
> C B B C'D'D'A C |28.0215669206826
ATATATATATATATATATATAGAGAGAGAGAGAGAGAGAGAGAGAGAGAGAGAGAGAGAGATATATATATATATATATAT
ACACACACACACACACACACACACACACACACACACACACGCGCGCGCGCGCGCGCGCGCATATATATATATATATATAT
> C'A'A'C'C D C C |30.8697119103198
ATATATATATATATATATATGCGCGCGCGCGCGCGCGCGCGCGCGCGCGCGCGCGCGCGCATATATATATATATATATAT
ATATATATATATATATATATGTGTGTGTGTGTGTGTGTGTATATATATATATATATATATATATATATATATATATATAT
> C B'A A B C B A'|37.4573334674243
ATATATATATATATATATATCTCTCTCTCTCTCTCTCTCTGCGCGCGCGCGCGCGCGCGCGCGCGCGCGCGCGCGCGCGC
AGAGAGAGAGAGAGAGAGAGATATATATATATATATATATAGAGAGAGAGAGAGAGAGAGGCGCGCGCGCGCGCGCGCGC
> B'A'A'B D A C'B |35.8662262178405
CTCTCTCTCTCTCTCTCTCTGCGCGCGCGCGCGCGCGCGCGCGCGCGCGCGCGCGCGCGCAGAGAGAGAGAGAGAGAGAG
GTGTGTGTGTGTGTGTGTGTGCGCGCGCGCGCGCGCGCGCATATATATATATATATATATAGAGAGAGAGAGAGAGAGAG
> C'D'C B D'D'A B'|22.9393942920427
ATATATATATATATATATATACACACACACACACACACACATATATATATATATATATATAGAGAGAGAGAGAGAGAGAG
ACACACACACACACACACACACACACACACACACACACACGCGCGCGCGCGCGCGCGCGCCTCTCTCTCTCTCTCTCTCT
> A'B'C'B'B D D C |23.6415261257303
GCGCGCGCGCGCGCGCGCGCCTCTCTCTCTCTCTCTCTCTATATATATATATATATATATCTCTCTCTCTCTCTCTCTCT
AGAGAGAGAGAGAGAGAGAGGTGTGTGTGTGTGTGTGTGTGTGTGTGTGTGTGTGTGTGTATATATATATATATATATAT
> C A A C D C'A'D |33.7900625733636
ATATATATATATATATATATGCGCGCGCGCGCGCGCGCGCGCGCGCGCGCGCGCGCGCGCATATATATATATATATATAT
GTGTGTGTGTGTGTGTGTGTATATATATATATATATATATGCGCGCGCGCGCGCGCGCGCGTGTGTGTGTGTGTGTGTGT
> C D'D B'C D A C'|27.0192106266353
ATATATATATATATATATATACACACACACACACACACACGTGTGTGTGTGTGTGTGTGTCTCTCTCTCTCTCTCTCTCT
ATATATATATATATATATATGTGTGTGTGTGTGTGTGTGTGCGCGCGCGCGCGCGCGCGCATATATATATATATATATAT
