# Supplementary material for: A cis-regulatory logic simulator
Source: BMC Bioinformatics. 2007 Jul 27;8:272. doi: 10.1186/1471-2105-8-272 (PMC2375358; doi:10.1186/1471-2105-8-272)
Supplement: Additional file 1 — Test Datasets. A compressed archive (zip) containing: the rulesets used to generate the test-set datasets (ASCII/xml); the datasets in both Relos and fasta format (ASCII); and histograms of each test-set to provide an overview of the data (PNG). [file 1471-2105-8-272-S1.zip › relos/testsets/datasets/testset8.fasta]

> B B'D B A'B D'C |27.5660372904462
AGAGAGAGAGAGAGAGAGAGCTCTCTCTCTCTCTCTCTCTGTGTGTGTGTGTGTGTGTGTAGAGAGAGAGAGAGAGAGAG
GCGCGCGCGCGCGCGCGCGCAGAGAGAGAGAGAGAGAGAGACACACACACACACACACACATATATATATATATATATAT
> C C A C'A'A'C'C |55.0360438552514
ATATATATATATATATATATATATATATATATATATATATGCGCGCGCGCGCGCGCGCGCATATATATATATATATATAT
GCGCGCGCGCGCGCGCGCGCGCGCGCGCGCGCGCGCGCGCATATATATATATATATATATATATATATATATATATATAT
> B A D C A A'B'B'|54.2495196291124
AGAGAGAGAGAGAGAGAGAGGCGCGCGCGCGCGCGCGCGCGTGTGTGTGTGTGTGTGTGTATATATATATATATATATAT
GCGCGCGCGCGCGCGCGCGCGCGCGCGCGCGCGCGCGCGCCTCTCTCTCTCTCTCTCTCTCTCTCTCTCTCTCTCTCTCT
> C B'A'C'C'B A'A |47.2255657983641
ATATATATATATATATATATCTCTCTCTCTCTCTCTCTCTGCGCGCGCGCGCGCGCGCGCATATATATATATATATATAT
ATATATATATATATATATATAGAGAGAGAGAGAGAGAGAGGCGCGCGCGCGCGCGCGCGCGCGCGCGCGCGCGCGCGCGC
> A A D B B'D A B |46.6465770044106
GCGCGCGCGCGCGCGCGCGCGCGCGCGCGCGCGCGCGCGCGTGTGTGTGTGTGTGTGTGTAGAGAGAGAGAGAGAGAGAG
CTCTCTCTCTCTCTCTCTCTGTGTGTGTGTGTGTGTGTGTGCGCGCGCGCGCGCGCGCGCAGAGAGAGAGAGAGAGAGAG
> A D B'C'D D'A'C'|37.2671322613041
GCGCGCGCGCGCGCGCGCGCGTGTGTGTGTGTGTGTGTGTCTCTCTCTCTCTCTCTCTCTATATATATATATATATATAT
GTGTGTGTGTGTGTGTGTGTACACACACACACACACACACGCGCGCGCGCGCGCGCGCGCATATATATATATATATATAT
> A'C D A'D'A'B A'|58.2318351831611
GCGCGCGCGCGCGCGCGCGCATATATATATATATATATATGTGTGTGTGTGTGTGTGTGTGCGCGCGCGCGCGCGCGCGC
ACACACACACACACACACACGCGCGCGCGCGCGCGCGCGCAGAGAGAGAGAGAGAGAGAGGCGCGCGCGCGCGCGCGCGC
> B'C C D D'A D'D'|26.5238137478031
CTCTCTCTCTCTCTCTCTCTATATATATATATATATATATATATATATATATATATATATGTGTGTGTGTGTGTGTGTGT
ACACACACACACACACACACGCGCGCGCGCGCGCGCGCGCACACACACACACACACACACACACACACACACACACACAC
> D'A'B'B B C A A'|53.9270667620488
ACACACACACACACACACACGCGCGCGCGCGCGCGCGCGCCTCTCTCTCTCTCTCTCTCTAGAGAGAGAGAGAGAGAGAG
AGAGAGAGAGAGAGAGAGAGATATATATATATATATATATGCGCGCGCGCGCGCGCGCGCGCGCGCGCGCGCGCGCGCGC
> C'C B'A C'C B'A'|41.4712757933609
ATATATATATATATATATATATATATATATATATATATATCTCTCTCTCTCTCTCTCTCTGCGCGCGCGCGCGCGCGCGC
ATATATATATATATATATATATATATATATATATATATATCTCTCTCTCTCTCTCTCTCTGCGCGCGCGCGCGCGCGCGC
> B B'D'A'C A'C'B |37.7070508758001
AGAGAGAGAGAGAGAGAGAGCTCTCTCTCTCTCTCTCTCTACACACACACACACACACACGCGCGCGCGCGCGCGCGCGC
ATATATATATATATATATATGCGCGCGCGCGCGCGCGCGCATATATATATATATATATATAGAGAGAGAGAGAGAGAGAG
> B'B'C'D'A'C A'A'|49.480606181852
CTCTCTCTCTCTCTCTCTCTCTCTCTCTCTCTCTCTCTCTATATATATATATATATATATACACACACACACACACACAC
GCGCGCGCGCGCGCGCGCGCATATATATATATATATATATGCGCGCGCGCGCGCGCGCGCGCGCGCGCGCGCGCGCGCGC
> A B A'C'D C'C'C |36.2732575644009
GCGCGCGCGCGCGCGCGCGCAGAGAGAGAGAGAGAGAGAGGCGCGCGCGCGCGCGCGCGCATATATATATATATATATAT
GTGTGTGTGTGTGTGTGTGTATATATATATATATATATATATATATATATATATATATATATATATATATATATATATAT
> C A D B C'B D'C'|26.1269319628152
ATATATATATATATATATATGCGCGCGCGCGCGCGCGCGCGTGTGTGTGTGTGTGTGTGTAGAGAGAGAGAGAGAGAGAG
ATATATATATATATATATATAGAGAGAGAGAGAGAGAGAGACACACACACACACACACACATATATATATATATATATAT
> C C A C'B B'B'C'|30.688491997729
ATATATATATATATATATATATATATATATATATATATATGCGCGCGCGCGCGCGCGCGCATATATATATATATATATAT
AGAGAGAGAGAGAGAGAGAGCTCTCTCTCTCTCTCTCTCTCTCTCTCTCTCTCTCTCTCTATATATATATATATATATAT
> D D'B'B C'B'D B |39.0435091972006
GTGTGTGTGTGTGTGTGTGTACACACACACACACACACACCTCTCTCTCTCTCTCTCTCTAGAGAGAGAGAGAGAGAGAG
ATATATATATATATATATATCTCTCTCTCTCTCTCTCTCTGTGTGTGTGTGTGTGTGTGTAGAGAGAGAGAGAGAGAGAG
> B'D'D B C B'D A'|29.0036536695771
CTCTCTCTCTCTCTCTCTCTACACACACACACACACACACGTGTGTGTGTGTGTGTGTGTAGAGAGAGAGAGAGAGAGAG
ATATATATATATATATATATCTCTCTCTCTCTCTCTCTCTGTGTGTGTGTGTGTGTGTGTGCGCGCGCGCGCGCGCGCGC
> C'C'D'D'C B A'D |27.7531644351275
ATATATATATATATATATATATATATATATATATATATATACACACACACACACACACACACACACACACACACACACAC
ATATATATATATATATATATAGAGAGAGAGAGAGAGAGAGGCGCGCGCGCGCGCGCGCGCGTGTGTGTGTGTGTGTGTGT
> B B'A B B'C'C'C |32.6880546788687
AGAGAGAGAGAGAGAGAGAGCTCTCTCTCTCTCTCTCTCTGCGCGCGCGCGCGCGCGCGCAGAGAGAGAGAGAGAGAGAG
CTCTCTCTCTCTCTCTCTCTATATATATATATATATATATATATATATATATATATATATATATATATATATATATATAT
> B C'B'B B D'A'D |28.005462557607
AGAGAGAGAGAGAGAGAGAGATATATATATATATATATATCTCTCTCTCTCTCTCTCTCTAGAGAGAGAGAGAGAGAGAG
AGAGAGAGAGAGAGAGAGAGACACACACACACACACACACGCGCGCGCGCGCGCGCGCGCGTGTGTGTGTGTGTGTGTGT
> C D'A'B D A D A'|47.6118509887275
ATATATATATATATATATATACACACACACACACACACACGCGCGCGCGCGCGCGCGCGCAGAGAGAGAGAGAGAGAGAG
GTGTGTGTGTGTGTGTGTGTGCGCGCGCGCGCGCGCGCGCGTGTGTGTGTGTGTGTGTGTGCGCGCGCGCGCGCGCGCGC
> B'B B C B'D B D |45.1625050970017
CTCTCTCTCTCTCTCTCTCTAGAGAGAGAGAGAGAGAGAGAGAGAGAGAGAGAGAGAGAGATATATATATATATATATAT
CTCTCTCTCTCTCTCTCTCTGTGTGTGTGTGTGTGTGTGTAGAGAGAGAGAGAGAGAGAGGTGTGTGTGTGTGTGTGTGT
> B'D'C'B'D D'A'A |39.631066918808
CTCTCTCTCTCTCTCTCTCTACACACACACACACACACACATATATATATATATATATATCTCTCTCTCTCTCTCTCTCT
GTGTGTGTGTGTGTGTGTGTACACACACACACACACACACGCGCGCGCGCGCGCGCGCGCGCGCGCGCGCGCGCGCGCGC
> C'C A'D A'A'C D |53.8752877924862
ATATATATATATATATATATATATATATATATATATATATGCGCGCGCGCGCGCGCGCGCGTGTGTGTGTGTGTGTGTGT
GCGCGCGCGCGCGCGCGCGCGCGCGCGCGCGCGCGCGCGCATATATATATATATATATATGTGTGTGTGTGTGTGTGTGT
> B A B D C A'A A'|57.4568847530746
AGAGAGAGAGAGAGAGAGAGGCGCGCGCGCGCGCGCGCGCAGAGAGAGAGAGAGAGAGAGGTGTGTGTGTGTGTGTGTGT
ATATATATATATATATATATGCGCGCGCGCGCGCGCGCGCGCGCGCGCGCGCGCGCGCGCGCGCGCGCGCGCGCGCGCGC
> A'B'A C D A B'B |49.3262208321293
GCGCGCGCGCGCGCGCGCGCCTCTCTCTCTCTCTCTCTCTGCGCGCGCGCGCGCGCGCGCATATATATATATATATATAT
GTGTGTGTGTGTGTGTGTGTGCGCGCGCGCGCGCGCGCGCCTCTCTCTCTCTCTCTCTCTAGAGAGAGAGAGAGAGAGAG
> A A'A D A A C B |72.2126147741822
GCGCGCGCGCGCGCGCGCGCGCGCGCGCGCGCGCGCGCGCGCGCGCGCGCGCGCGCGCGCGTGTGTGTGTGTGTGTGTGT
GCGCGCGCGCGCGCGCGCGCGCGCGCGCGCGCGCGCGCGCATATATATATATATATATATAGAGAGAGAGAGAGAGAGAG
> D C D'C'C A B A |39.3670643458048
GTGTGTGTGTGTGTGTGTGTATATATATATATATATATATACACACACACACACACACACATATATATATATATATATAT
ATATATATATATATATATATGCGCGCGCGCGCGCGCGCGCAGAGAGAGAGAGAGAGAGAGGCGCGCGCGCGCGCGCGCGC
> D'B'B D'A'B'B'B'|28.7794541315773
ACACACACACACACACACACCTCTCTCTCTCTCTCTCTCTAGAGAGAGAGAGAGAGAGAGACACACACACACACACACAC
GCGCGCGCGCGCGCGCGCGCCTCTCTCTCTCTCTCTCTCTCTCTCTCTCTCTCTCTCTCTCTCTCTCTCTCTCTCTCTCT
> A B B'C B B'B A |42.5054692480171
GCGCGCGCGCGCGCGCGCGCAGAGAGAGAGAGAGAGAGAGCTCTCTCTCTCTCTCTCTCTATATATATATATATATATAT
AGAGAGAGAGAGAGAGAGAGCTCTCTCTCTCTCTCTCTCTAGAGAGAGAGAGAGAGAGAGGCGCGCGCGCGCGCGCGCGC
> A B'D B'C'C'B'C'|28.8547466099105
GCGCGCGCGCGCGCGCGCGCCTCTCTCTCTCTCTCTCTCTGTGTGTGTGTGTGTGTGTGTCTCTCTCTCTCTCTCTCTCT
ATATATATATATATATATATATATATATATATATATATATCTCTCTCTCTCTCTCTCTCTATATATATATATATATATAT
> C C A D D B'D C'|27.3713995802315
ATATATATATATATATATATATATATATATATATATATATGCGCGCGCGCGCGCGCGCGCGTGTGTGTGTGTGTGTGTGT
GTGTGTGTGTGTGTGTGTGTCTCTCTCTCTCTCTCTCTCTGTGTGTGTGTGTGTGTGTGTATATATATATATATATATAT
> D'A'A C'B B B'A |48.6664910783019
ACACACACACACACACACACGCGCGCGCGCGCGCGCGCGCGCGCGCGCGCGCGCGCGCGCATATATATATATATATATAT
AGAGAGAGAGAGAGAGAGAGAGAGAGAGAGAGAGAGAGAGCTCTCTCTCTCTCTCTCTCTGCGCGCGCGCGCGCGCGCGC
> A B'C C'C'D'D'D |26.9771050899527
GCGCGCGCGCGCGCGCGCGCCTCTCTCTCTCTCTCTCTCTATATATATATATATATATATATATATATATATATATATAT
ATATATATATATATATATATACACACACACACACACACACACACACACACACACACACACGTGTGTGTGTGTGTGTGTGT
> B'B C'D A'C'B'B |26.2606725012973
CTCTCTCTCTCTCTCTCTCTAGAGAGAGAGAGAGAGAGAGATATATATATATATATATATGTGTGTGTGTGTGTGTGTGT
GCGCGCGCGCGCGCGCGCGCATATATATATATATATATATCTCTCTCTCTCTCTCTCTCTAGAGAGAGAGAGAGAGAGAG
> C'B C'B D C D C'|30.0104814081173
ATATATATATATATATATATAGAGAGAGAGAGAGAGAGAGATATATATATATATATATATAGAGAGAGAGAGAGAGAGAG
GTGTGTGTGTGTGTGTGTGTATATATATATATATATATATGTGTGTGTGTGTGTGTGTGTATATATATATATATATATAT
> B'D C C C D'A B |29.937280539598
CTCTCTCTCTCTCTCTCTCTGTGTGTGTGTGTGTGTGTGTATATATATATATATATATATATATATATATATATATATAT
ATATATATATATATATATATACACACACACACACACACACGCGCGCGCGCGCGCGCGCGCAGAGAGAGAGAGAGAGAGAG
> A'B'B'A'A'A B A'|73.6984644301352
GCGCGCGCGCGCGCGCGCGCCTCTCTCTCTCTCTCTCTCTCTCTCTCTCTCTCTCTCTCTGCGCGCGCGCGCGCGCGCGC
GCGCGCGCGCGCGCGCGCGCGCGCGCGCGCGCGCGCGCGCAGAGAGAGAGAGAGAGAGAGGCGCGCGCGCGCGCGCGCGC
> A'C'B D A C A'A |54.7579827356843
GCGCGCGCGCGCGCGCGCGCATATATATATATATATATATAGAGAGAGAGAGAGAGAGAGGTGTGTGTGTGTGTGTGTGT
GCGCGCGCGCGCGCGCGCGCATATATATATATATATATATGCGCGCGCGCGCGCGCGCGCGCGCGCGCGCGCGCGCGCGC
> A'A'C D D'D'C'B'|40.2314976011605
GCGCGCGCGCGCGCGCGCGCGCGCGCGCGCGCGCGCGCGCATATATATATATATATATATGTGTGTGTGTGTGTGTGTGT
ACACACACACACACACACACACACACACACACACACACACATATATATATATATATATATCTCTCTCTCTCTCTCTCTCT
> B D'D A D D'C D'|25.822965461892
AGAGAGAGAGAGAGAGAGAGACACACACACACACACACACGTGTGTGTGTGTGTGTGTGTGCGCGCGCGCGCGCGCGCGC
GTGTGTGTGTGTGTGTGTGTACACACACACACACACACACATATATATATATATATATATACACACACACACACACACAC
> C'B'C D'C B A D |26.3332925674612
ATATATATATATATATATATCTCTCTCTCTCTCTCTCTCTATATATATATATATATATATACACACACACACACACACAC
ATATATATATATATATATATAGAGAGAGAGAGAGAGAGAGGCGCGCGCGCGCGCGCGCGCGTGTGTGTGTGTGTGTGTGT
> B'C'B B'C B C A |31.0518214618327
CTCTCTCTCTCTCTCTCTCTATATATATATATATATATATAGAGAGAGAGAGAGAGAGAGCTCTCTCTCTCTCTCTCTCT
ATATATATATATATATATATAGAGAGAGAGAGAGAGAGAGATATATATATATATATATATGCGCGCGCGCGCGCGCGCGC
> D'D'C'A'A A'C'A'|64.5279866507388
ACACACACACACACACACACACACACACACACACACACACATATATATATATATATATATGCGCGCGCGCGCGCGCGCGC
GCGCGCGCGCGCGCGCGCGCGCGCGCGCGCGCGCGCGCGCATATATATATATATATATATGCGCGCGCGCGCGCGCGCGC
> A'D D'A D D B A'|48.9168982670237
GCGCGCGCGCGCGCGCGCGCGTGTGTGTGTGTGTGTGTGTACACACACACACACACACACGCGCGCGCGCGCGCGCGCGC
GTGTGTGTGTGTGTGTGTGTGTGTGTGTGTGTGTGTGTGTAGAGAGAGAGAGAGAGAGAGGCGCGCGCGCGCGCGCGCGC
> C'B'B C C A'B'B'|30.7159397407451
ATATATATATATATATATATCTCTCTCTCTCTCTCTCTCTAGAGAGAGAGAGAGAGAGAGATATATATATATATATATAT
ATATATATATATATATATATGCGCGCGCGCGCGCGCGCGCCTCTCTCTCTCTCTCTCTCTCTCTCTCTCTCTCTCTCTCT
> C'C A'D'D B'B B |24.7934061642762
ATATATATATATATATATATATATATATATATATATATATGCGCGCGCGCGCGCGCGCGCACACACACACACACACACAC
GTGTGTGTGTGTGTGTGTGTCTCTCTCTCTCTCTCTCTCTAGAGAGAGAGAGAGAGAGAGAGAGAGAGAGAGAGAGAGAG
> A C C D C'C B D |26.164582977461
GCGCGCGCGCGCGCGCGCGCATATATATATATATATATATATATATATATATATATATATGTGTGTGTGTGTGTGTGTGT
ATATATATATATATATATATATATATATATATATATATATAGAGAGAGAGAGAGAGAGAGGTGTGTGTGTGTGTGTGTGT
> C A'D B'A D'B'D |35.4314827519014
ATATATATATATATATATATGCGCGCGCGCGCGCGCGCGCGTGTGTGTGTGTGTGTGTGTCTCTCTCTCTCTCTCTCTCT
GCGCGCGCGCGCGCGCGCGCACACACACACACACACACACCTCTCTCTCTCTCTCTCTCTGTGTGTGTGTGTGTGTGTGT
> B C D D'D B'B'C |29.9842987645102
AGAGAGAGAGAGAGAGAGAGATATATATATATATATATATGTGTGTGTGTGTGTGTGTGTACACACACACACACACACAC
GTGTGTGTGTGTGTGTGTGTCTCTCTCTCTCTCTCTCTCTCTCTCTCTCTCTCTCTCTCTATATATATATATATATATAT
> C'A A B B A A'D |53.2459117231718
ATATATATATATATATATATGCGCGCGCGCGCGCGCGCGCGCGCGCGCGCGCGCGCGCGCAGAGAGAGAGAGAGAGAGAG
AGAGAGAGAGAGAGAGAGAGGCGCGCGCGCGCGCGCGCGCGCGCGCGCGCGCGCGCGCGCGTGTGTGTGTGTGTGTGTGT
> D C'B B C D'C'C |31.041889618265
GTGTGTGTGTGTGTGTGTGTATATATATATATATATATATAGAGAGAGAGAGAGAGAGAGAGAGAGAGAGAGAGAGAGAG
ATATATATATATATATATATACACACACACACACACACACATATATATATATATATATATATATATATATATATATATAT
> B'D'C'C A'C C'C |27.7925183367476
CTCTCTCTCTCTCTCTCTCTACACACACACACACACACACATATATATATATATATATATATATATATATATATATATAT
GCGCGCGCGCGCGCGCGCGCATATATATATATATATATATATATATATATATATATATATATATATATATATATATATAT
> B B'A A B'A'C D |47.4986279024582
AGAGAGAGAGAGAGAGAGAGCTCTCTCTCTCTCTCTCTCTGCGCGCGCGCGCGCGCGCGCGCGCGCGCGCGCGCGCGCGC
CTCTCTCTCTCTCTCTCTCTGCGCGCGCGCGCGCGCGCGCATATATATATATATATATATGTGTGTGTGTGTGTGTGTGT
> A D'D B D'B'D D |24.7895131588513
GCGCGCGCGCGCGCGCGCGCACACACACACACACACACACGTGTGTGTGTGTGTGTGTGTAGAGAGAGAGAGAGAGAGAG
ACACACACACACACACACACCTCTCTCTCTCTCTCTCTCTGTGTGTGTGTGTGTGTGTGTGTGTGTGTGTGTGTGTGTGT
> C A'A C'A A'C'A'|72.7126803543269
ATATATATATATATATATATGCGCGCGCGCGCGCGCGCGCGCGCGCGCGCGCGCGCGCGCATATATATATATATATATAT
GCGCGCGCGCGCGCGCGCGCGCGCGCGCGCGCGCGCGCGCATATATATATATATATATATGCGCGCGCGCGCGCGCGCGC
> C'A D C D C'A B'|36.2664498331988
ATATATATATATATATATATGCGCGCGCGCGCGCGCGCGCGTGTGTGTGTGTGTGTGTGTATATATATATATATATATAT
GTGTGTGTGTGTGTGTGTGTATATATATATATATATATATGCGCGCGCGCGCGCGCGCGCCTCTCTCTCTCTCTCTCTCT
> D'D C'C'A'A'C'A'|48.4415369870159
ACACACACACACACACACACGTGTGTGTGTGTGTGTGTGTATATATATATATATATATATATATATATATATATATATAT
GCGCGCGCGCGCGCGCGCGCGCGCGCGCGCGCGCGCGCGCATATATATATATATATATATGCGCGCGCGCGCGCGCGCGC
> A'B D D A B D'B |36.4083315828211
GCGCGCGCGCGCGCGCGCGCAGAGAGAGAGAGAGAGAGAGGTGTGTGTGTGTGTGTGTGTGTGTGTGTGTGTGTGTGTGT
GCGCGCGCGCGCGCGCGCGCAGAGAGAGAGAGAGAGAGAGACACACACACACACACACACAGAGAGAGAGAGAGAGAGAG
> B'C A D A D'C D |37.3256653086445
CTCTCTCTCTCTCTCTCTCTATATATATATATATATATATGCGCGCGCGCGCGCGCGCGCGTGTGTGTGTGTGTGTGTGT
GCGCGCGCGCGCGCGCGCGCACACACACACACACACACACATATATATATATATATATATGTGTGTGTGTGTGTGTGTGT
> A C'D'A'C'C'C A'|48.1622432496107
GCGCGCGCGCGCGCGCGCGCATATATATATATATATATATACACACACACACACACACACGCGCGCGCGCGCGCGCGCGC
ATATATATATATATATATATATATATATATATATATATATATATATATATATATATATATGCGCGCGCGCGCGCGCGCGC
> D D A'A'A'D'C D |47.2872102572112
GTGTGTGTGTGTGTGTGTGTGTGTGTGTGTGTGTGTGTGTGCGCGCGCGCGCGCGCGCGCGCGCGCGCGCGCGCGCGCGC
GCGCGCGCGCGCGCGCGCGCACACACACACACACACACACATATATATATATATATATATGTGTGTGTGTGTGTGTGTGT
> D B'A D'A B'D A'|47.5701128645605
GTGTGTGTGTGTGTGTGTGTCTCTCTCTCTCTCTCTCTCTGCGCGCGCGCGCGCGCGCGCACACACACACACACACACAC
GCGCGCGCGCGCGCGCGCGCCTCTCTCTCTCTCTCTCTCTGTGTGTGTGTGTGTGTGTGTGCGCGCGCGCGCGCGCGCGC
> B'A A'D'C'A'C B |42.9660275825839
CTCTCTCTCTCTCTCTCTCTGCGCGCGCGCGCGCGCGCGCGCGCGCGCGCGCGCGCGCGCACACACACACACACACACAC
ATATATATATATATATATATGCGCGCGCGCGCGCGCGCGCATATATATATATATATATATAGAGAGAGAGAGAGAGAGAG
> B'B D B D B'B C |46.7740324437632
CTCTCTCTCTCTCTCTCTCTAGAGAGAGAGAGAGAGAGAGGTGTGTGTGTGTGTGTGTGTAGAGAGAGAGAGAGAGAGAG
GTGTGTGTGTGTGTGTGTGTCTCTCTCTCTCTCTCTCTCTAGAGAGAGAGAGAGAGAGAGATATATATATATATATATAT
> A A'A'A A A'A'D'|90.868822973654
GCGCGCGCGCGCGCGCGCGCGCGCGCGCGCGCGCGCGCGCGCGCGCGCGCGCGCGCGCGCGCGCGCGCGCGCGCGCGCGC
GCGCGCGCGCGCGCGCGCGCGCGCGCGCGCGCGCGCGCGCGCGCGCGCGCGCGCGCGCGCACACACACACACACACACAC
> C'C C B C'A'D A'|38.015306197804
ATATATATATATATATATATATATATATATATATATATATATATATATATATATATATATAGAGAGAGAGAGAGAGAGAG
ATATATATATATATATATATGCGCGCGCGCGCGCGCGCGCGTGTGTGTGTGTGTGTGTGTGCGCGCGCGCGCGCGCGCGC
> C'D B A B D D'B |24.9813154083282
ATATATATATATATATATATGTGTGTGTGTGTGTGTGTGTAGAGAGAGAGAGAGAGAGAGGCGCGCGCGCGCGCGCGCGC
AGAGAGAGAGAGAGAGAGAGGTGTGTGTGTGTGTGTGTGTACACACACACACACACACACAGAGAGAGAGAGAGAGAGAG
> B'A'A'D'D'B'C A'|45.3283107035434
CTCTCTCTCTCTCTCTCTCTGCGCGCGCGCGCGCGCGCGCGCGCGCGCGCGCGCGCGCGCACACACACACACACACACAC
ACACACACACACACACACACCTCTCTCTCTCTCTCTCTCTATATATATATATATATATATGCGCGCGCGCGCGCGCGCGC
> A A'D D'A D A B'|53.3838701565226
GCGCGCGCGCGCGCGCGCGCGCGCGCGCGCGCGCGCGCGCGTGTGTGTGTGTGTGTGTGTACACACACACACACACACAC
GCGCGCGCGCGCGCGCGCGCGTGTGTGTGTGTGTGTGTGTGCGCGCGCGCGCGCGCGCGCCTCTCTCTCTCTCTCTCTCT
> C'B'D B A D D B |25.4353449449898
ATATATATATATATATATATCTCTCTCTCTCTCTCTCTCTGTGTGTGTGTGTGTGTGTGTAGAGAGAGAGAGAGAGAGAG
GCGCGCGCGCGCGCGCGCGCGTGTGTGTGTGTGTGTGTGTGTGTGTGTGTGTGTGTGTGTAGAGAGAGAGAGAGAGAGAG
> D A'C D B C'C'A |40.2545352052757
GTGTGTGTGTGTGTGTGTGTGCGCGCGCGCGCGCGCGCGCATATATATATATATATATATGTGTGTGTGTGTGTGTGTGT
AGAGAGAGAGAGAGAGAGAGATATATATATATATATATATATATATATATATATATATATGCGCGCGCGCGCGCGCGCGC
> A'D A'D'B C'A A |59.9565101386473
GCGCGCGCGCGCGCGCGCGCGTGTGTGTGTGTGTGTGTGTGCGCGCGCGCGCGCGCGCGCACACACACACACACACACAC
AGAGAGAGAGAGAGAGAGAGATATATATATATATATATATGCGCGCGCGCGCGCGCGCGCGCGCGCGCGCGCGCGCGCGC
> B'C'B D D A D'D'|27.0324858797965
CTCTCTCTCTCTCTCTCTCTATATATATATATATATATATAGAGAGAGAGAGAGAGAGAGGTGTGTGTGTGTGTGTGTGT
GTGTGTGTGTGTGTGTGTGTGCGCGCGCGCGCGCGCGCGCACACACACACACACACACACACACACACACACACACACAC
> A D'A C D B'C B |37.096317617298
GCGCGCGCGCGCGCGCGCGCACACACACACACACACACACGCGCGCGCGCGCGCGCGCGCATATATATATATATATATAT
GTGTGTGTGTGTGTGTGTGTCTCTCTCTCTCTCTCTCTCTATATATATATATATATATATAGAGAGAGAGAGAGAGAGAG
> C A A'C B'A'A B |62.2390775100096
ATATATATATATATATATATGCGCGCGCGCGCGCGCGCGCGCGCGCGCGCGCGCGCGCGCATATATATATATATATATAT
CTCTCTCTCTCTCTCTCTCTGCGCGCGCGCGCGCGCGCGCGCGCGCGCGCGCGCGCGCGCAGAGAGAGAGAGAGAGAGAG
> D A'B C'A'B'D'D'|35.3206960655464
GTGTGTGTGTGTGTGTGTGTGCGCGCGCGCGCGCGCGCGCAGAGAGAGAGAGAGAGAGAGATATATATATATATATATAT
GCGCGCGCGCGCGCGCGCGCCTCTCTCTCTCTCTCTCTCTACACACACACACACACACACACACACACACACACACACAC
> D'C B'A B C'D B |26.5629264471899
ACACACACACACACACACACATATATATATATATATATATCTCTCTCTCTCTCTCTCTCTGCGCGCGCGCGCGCGCGCGC
AGAGAGAGAGAGAGAGAGAGATATATATATATATATATATGTGTGTGTGTGTGTGTGTGTAGAGAGAGAGAGAGAGAGAG
> A'A'A D D C B'A'|55.017109860905
GCGCGCGCGCGCGCGCGCGCGCGCGCGCGCGCGCGCGCGCGCGCGCGCGCGCGCGCGCGCGTGTGTGTGTGTGTGTGTGT
GTGTGTGTGTGTGTGTGTGTATATATATATATATATATATCTCTCTCTCTCTCTCTCTCTGCGCGCGCGCGCGCGCGCGC
> C'B C'C'A A'D A'|51.7904776504326
ATATATATATATATATATATAGAGAGAGAGAGAGAGAGAGATATATATATATATATATATATATATATATATATATATAT
GCGCGCGCGCGCGCGCGCGCGCGCGCGCGCGCGCGCGCGCGTGTGTGTGTGTGTGTGTGTGCGCGCGCGCGCGCGCGCGC
> A'D D B'A A'B'C'|48.7654954485876
GCGCGCGCGCGCGCGCGCGCGTGTGTGTGTGTGTGTGTGTGTGTGTGTGTGTGTGTGTGTCTCTCTCTCTCTCTCTCTCT
GCGCGCGCGCGCGCGCGCGCGCGCGCGCGCGCGCGCGCGCCTCTCTCTCTCTCTCTCTCTATATATATATATATATATAT
> D'C D D D'A C'B |23.9366511107332
ACACACACACACACACACACATATATATATATATATATATGTGTGTGTGTGTGTGTGTGTGTGTGTGTGTGTGTGTGTGT
ACACACACACACACACACACGCGCGCGCGCGCGCGCGCGCATATATATATATATATATATAGAGAGAGAGAGAGAGAGAG
> B A D'D D'D C'A |36.6092050809387
AGAGAGAGAGAGAGAGAGAGGCGCGCGCGCGCGCGCGCGCACACACACACACACACACACGTGTGTGTGTGTGTGTGTGT
ACACACACACACACACACACGTGTGTGTGTGTGTGTGTGTATATATATATATATATATATGCGCGCGCGCGCGCGCGCGC
> B'C B C'B'D B C |41.1132632250263
CTCTCTCTCTCTCTCTCTCTATATATATATATATATATATAGAGAGAGAGAGAGAGAGAGATATATATATATATATATAT
CTCTCTCTCTCTCTCTCTCTGTGTGTGTGTGTGTGTGTGTAGAGAGAGAGAGAGAGAGAGATATATATATATATATATAT
> A'C C'C C'A'D'A'|49.0097211919422
GCGCGCGCGCGCGCGCGCGCATATATATATATATATATATATATATATATATATATATATATATATATATATATATATAT
ATATATATATATATATATATGCGCGCGCGCGCGCGCGCGCACACACACACACACACACACGCGCGCGCGCGCGCGCGCGC
> B B'C'D'D'B'A C |27.9491798990182
AGAGAGAGAGAGAGAGAGAGCTCTCTCTCTCTCTCTCTCTATATATATATATATATATATACACACACACACACACACAC
ACACACACACACACACACACCTCTCTCTCTCTCTCTCTCTGCGCGCGCGCGCGCGCGCGCATATATATATATATATATAT
> B C A'A'D'B'B A'|47.8677998004486
AGAGAGAGAGAGAGAGAGAGATATATATATATATATATATGCGCGCGCGCGCGCGCGCGCGCGCGCGCGCGCGCGCGCGC
ACACACACACACACACACACCTCTCTCTCTCTCTCTCTCTAGAGAGAGAGAGAGAGAGAGGCGCGCGCGCGCGCGCGCGC
> D A A'C B C'C B'|37.8136429889778
GTGTGTGTGTGTGTGTGTGTGCGCGCGCGCGCGCGCGCGCGCGCGCGCGCGCGCGCGCGCATATATATATATATATATAT
AGAGAGAGAGAGAGAGAGAGATATATATATATATATATATATATATATATATATATATATCTCTCTCTCTCTCTCTCTCT
> A D A'A B A'B A |66.3623239186389
GCGCGCGCGCGCGCGCGCGCGTGTGTGTGTGTGTGTGTGTGCGCGCGCGCGCGCGCGCGCGCGCGCGCGCGCGCGCGCGC
AGAGAGAGAGAGAGAGAGAGGCGCGCGCGCGCGCGCGCGCAGAGAGAGAGAGAGAGAGAGGCGCGCGCGCGCGCGCGCGC
> D A D'C'C A A B'|47.0976519445317
GTGTGTGTGTGTGTGTGTGTGCGCGCGCGCGCGCGCGCGCACACACACACACACACACACATATATATATATATATATAT
ATATATATATATATATATATGCGCGCGCGCGCGCGCGCGCGCGCGCGCGCGCGCGCGCGCCTCTCTCTCTCTCTCTCTCT
> D'A'B'A'D'A A'A'|66.3245741261805
ACACACACACACACACACACGCGCGCGCGCGCGCGCGCGCCTCTCTCTCTCTCTCTCTCTGCGCGCGCGCGCGCGCGCGC
ACACACACACACACACACACGCGCGCGCGCGCGCGCGCGCGCGCGCGCGCGCGCGCGCGCGCGCGCGCGCGCGCGCGCGC
> A A B D B'D C D'|35.393358259907
GCGCGCGCGCGCGCGCGCGCGCGCGCGCGCGCGCGCGCGCAGAGAGAGAGAGAGAGAGAGGTGTGTGTGTGTGTGTGTGT
CTCTCTCTCTCTCTCTCTCTGTGTGTGTGTGTGTGTGTGTATATATATATATATATATATACACACACACACACACACAC
> C D D C'B C B C |31.9145238644571
ATATATATATATATATATATGTGTGTGTGTGTGTGTGTGTGTGTGTGTGTGTGTGTGTGTATATATATATATATATATAT
AGAGAGAGAGAGAGAGAGAGATATATATATATATATATATAGAGAGAGAGAGAGAGAGAGATATATATATATATATATAT
> A D'D'A'D'B'B C |37.6662716200406
GCGCGCGCGCGCGCGCGCGCACACACACACACACACACACACACACACACACACACACACGCGCGCGCGCGCGCGCGCGC
ACACACACACACACACACACCTCTCTCTCTCTCTCTCTCTAGAGAGAGAGAGAGAGAGAGATATATATATATATATATAT
> D'D'D'A B B'A'C'|40.0129340172817
ACACACACACACACACACACACACACACACACACACACACACACACACACACACACACACGCGCGCGCGCGCGCGCGCGC
AGAGAGAGAGAGAGAGAGAGCTCTCTCTCTCTCTCTCTCTGCGCGCGCGCGCGCGCGCGCATATATATATATATATATAT
> D A D'A'B'D'C'B |36.7769550825848
GTGTGTGTGTGTGTGTGTGTGCGCGCGCGCGCGCGCGCGCACACACACACACACACACACGCGCGCGCGCGCGCGCGCGC
CTCTCTCTCTCTCTCTCTCTACACACACACACACACACACATATATATATATATATATATAGAGAGAGAGAGAGAGAGAG
> A'C A B'D D A A |54.3083204253751
GCGCGCGCGCGCGCGCGCGCATATATATATATATATATATGCGCGCGCGCGCGCGCGCGCCTCTCTCTCTCTCTCTCTCT
GTGTGTGTGTGTGTGTGTGTGTGTGTGTGTGTGTGTGTGTGCGCGCGCGCGCGCGCGCGCGCGCGCGCGCGCGCGCGCGC
> B C C B'A'D'A C'|39.7285052301174
AGAGAGAGAGAGAGAGAGAGATATATATATATATATATATATATATATATATATATATATCTCTCTCTCTCTCTCTCTCT
GCGCGCGCGCGCGCGCGCGCACACACACACACACACACACGCGCGCGCGCGCGCGCGCGCATATATATATATATATATAT
> C C'C C B D'A'A |36.0939194869105
ATATATATATATATATATATATATATATATATATATATATATATATATATATATATATATATATATATATATATATATAT
AGAGAGAGAGAGAGAGAGAGACACACACACACACACACACGCGCGCGCGCGCGCGCGCGCGCGCGCGCGCGCGCGCGCGC
> D'A A'B A'A C'A |70.6048871759045
ACACACACACACACACACACGCGCGCGCGCGCGCGCGCGCGCGCGCGCGCGCGCGCGCGCAGAGAGAGAGAGAGAGAGAG
GCGCGCGCGCGCGCGCGCGCGCGCGCGCGCGCGCGCGCGCATATATATATATATATATATGCGCGCGCGCGCGCGCGCGC
> D C A'D'A C B D'|33.7181618114963
GTGTGTGTGTGTGTGTGTGTATATATATATATATATATATGCGCGCGCGCGCGCGCGCGCACACACACACACACACACAC
GCGCGCGCGCGCGCGCGCGCATATATATATATATATATATAGAGAGAGAGAGAGAGAGAGACACACACACACACACACAC
> A C D D D'C A'C |40.300150992355
GCGCGCGCGCGCGCGCGCGCATATATATATATATATATATGTGTGTGTGTGTGTGTGTGTGTGTGTGTGTGTGTGTGTGT
ACACACACACACACACACACATATATATATATATATATATGCGCGCGCGCGCGCGCGCGCATATATATATATATATATAT
> C D C'B'D'B D A'|28.0021582559081
ATATATATATATATATATATGTGTGTGTGTGTGTGTGTGTATATATATATATATATATATCTCTCTCTCTCTCTCTCTCT
ACACACACACACACACACACAGAGAGAGAGAGAGAGAGAGGTGTGTGTGTGTGTGTGTGTGCGCGCGCGCGCGCGCGCGC
> A'B A C'D'C'C C |39.7682768445909
GCGCGCGCGCGCGCGCGCGCAGAGAGAGAGAGAGAGAGAGGCGCGCGCGCGCGCGCGCGCATATATATATATATATATAT
ACACACACACACACACACACATATATATATATATATATATATATATATATATATATATATATATATATATATATATATAT
> B'C'C B B C'C'C'|43.3373698463346
CTCTCTCTCTCTCTCTCTCTATATATATATATATATATATATATATATATATATATATATAGAGAGAGAGAGAGAGAGAG
AGAGAGAGAGAGAGAGAGAGATATATATATATATATATATATATATATATATATATATATATATATATATATATATATAT
> A B A'B D B'B C'|40.5432761030657
GCGCGCGCGCGCGCGCGCGCAGAGAGAGAGAGAGAGAGAGGCGCGCGCGCGCGCGCGCGCAGAGAGAGAGAGAGAGAGAG
GTGTGTGTGTGTGTGTGTGTCTCTCTCTCTCTCTCTCTCTAGAGAGAGAGAGAGAGAGAGATATATATATATATATATAT
> D'A C D'B'C'A'D'|37.2853889752268
ACACACACACACACACACACGCGCGCGCGCGCGCGCGCGCATATATATATATATATATATACACACACACACACACACAC
CTCTCTCTCTCTCTCTCTCTATATATATATATATATATATGCGCGCGCGCGCGCGCGCGCACACACACACACACACACAC
> A C'A C'D D B C'|36.1400336258916
GCGCGCGCGCGCGCGCGCGCATATATATATATATATATATGCGCGCGCGCGCGCGCGCGCATATATATATATATATATAT
GTGTGTGTGTGTGTGTGTGTGTGTGTGTGTGTGTGTGTGTAGAGAGAGAGAGAGAGAGAGATATATATATATATATATAT
> D B A'A'B'C'B'D'|38.1542249583324
GTGTGTGTGTGTGTGTGTGTAGAGAGAGAGAGAGAGAGAGGCGCGCGCGCGCGCGCGCGCGCGCGCGCGCGCGCGCGCGC
CTCTCTCTCTCTCTCTCTCTATATATATATATATATATATCTCTCTCTCTCTCTCTCTCTACACACACACACACACACAC
> D'A D D'D A'D'B |34.3158131939274
ACACACACACACACACACACGCGCGCGCGCGCGCGCGCGCGTGTGTGTGTGTGTGTGTGTACACACACACACACACACAC
GTGTGTGTGTGTGTGTGTGTGCGCGCGCGCGCGCGCGCGCACACACACACACACACACACAGAGAGAGAGAGAGAGAGAG
> C'B'B'B'D D'C'B'|41.7944481080038
ATATATATATATATATATATCTCTCTCTCTCTCTCTCTCTCTCTCTCTCTCTCTCTCTCTCTCTCTCTCTCTCTCTCTCT
GTGTGTGTGTGTGTGTGTGTACACACACACACACACACACATATATATATATATATATATCTCTCTCTCTCTCTCTCTCT
> A'A'C'B C B'C'B |40.2857729529385
GCGCGCGCGCGCGCGCGCGCGCGCGCGCGCGCGCGCGCGCATATATATATATATATATATAGAGAGAGAGAGAGAGAGAG
ATATATATATATATATATATCTCTCTCTCTCTCTCTCTCTATATATATATATATATATATAGAGAGAGAGAGAGAGAGAG
> C'D'A A A A A'D |68.2703819251849
ATATATATATATATATATATACACACACACACACACACACGCGCGCGCGCGCGCGCGCGCGCGCGCGCGCGCGCGCGCGC
GCGCGCGCGCGCGCGCGCGCGCGCGCGCGCGCGCGCGCGCGCGCGCGCGCGCGCGCGCGCGTGTGTGTGTGTGTGTGTGT
> C B C A'D A D B'|35.129532864492
ATATATATATATATATATATAGAGAGAGAGAGAGAGAGAGATATATATATATATATATATGCGCGCGCGCGCGCGCGCGC
GTGTGTGTGTGTGTGTGTGTGCGCGCGCGCGCGCGCGCGCGTGTGTGTGTGTGTGTGTGTCTCTCTCTCTCTCTCTCTCT
> C'D C B C'A'C B'|28.5531829097424
ATATATATATATATATATATGTGTGTGTGTGTGTGTGTGTATATATATATATATATATATAGAGAGAGAGAGAGAGAGAG
ATATATATATATATATATATGCGCGCGCGCGCGCGCGCGCATATATATATATATATATATCTCTCTCTCTCTCTCTCTCT
> D'D'A C'C B A A'|48.7986460073449
ACACACACACACACACACACACACACACACACACACACACGCGCGCGCGCGCGCGCGCGCATATATATATATATATATAT
ATATATATATATATATATATAGAGAGAGAGAGAGAGAGAGGCGCGCGCGCGCGCGCGCGCGCGCGCGCGCGCGCGCGCGC
> C'C'D B'C B B'C |38.9466186876814
ATATATATATATATATATATATATATATATATATATATATGTGTGTGTGTGTGTGTGTGTCTCTCTCTCTCTCTCTCTCT
ATATATATATATATATATATAGAGAGAGAGAGAGAGAGAGCTCTCTCTCTCTCTCTCTCTATATATATATATATATATAT
> B D'D'C B'C B C'|38.5607540728247
AGAGAGAGAGAGAGAGAGAGACACACACACACACACACACACACACACACACACACACACATATATATATATATATATAT
CTCTCTCTCTCTCTCTCTCTATATATATATATATATATATAGAGAGAGAGAGAGAGAGAGATATATATATATATATATAT
> B'B D B'B'B A'C'|31.609201962923
CTCTCTCTCTCTCTCTCTCTAGAGAGAGAGAGAGAGAGAGGTGTGTGTGTGTGTGTGTGTCTCTCTCTCTCTCTCTCTCT
CTCTCTCTCTCTCTCTCTCTAGAGAGAGAGAGAGAGAGAGGCGCGCGCGCGCGCGCGCGCATATATATATATATATATAT
> A B D D A B B'B |41.0359987036029
GCGCGCGCGCGCGCGCGCGCAGAGAGAGAGAGAGAGAGAGGTGTGTGTGTGTGTGTGTGTGTGTGTGTGTGTGTGTGTGT
GCGCGCGCGCGCGCGCGCGCAGAGAGAGAGAGAGAGAGAGCTCTCTCTCTCTCTCTCTCTAGAGAGAGAGAGAGAGAGAG
> B'B'A'A D'C'C B |38.6552723809301
CTCTCTCTCTCTCTCTCTCTCTCTCTCTCTCTCTCTCTCTGCGCGCGCGCGCGCGCGCGCGCGCGCGCGCGCGCGCGCGC
ACACACACACACACACACACATATATATATATATATATATATATATATATATATATATATAGAGAGAGAGAGAGAGAGAG
> B A D D'D'D B'D'|22.3229250112789
AGAGAGAGAGAGAGAGAGAGGCGCGCGCGCGCGCGCGCGCGTGTGTGTGTGTGTGTGTGTACACACACACACACACACAC
ACACACACACACACACACACGTGTGTGTGTGTGTGTGTGTCTCTCTCTCTCTCTCTCTCTACACACACACACACACACAC
> B'A'C'D'C'B'C'D |29.8603381888767
CTCTCTCTCTCTCTCTCTCTGCGCGCGCGCGCGCGCGCGCATATATATATATATATATATACACACACACACACACACAC
ATATATATATATATATATATCTCTCTCTCTCTCTCTCTCTATATATATATATATATATATGTGTGTGTGTGTGTGTGTGT
> A'A A A'B A'C'D |66.1384788324825
GCGCGCGCGCGCGCGCGCGCGCGCGCGCGCGCGCGCGCGCGCGCGCGCGCGCGCGCGCGCGCGCGCGCGCGCGCGCGCGC
AGAGAGAGAGAGAGAGAGAGGCGCGCGCGCGCGCGCGCGCATATATATATATATATATATGTGTGTGTGTGTGTGTGTGT
> C'B'B'A C D'A'D |38.375452831031
ATATATATATATATATATATCTCTCTCTCTCTCTCTCTCTCTCTCTCTCTCTCTCTCTCTGCGCGCGCGCGCGCGCGCGC
ATATATATATATATATATATACACACACACACACACACACGCGCGCGCGCGCGCGCGCGCGTGTGTGTGTGTGTGTGTGT
> A D B B'D D A D'|32.8518874180911
GCGCGCGCGCGCGCGCGCGCGTGTGTGTGTGTGTGTGTGTAGAGAGAGAGAGAGAGAGAGCTCTCTCTCTCTCTCTCTCT
GTGTGTGTGTGTGTGTGTGTGTGTGTGTGTGTGTGTGTGTGCGCGCGCGCGCGCGCGCGCACACACACACACACACACAC
> B'A'D D'C D D D'|24.6887426223008
CTCTCTCTCTCTCTCTCTCTGCGCGCGCGCGCGCGCGCGCGTGTGTGTGTGTGTGTGTGTACACACACACACACACACAC
ATATATATATATATATATATGTGTGTGTGTGTGTGTGTGTGTGTGTGTGTGTGTGTGTGTACACACACACACACACACAC
> C'C'C'B A'D C D |27.8806549598414
ATATATATATATATATATATATATATATATATATATATATATATATATATATATATATATAGAGAGAGAGAGAGAGAGAG
GCGCGCGCGCGCGCGCGCGCGTGTGTGTGTGTGTGTGTGTATATATATATATATATATATGTGTGTGTGTGTGTGTGTGT
> A'D'D'A C'C A'D'|45.9141682942165
GCGCGCGCGCGCGCGCGCGCACACACACACACACACACACACACACACACACACACACACGCGCGCGCGCGCGCGCGCGC
ATATATATATATATATATATATATATATATATATATATATGCGCGCGCGCGCGCGCGCGCACACACACACACACACACAC
> D'B'C C'B B'A D |28.4437818321847
ACACACACACACACACACACCTCTCTCTCTCTCTCTCTCTATATATATATATATATATATATATATATATATATATATAT
AGAGAGAGAGAGAGAGAGAGCTCTCTCTCTCTCTCTCTCTGCGCGCGCGCGCGCGCGCGCGTGTGTGTGTGTGTGTGTGT
> C'C B'A D'C'A'C |37.8752477398511
ATATATATATATATATATATATATATATATATATATATATCTCTCTCTCTCTCTCTCTCTGCGCGCGCGCGCGCGCGCGC
ACACACACACACACACACACATATATATATATATATATATGCGCGCGCGCGCGCGCGCGCATATATATATATATATATAT
> A'D'C C'C A'B'C |34.0924768124199
GCGCGCGCGCGCGCGCGCGCACACACACACACACACACACATATATATATATATATATATATATATATATATATATATAT
ATATATATATATATATATATGCGCGCGCGCGCGCGCGCGCCTCTCTCTCTCTCTCTCTCTATATATATATATATATATAT
> A'D C D A C C'B |40.9033056470089
GCGCGCGCGCGCGCGCGCGCGTGTGTGTGTGTGTGTGTGTATATATATATATATATATATGTGTGTGTGTGTGTGTGTGT
GCGCGCGCGCGCGCGCGCGCATATATATATATATATATATATATATATATATATATATATAGAGAGAGAGAGAGAGAGAG
> C'B B'C'C D A A |35.8131973160647
ATATATATATATATATATATAGAGAGAGAGAGAGAGAGAGCTCTCTCTCTCTCTCTCTCTATATATATATATATATATAT
ATATATATATATATATATATGTGTGTGTGTGTGTGTGTGTGCGCGCGCGCGCGCGCGCGCGCGCGCGCGCGCGCGCGCGC
> D B'A'B'B B A'B'|41.4722749969746
GTGTGTGTGTGTGTGTGTGTCTCTCTCTCTCTCTCTCTCTGCGCGCGCGCGCGCGCGCGCCTCTCTCTCTCTCTCTCTCT
AGAGAGAGAGAGAGAGAGAGAGAGAGAGAGAGAGAGAGAGGCGCGCGCGCGCGCGCGCGCCTCTCTCTCTCTCTCTCTCT
> C'A A D D B A'D |45.1389668664879
ATATATATATATATATATATGCGCGCGCGCGCGCGCGCGCGCGCGCGCGCGCGCGCGCGCGTGTGTGTGTGTGTGTGTGT
GTGTGTGTGTGTGTGTGTGTAGAGAGAGAGAGAGAGAGAGGCGCGCGCGCGCGCGCGCGCGTGTGTGTGTGTGTGTGTGT
> A D A'D'C'B'C D |33.9902603384668
GCGCGCGCGCGCGCGCGCGCGTGTGTGTGTGTGTGTGTGTGCGCGCGCGCGCGCGCGCGCACACACACACACACACACAC
ATATATATATATATATATATCTCTCTCTCTCTCTCTCTCTATATATATATATATATATATGTGTGTGTGTGTGTGTGTGT
> C'A'D D A'B'D B |34.5552615434006
ATATATATATATATATATATGCGCGCGCGCGCGCGCGCGCGTGTGTGTGTGTGTGTGTGTGTGTGTGTGTGTGTGTGTGT
GCGCGCGCGCGCGCGCGCGCCTCTCTCTCTCTCTCTCTCTGTGTGTGTGTGTGTGTGTGTAGAGAGAGAGAGAGAGAGAG
> C C'C'D C C'C'D'|25.0403652893586
ATATATATATATATATATATATATATATATATATATATATATATATATATATATATATATGTGTGTGTGTGTGTGTGTGT
ATATATATATATATATATATATATATATATATATATATATATATATATATATATATATATACACACACACACACACACAC
> B A'A D C'A D C'|48.3351480743907
AGAGAGAGAGAGAGAGAGAGGCGCGCGCGCGCGCGCGCGCGCGCGCGCGCGCGCGCGCGCGTGTGTGTGTGTGTGTGTGT
ATATATATATATATATATATGCGCGCGCGCGCGCGCGCGCGTGTGTGTGTGTGTGTGTGTATATATATATATATATATAT
> D A C B'D'A A'D'|45.423955717483
GTGTGTGTGTGTGTGTGTGTGCGCGCGCGCGCGCGCGCGCATATATATATATATATATATCTCTCTCTCTCTCTCTCTCT
ACACACACACACACACACACGCGCGCGCGCGCGCGCGCGCGCGCGCGCGCGCGCGCGCGCACACACACACACACACACAC
> A'A D'D B A'C'B'|50.0861334075094
GCGCGCGCGCGCGCGCGCGCGCGCGCGCGCGCGCGCGCGCACACACACACACACACACACGTGTGTGTGTGTGTGTGTGT
AGAGAGAGAGAGAGAGAGAGGCGCGCGCGCGCGCGCGCGCATATATATATATATATATATCTCTCTCTCTCTCTCTCTCT
> D'B C D'D'C D'D |22.8263167976964
ACACACACACACACACACACAGAGAGAGAGAGAGAGAGAGATATATATATATATATATATACACACACACACACACACAC
ACACACACACACACACACACATATATATATATATATATATACACACACACACACACACACGTGTGTGTGTGTGTGTGTGT
> C'B C'A'B'A D C'|38.2446009355362
ATATATATATATATATATATAGAGAGAGAGAGAGAGAGAGATATATATATATATATATATGCGCGCGCGCGCGCGCGCGC
CTCTCTCTCTCTCTCTCTCTGCGCGCGCGCGCGCGCGCGCGTGTGTGTGTGTGTGTGTGTATATATATATATATATATAT
> D'B D'D'B'D'A'A |36.0341875068997
ACACACACACACACACACACAGAGAGAGAGAGAGAGAGAGACACACACACACACACACACACACACACACACACACACAC
CTCTCTCTCTCTCTCTCTCTACACACACACACACACACACGCGCGCGCGCGCGCGCGCGCGCGCGCGCGCGCGCGCGCGC
> D A'C'C'A A D D |42.4121962012194
GTGTGTGTGTGTGTGTGTGTGCGCGCGCGCGCGCGCGCGCATATATATATATATATATATATATATATATATATATATAT
GCGCGCGCGCGCGCGCGCGCGCGCGCGCGCGCGCGCGCGCGTGTGTGTGTGTGTGTGTGTGTGTGTGTGTGTGTGTGTGT
> A'C C'D'D D'A'C |37.030381527699
GCGCGCGCGCGCGCGCGCGCATATATATATATATATATATATATATATATATATATATATACACACACACACACACACAC
GTGTGTGTGTGTGTGTGTGTACACACACACACACACACACGCGCGCGCGCGCGCGCGCGCATATATATATATATATATAT
> D D C'D A B D B'|26.8607334102821
GTGTGTGTGTGTGTGTGTGTGTGTGTGTGTGTGTGTGTGTATATATATATATATATATATGTGTGTGTGTGTGTGTGTGT
GCGCGCGCGCGCGCGCGCGCAGAGAGAGAGAGAGAGAGAGGTGTGTGTGTGTGTGTGTGTCTCTCTCTCTCTCTCTCTCT
> D'A A D A'A D C |64.753011414442
ACACACACACACACACACACGCGCGCGCGCGCGCGCGCGCGCGCGCGCGCGCGCGCGCGCGTGTGTGTGTGTGTGTGTGT
GCGCGCGCGCGCGCGCGCGCGCGCGCGCGCGCGCGCGCGCGTGTGTGTGTGTGTGTGTGTATATATATATATATATATAT
> D A D B'B'B'A C |38.5009596959374
GTGTGTGTGTGTGTGTGTGTGCGCGCGCGCGCGCGCGCGCGTGTGTGTGTGTGTGTGTGTCTCTCTCTCTCTCTCTCTCT
CTCTCTCTCTCTCTCTCTCTCTCTCTCTCTCTCTCTCTCTGCGCGCGCGCGCGCGCGCGCATATATATATATATATATAT
> D B'B B B C'B C |46.3678616372467
GTGTGTGTGTGTGTGTGTGTCTCTCTCTCTCTCTCTCTCTAGAGAGAGAGAGAGAGAGAGAGAGAGAGAGAGAGAGAGAG
AGAGAGAGAGAGAGAGAGAGATATATATATATATATATATAGAGAGAGAGAGAGAGAGAGATATATATATATATATATAT
> A'B B'D B'C'C'D'|27.2637296864518
GCGCGCGCGCGCGCGCGCGCAGAGAGAGAGAGAGAGAGAGCTCTCTCTCTCTCTCTCTCTGTGTGTGTGTGTGTGTGTGT
CTCTCTCTCTCTCTCTCTCTATATATATATATATATATATATATATATATATATATATATACACACACACACACACACAC
> B'C'D'A C C'D B'|28.9146461693036
CTCTCTCTCTCTCTCTCTCTATATATATATATATATATATACACACACACACACACACACGCGCGCGCGCGCGCGCGCGC
ATATATATATATATATATATATATATATATATATATATATGTGTGTGTGTGTGTGTGTGTCTCTCTCTCTCTCTCTCTCT
> B C A'B'C'B C'C |29.3590411673707
AGAGAGAGAGAGAGAGAGAGATATATATATATATATATATGCGCGCGCGCGCGCGCGCGCCTCTCTCTCTCTCTCTCTCT
ATATATATATATATATATATAGAGAGAGAGAGAGAGAGAGATATATATATATATATATATATATATATATATATATATAT
> A D D B'C'B D C'|25.8277665650222
GCGCGCGCGCGCGCGCGCGCGTGTGTGTGTGTGTGTGTGTGTGTGTGTGTGTGTGTGTGTCTCTCTCTCTCTCTCTCTCT
ATATATATATATATATATATAGAGAGAGAGAGAGAGAGAGGTGTGTGTGTGTGTGTGTGTATATATATATATATATATAT
> D'D'C B'D A B'C |26.4625125623649
ACACACACACACACACACACACACACACACACACACACACATATATATATATATATATATCTCTCTCTCTCTCTCTCTCT
GTGTGTGTGTGTGTGTGTGTGCGCGCGCGCGCGCGCGCGCCTCTCTCTCTCTCTCTCTCTATATATATATATATATATAT
> C'D'B C A'D'C'A |37.9851577623199
ATATATATATATATATATATACACACACACACACACACACAGAGAGAGAGAGAGAGAGAGATATATATATATATATATAT
GCGCGCGCGCGCGCGCGCGCACACACACACACACACACACATATATATATATATATATATGCGCGCGCGCGCGCGCGCGC
> B D'C'B C'D A C'|28.5214870242119
AGAGAGAGAGAGAGAGAGAGACACACACACACACACACACATATATATATATATATATATAGAGAGAGAGAGAGAGAGAG
ATATATATATATATATATATGTGTGTGTGTGTGTGTGTGTGCGCGCGCGCGCGCGCGCGCATATATATATATATATATAT
> C D'D D B'C A'A |34.656376493864
ATATATATATATATATATATACACACACACACACACACACGTGTGTGTGTGTGTGTGTGTGTGTGTGTGTGTGTGTGTGT
CTCTCTCTCTCTCTCTCTCTATATATATATATATATATATGCGCGCGCGCGCGCGCGCGCGCGCGCGCGCGCGCGCGCGC
> C C A B'D C'A'A |50.4985872938404
ATATATATATATATATATATATATATATATATATATATATGCGCGCGCGCGCGCGCGCGCCTCTCTCTCTCTCTCTCTCT
GTGTGTGTGTGTGTGTGTGTATATATATATATATATATATGCGCGCGCGCGCGCGCGCGCGCGCGCGCGCGCGCGCGCGC
> B'A C D'D B'A C |36.707150868248
CTCTCTCTCTCTCTCTCTCTGCGCGCGCGCGCGCGCGCGCATATATATATATATATATATACACACACACACACACACAC
GTGTGTGTGTGTGTGTGTGTCTCTCTCTCTCTCTCTCTCTGCGCGCGCGCGCGCGCGCGCATATATATATATATATATAT
> A D'C C'D A C A |47.3289665569731
GCGCGCGCGCGCGCGCGCGCACACACACACACACACACACATATATATATATATATATATATATATATATATATATATAT
GTGTGTGTGTGTGTGTGTGTGCGCGCGCGCGCGCGCGCGCATATATATATATATATATATGCGCGCGCGCGCGCGCGCGC
> B D B'B D C C'A'|28.9639555144808
AGAGAGAGAGAGAGAGAGAGGTGTGTGTGTGTGTGTGTGTCTCTCTCTCTCTCTCTCTCTAGAGAGAGAGAGAGAGAGAG
GTGTGTGTGTGTGTGTGTGTATATATATATATATATATATATATATATATATATATATATGCGCGCGCGCGCGCGCGCGC
> A C'C C'B D B B |29.8882480213402
GCGCGCGCGCGCGCGCGCGCATATATATATATATATATATATATATATATATATATATATATATATATATATATATATAT
AGAGAGAGAGAGAGAGAGAGGTGTGTGTGTGTGTGTGTGTAGAGAGAGAGAGAGAGAGAGAGAGAGAGAGAGAGAGAGAG
> A'A D D'C A D'B |47.85116681483
GCGCGCGCGCGCGCGCGCGCGCGCGCGCGCGCGCGCGCGCGTGTGTGTGTGTGTGTGTGTACACACACACACACACACAC
ATATATATATATATATATATGCGCGCGCGCGCGCGCGCGCACACACACACACACACACACAGAGAGAGAGAGAGAGAGAG
> B B C'C'D'C B'C |34.8527690377275
AGAGAGAGAGAGAGAGAGAGAGAGAGAGAGAGAGAGAGAGATATATATATATATATATATATATATATATATATATATAT
ACACACACACACACACACACATATATATATATATATATATCTCTCTCTCTCTCTCTCTCTATATATATATATATATATAT
> A'A'A B'D'B'D A'|62.7537886695036
GCGCGCGCGCGCGCGCGCGCGCGCGCGCGCGCGCGCGCGCGCGCGCGCGCGCGCGCGCGCCTCTCTCTCTCTCTCTCTCT
ACACACACACACACACACACCTCTCTCTCTCTCTCTCTCTGTGTGTGTGTGTGTGTGTGTGCGCGCGCGCGCGCGCGCGC
> C C'B D'C C'D'C |26.1914230674722
ATATATATATATATATATATATATATATATATATATATATAGAGAGAGAGAGAGAGAGAGACACACACACACACACACAC
ATATATATATATATATATATATATATATATATATATATATACACACACACACACACACACATATATATATATATATATAT
> B'B'B B C D'A'C'|26.4904016715389
CTCTCTCTCTCTCTCTCTCTCTCTCTCTCTCTCTCTCTCTAGAGAGAGAGAGAGAGAGAGAGAGAGAGAGAGAGAGAGAG
ATATATATATATATATATATACACACACACACACACACACGCGCGCGCGCGCGCGCGCGCATATATATATATATATATAT
> A A C D B C B'C |39.2961585189457
GCGCGCGCGCGCGCGCGCGCGCGCGCGCGCGCGCGCGCGCATATATATATATATATATATGTGTGTGTGTGTGTGTGTGT
AGAGAGAGAGAGAGAGAGAGATATATATATATATATATATCTCTCTCTCTCTCTCTCTCTATATATATATATATATATAT
> D C C'D'C D'D'D |16.9020701318073
GTGTGTGTGTGTGTGTGTGTATATATATATATATATATATATATATATATATATATATATACACACACACACACACACAC
ATATATATATATATATATATACACACACACACACACACACACACACACACACACACACACGTGTGTGTGTGTGTGTGTGT
> C'B'B D A A'D'D |34.9971402582718
ATATATATATATATATATATCTCTCTCTCTCTCTCTCTCTAGAGAGAGAGAGAGAGAGAGGTGTGTGTGTGTGTGTGTGT
GCGCGCGCGCGCGCGCGCGCGCGCGCGCGCGCGCGCGCGCACACACACACACACACACACGTGTGTGTGTGTGTGTGTGT
> B'B'D D'C'A'B'A'|38.389500206264
CTCTCTCTCTCTCTCTCTCTCTCTCTCTCTCTCTCTCTCTGTGTGTGTGTGTGTGTGTGTACACACACACACACACACAC
ATATATATATATATATATATGCGCGCGCGCGCGCGCGCGCCTCTCTCTCTCTCTCTCTCTGCGCGCGCGCGCGCGCGCGC
> D A'A A C'C D C |45.7197221848036
GTGTGTGTGTGTGTGTGTGTGCGCGCGCGCGCGCGCGCGCGCGCGCGCGCGCGCGCGCGCGCGCGCGCGCGCGCGCGCGC
ATATATATATATATATATATATATATATATATATATATATGTGTGTGTGTGTGTGTGTGTATATATATATATATATATAT
> C'C B'A'B C B'C |31.3077178609178
ATATATATATATATATATATATATATATATATATATATATCTCTCTCTCTCTCTCTCTCTGCGCGCGCGCGCGCGCGCGC
AGAGAGAGAGAGAGAGAGAGATATATATATATATATATATCTCTCTCTCTCTCTCTCTCTATATATATATATATATATAT
> B D'C D B C A'B |26.4819716427595
AGAGAGAGAGAGAGAGAGAGACACACACACACACACACACATATATATATATATATATATGTGTGTGTGTGTGTGTGTGT
AGAGAGAGAGAGAGAGAGAGATATATATATATATATATATGCGCGCGCGCGCGCGCGCGCAGAGAGAGAGAGAGAGAGAG
> D A'D'A'A'A B'A |68.773754842891
GTGTGTGTGTGTGTGTGTGTGCGCGCGCGCGCGCGCGCGCACACACACACACACACACACGCGCGCGCGCGCGCGCGCGC
GCGCGCGCGCGCGCGCGCGCGCGCGCGCGCGCGCGCGCGCCTCTCTCTCTCTCTCTCTCTGCGCGCGCGCGCGCGCGCGC
> C B'C C D'C A'B'|28.8842588353184
ATATATATATATATATATATCTCTCTCTCTCTCTCTCTCTATATATATATATATATATATATATATATATATATATATAT
ACACACACACACACACACACATATATATATATATATATATGCGCGCGCGCGCGCGCGCGCCTCTCTCTCTCTCTCTCTCT
> A B'B D C C'D'C'|27.6356461708837
GCGCGCGCGCGCGCGCGCGCCTCTCTCTCTCTCTCTCTCTAGAGAGAGAGAGAGAGAGAGGTGTGTGTGTGTGTGTGTGT
ATATATATATATATATATATATATATATATATATATATATACACACACACACACACACACATATATATATATATATATAT
> D D C A'A C C C |38.2323651750808
GTGTGTGTGTGTGTGTGTGTGTGTGTGTGTGTGTGTGTGTATATATATATATATATATATGCGCGCGCGCGCGCGCGCGC
GCGCGCGCGCGCGCGCGCGCATATATATATATATATATATATATATATATATATATATATATATATATATATATATATAT
> A C'B D'B'D B'C |28.1480665310297
GCGCGCGCGCGCGCGCGCGCATATATATATATATATATATAGAGAGAGAGAGAGAGAGAGACACACACACACACACACAC
CTCTCTCTCTCTCTCTCTCTGTGTGTGTGTGTGTGTGTGTCTCTCTCTCTCTCTCTCTCTATATATATATATATATATAT
> C'B'A'A D B'D'B |37.7685366536776
ATATATATATATATATATATCTCTCTCTCTCTCTCTCTCTGCGCGCGCGCGCGCGCGCGCGCGCGCGCGCGCGCGCGCGC
GTGTGTGTGTGTGTGTGTGTCTCTCTCTCTCTCTCTCTCTACACACACACACACACACACAGAGAGAGAGAGAGAGAGAG
> C'A B'C A A'C'D |51.8655234153284
ATATATATATATATATATATGCGCGCGCGCGCGCGCGCGCCTCTCTCTCTCTCTCTCTCTATATATATATATATATATAT
GCGCGCGCGCGCGCGCGCGCGCGCGCGCGCGCGCGCGCGCATATATATATATATATATATGTGTGTGTGTGTGTGTGTGT
> C B A'C'B'B'D'A |36.6789762864336
ATATATATATATATATATATAGAGAGAGAGAGAGAGAGAGGCGCGCGCGCGCGCGCGCGCATATATATATATATATATAT
CTCTCTCTCTCTCTCTCTCTCTCTCTCTCTCTCTCTCTCTACACACACACACACACACACGCGCGCGCGCGCGCGCGCGC
> C B'A B'A C'D'A |47.7523133442519
ATATATATATATATATATATCTCTCTCTCTCTCTCTCTCTGCGCGCGCGCGCGCGCGCGCCTCTCTCTCTCTCTCTCTCT
GCGCGCGCGCGCGCGCGCGCATATATATATATATATATATACACACACACACACACACACGCGCGCGCGCGCGCGCGCGC
> D A B C A'A'C A'|56.2598483120763
GTGTGTGTGTGTGTGTGTGTGCGCGCGCGCGCGCGCGCGCAGAGAGAGAGAGAGAGAGAGATATATATATATATATATAT
GCGCGCGCGCGCGCGCGCGCGCGCGCGCGCGCGCGCGCGCATATATATATATATATATATGCGCGCGCGCGCGCGCGCGC
> A D D'D'B C'C D |25.4254505410395
GCGCGCGCGCGCGCGCGCGCGTGTGTGTGTGTGTGTGTGTACACACACACACACACACACACACACACACACACACACAC
AGAGAGAGAGAGAGAGAGAGATATATATATATATATATATATATATATATATATATATATGTGTGTGTGTGTGTGTGTGT
> D'C D C A'B'B'C'|29.3795732044683
ACACACACACACACACACACATATATATATATATATATATGTGTGTGTGTGTGTGTGTGTATATATATATATATATATAT
GCGCGCGCGCGCGCGCGCGCCTCTCTCTCTCTCTCTCTCTCTCTCTCTCTCTCTCTCTCTATATATATATATATATATAT
> A'C'A B B C C'A'|49.9125012338078
GCGCGCGCGCGCGCGCGCGCATATATATATATATATATATGCGCGCGCGCGCGCGCGCGCAGAGAGAGAGAGAGAGAGAG
AGAGAGAGAGAGAGAGAGAGATATATATATATATATATATATATATATATATATATATATGCGCGCGCGCGCGCGCGCGC
> A'B D D'D D C C |24.2119254282232
GCGCGCGCGCGCGCGCGCGCAGAGAGAGAGAGAGAGAGAGGTGTGTGTGTGTGTGTGTGTACACACACACACACACACAC
GTGTGTGTGTGTGTGTGTGTGTGTGTGTGTGTGTGTGTGTATATATATATATATATATATATATATATATATATATATAT
> A D C D'C B'A'B |37.7974194756401
GCGCGCGCGCGCGCGCGCGCGTGTGTGTGTGTGTGTGTGTATATATATATATATATATATACACACACACACACACACAC
ATATATATATATATATATATCTCTCTCTCTCTCTCTCTCTGCGCGCGCGCGCGCGCGCGCAGAGAGAGAGAGAGAGAGAG
> A C C'C C A'A B |48.2154721472476
GCGCGCGCGCGCGCGCGCGCATATATATATATATATATATATATATATATATATATATATATATATATATATATATATAT
ATATATATATATATATATATGCGCGCGCGCGCGCGCGCGCGCGCGCGCGCGCGCGCGCGCAGAGAGAGAGAGAGAGAGAG
> D D D'A D B'C A'|35.7341719303728
GTGTGTGTGTGTGTGTGTGTGTGTGTGTGTGTGTGTGTGTACACACACACACACACACACGCGCGCGCGCGCGCGCGCGC
GTGTGTGTGTGTGTGTGTGTCTCTCTCTCTCTCTCTCTCTATATATATATATATATATATGCGCGCGCGCGCGCGCGCGC
> D A'C D'B'B C C |27.2227299331328
GTGTGTGTGTGTGTGTGTGTGCGCGCGCGCGCGCGCGCGCATATATATATATATATATATACACACACACACACACACAC
CTCTCTCTCTCTCTCTCTCTAGAGAGAGAGAGAGAGAGAGATATATATATATATATATATATATATATATATATATATAT
> C'C A A'C'B'C B |42.1667363265477
ATATATATATATATATATATATATATATATATATATATATGCGCGCGCGCGCGCGCGCGCGCGCGCGCGCGCGCGCGCGC
ATATATATATATATATATATCTCTCTCTCTCTCTCTCTCTATATATATATATATATATATAGAGAGAGAGAGAGAGAGAG
> C'B A A B'B'A A'|54.8658186811137
ATATATATATATATATATATAGAGAGAGAGAGAGAGAGAGGCGCGCGCGCGCGCGCGCGCGCGCGCGCGCGCGCGCGCGC
CTCTCTCTCTCTCTCTCTCTCTCTCTCTCTCTCTCTCTCTGCGCGCGCGCGCGCGCGCGCGCGCGCGCGCGCGCGCGCGC
> B'A'B'D B'D B D |26.5932859790399
CTCTCTCTCTCTCTCTCTCTGCGCGCGCGCGCGCGCGCGCCTCTCTCTCTCTCTCTCTCTGTGTGTGTGTGTGTGTGTGT
CTCTCTCTCTCTCTCTCTCTGTGTGTGTGTGTGTGTGTGTAGAGAGAGAGAGAGAGAGAGGTGTGTGTGTGTGTGTGTGT
> C'C'D'D D'D'C'D |16.9986682882576
ATATATATATATATATATATATATATATATATATATATATACACACACACACACACACACGTGTGTGTGTGTGTGTGTGT
ACACACACACACACACACACACACACACACACACACACACATATATATATATATATATATGTGTGTGTGTGTGTGTGTGT
> B'B'C'C D'A'D'C |29.9991947804326
CTCTCTCTCTCTCTCTCTCTCTCTCTCTCTCTCTCTCTCTATATATATATATATATATATATATATATATATATATATAT
ACACACACACACACACACACGCGCGCGCGCGCGCGCGCGCACACACACACACACACACACATATATATATATATATATAT
> B B'B'C B B'C D |46.7178227405326
AGAGAGAGAGAGAGAGAGAGCTCTCTCTCTCTCTCTCTCTCTCTCTCTCTCTCTCTCTCTATATATATATATATATATAT
AGAGAGAGAGAGAGAGAGAGCTCTCTCTCTCTCTCTCTCTATATATATATATATATATATGTGTGTGTGTGTGTGTGTGT
