# Supplementary material for: A cis-regulatory logic simulator
Source: BMC Bioinformatics. 2007 Jul 27;8:272. doi: 10.1186/1471-2105-8-272 (PMC2375358; doi:10.1186/1471-2105-8-272)
Supplement: Additional file 1 — Test Datasets. A compressed archive (zip) containing: the rulesets used to generate the test-set datasets (ASCII/xml); the datasets in both Relos and fasta format (ASCII); and histograms of each test-set to provide an overview of the data (PNG). [file 1471-2105-8-272-S1.zip › relos/testsets/rulesets/testset10.xml]

<?xml version="1.0" encoding="utf-8"?>
<!DOCTYPE simulation SYSTEM "expression_rules.dtd">
<!-- AUTO-GENERATED at Fri Sep  8 13:13:23 2006-->
<simulation numpromoters="200" noise="0.05" sigmoid="false">
  
<!-- CIS-ELEMENTS -->
  <cis-element name="A" distribution="1" ignoresense="false">GCGCGCGCGCGCGCGCGCGC</cis-element>
  <cis-element name="B" distribution="1" ignoresense="false">AGAGAGAGAGAGAGAGAGAG</cis-element>
  <cis-element name="C" distribution="1" ignoresense="false">ATATATATATATATATATAT</cis-element>
  <cis-element name="D" distribution="1" ignoresense="false">GTGTGTGTGTGTGTGTGTGT</cis-element>
  <cis-element name="E" distribution="1" ignoresense="false">GCTGTTGACGCATGTTTGCA</cis-element>
  <cis-element name="F" distribution="1" ignoresense="false">TTGCCAAACGCCTTGGCATT</cis-element>
  <cis-element name="G" distribution="0.35" ignoresense="false">GCGCTTAAATTCTCTGCATC</cis-element>
  <cis-element name="H" distribution="0.35" ignoresense="false">GTGTCACTCTTTCAAGGGCT</cis-element>
  
<!-- "TEMPLATE" PROMOTER -->
  <promoter numelements="8" randnumels="false"/>
  
<!-- EXPRESSION RULES -->
  <rules>

    <rule name="dominant_negative" elements="G H">
      <output>3</output>
      <analyzer module="relos::analyzers::BinaryAnalyzer"/>
      <condition elements="G">
        <context element="H" distance="-2:2"/>
      </condition>
      <precludes />
    </rule>

    <!-- give a base level of expression to all promoters. -->
    <rule name="base" elements="A B C D E F G H" operation="add">
      <output>20</output>
      <analyzer module="relos::analyzers::RegexAnalyzer">
        <argument name="regex" value="^.*$"/>
        <argument name="ignoresense" value="1"/>
      </analyzer>
    </rule>

    <rule name="A_position" elements="A" operation="add">
      <output>3</output>
      <condition elements="A" position="1:4"/>
    </rule>

    <rule name="A_forward" elements="A" operation="add">
      <output>7</output>
      <condition elements="A" sense="sense"/>
    </rule>

    <rule name="A_backward" elements="A" operation="add">
      <output>3</output>
      <condition elements="A" sense="anti"/>
    </rule>

    <rule name="B_additive_far" elements="B">
      <output>2</output>
      <condition position="5:8"/>
    </rule>

    <rule name="B_additive_close" elements="B">
      <output>5</output>
      <condition position="1:4"/>
    </rule>

    <rule name="C_cooperative" elements="C">
      <analyzer module="relos::analyzers::EquationAnalyzer">
        <argument name="equation" value="10*(x^5/(4^5+x^5))"/>
      </analyzer>
    </rule>

    <rule name="EF_synergistic" elements="E F">
      <output>8</output>
      <analyzer module="relos::analyzers::BinaryAnalyzer"/>
      <condition elements="E">
        <context element="F"/>
      </condition>
      <precludes rules="E_additive F_additive"/>
    </rule>

    <rule name="E_additive" elements="E">
      <output>2</output>
    </rule>

    <rule name="F_additive" elements="F">
      <output>-3</output>
    </rule>

    <!-- and an enhancer... doubles expression...-->
    <!-- note that mult vs. truemult doesn't make a 
         difference since we're using BinaryAnalyzer:
         there will be one match, or no matches. -->
    <rule name="D_enhancer" elements="D" operation="mult">
      <output>2</output>
      <analyzer module="relos::analyzers::BinaryAnalyzer"/>
    </rule>
  </rules>
</simulation>
