# Supplementary material for: A cis-regulatory logic simulator
Source: BMC Bioinformatics. 2007 Jul 27;8:272. doi: 10.1186/1471-2105-8-272 (PMC2375358; doi:10.1186/1471-2105-8-272)
Supplement: Additional file 1 — Test Datasets. A compressed archive (zip) containing: the rulesets used to generate the test-set datasets (ASCII/xml); the datasets in both Relos and fasta format (ASCII); and histograms of each test-set to provide an overview of the data (PNG). [file 1471-2105-8-272-S1.zip › relos/testsets/rulesets/testset2.xml]

<?xml version="1.0" encoding="utf-8"?>
<!DOCTYPE simulation SYSTEM "expression_rules.dtd">
<!-- AUTO-GENERATED at Fri Sep  8 13:13:23 2006-->
<simulation numpromoters="200" noise="0.05" sigmoid="false">
  
<!-- CIS-ELEMENTS -->
  <cis-element name="A" distribution="0.25" ignoresense="false">GCGCGCGCGCGCGCGCGCGC</cis-element>
  <cis-element name="B" distribution="0.25" ignoresense="false">AGAGAGAGAGAGAGAGAGAG</cis-element>
  <cis-element name="C" distribution="0.25" ignoresense="false">ATATATATATATATATATAT</cis-element>
  <cis-element name="D" distribution="0.25" ignoresense="false">GTGTGTGTGTGTGTGTGTGT</cis-element>
  
<!-- "TEMPLATE" PROMOTER -->
  <promoter numelements="8" randnumels="false"/>
  
<!-- EXPRESSION RULES -->
  <rules>
    <!-- give a base level of expression to all promoters. -->
    <rule name="base" elements="A B C D" operation="add">
      <output>20</output>
      <analyzer module="relos::analyzers::RegexAnalyzer">
        <argument name="regex" value="^.*$"/>
        <argument name="ignoresense" value="1"/>
      </analyzer>
    </rule>

    <!-- simple additive rule for a; some constraints. -->
    <rule name="A_additive" elements="A B" operation="add">
      <output>5</output>
      <condition elements="A" position=":4">
        <context element="B" distance="-3:-1"/>
      </condition>
    </rule>
  </rules>
</simulation>
