# Supplementary material for: A cis-regulatory logic simulator
Source: BMC Bioinformatics. 2007 Jul 27;8:272. doi: 10.1186/1471-2105-8-272 (PMC2375358; doi:10.1186/1471-2105-8-272)
Supplement: Additional file 2 — Figure 2 Rule-sets. A compressed archive (zip) file containing the simulation files (ASCII/xml). used in the generation of figure 2. [file 1471-2105-8-272-S2.zip]

Archive with 5 entries (4 files):
- figure2_rulesets/
- figure2_rulesets/synergistic.xml
- figure2_rulesets/single_additive.xml
- figure2_rulesets/hill_cooperative.xml
- figure2_rulesets/activator_n_repressor.xml
