# Supplementary material for: A cis-regulatory logic simulator
Source: BMC Bioinformatics. 2007 Jul 27;8:272. doi: 10.1186/1471-2105-8-272 (PMC2375358; doi:10.1186/1471-2105-8-272)
Supplement: Additional file 2 — Figure 2 Rule-sets. A compressed archive (zip) file containing the simulation files (ASCII/xml). used in the generation of figure 2. [file 1471-2105-8-272-S2.zip › figure2_rulesets/synergistic.xml]

<?xml version="1.0" encoding="utf-8"?>
<!DOCTYPE simulation SYSTEM "file:expression_rules.dtd">
<!-- AUTO-GENERATED at Fri Sep  8 13:13:23 2006-->
<simulation numpromoters="5000" noise="0.05" sigmoid="false">
  
<!-- CIS-ELEMENTS -->
  <cis-element name="A" distribution="0.166666666666667" ignoresense="false">GCGCGCGCGCGCGCGCGCGC</cis-element>
  <cis-element name="B" distribution="0.166666666666667" ignoresense="false">AGAGAGAGAGAGAGAGAGAG</cis-element>
  <cis-element name="C" distribution="0.333333333333333" ignoresense="false">ATATATATATATATATATAT</cis-element>
  <cis-element name="D" distribution="0.333333333333333" ignoresense="false">GTGTGTGTGTGTGTGTGTGT</cis-element>
  
<!-- "TEMPLATE" PROMOTER -->
  <promoter numelements="8" randnumels="false"/>
  
<!-- SMALL MOLECULES -->
  
<!-- EXPRESSION RULES -->
  <rules>
    <!-- give a base level of expression to all promoters. -->
    <rule name="base" elements="A B C D" operation="add">
      <output>10</output>
      <analyzer module="RegexAnalyzer">
        <argument name="regex" value="^.*$"/>
        <argument name="ignoresense" value="1"/>
      </analyzer>
    </rule>
    <!-- define a symple synergistic rule. This rule is additive with
         respect to the current level of expression, but the combination
         of rules A_and_B, A_only, and B_only defines a non-linear combination
         of rules.-->
    <rule name="A_and_B" elements="A B" operation="add">
      <output>10</output>
      <analyzer module="RegexAnalyzer">
        <argument name="regex" value="(.*B.*A)|(.*A.*B)"/>
        <argument name="ignoresense" value="1"/>
      </analyzer>
      <precludes rules="A_no_B B_no_A"/>
    </rule>
    
    <rule name="A_no_B" elements="A" operation="add">
      <output>2</output>
      <precludes rules="B_no_A"/>
    </rule>

    <rule name="B_no_A" elements="B" operation="add">
      <output>3</output>
    </rule>

    <rule name="C_additive" elements="C" operation="add">
      <output>1</output>
    </rule>

    <rule name="D_additive" elements="D" operation="add">
      <output>-1</output>
    </rule>

  </rules>
</simulation>
