# Supplementary material for: A cis-regulatory logic simulator
Source: BMC Bioinformatics. 2007 Jul 27;8:272. doi: 10.1186/1471-2105-8-272 (PMC2375358; doi:10.1186/1471-2105-8-272)
Supplement: Additional file 2 — Figure 2 Rule-sets. A compressed archive (zip) file containing the simulation files (ASCII/xml). used in the generation of figure 2. [file 1471-2105-8-272-S2.zip › figure2_rulesets/single_additive.xml]

<?xml version="1.0" encoding="utf-8"?>
<!DOCTYPE simulation SYSTEM "file:expression_rules.dtd">
<!-- AUTO-GENERATED at Wed Sep 13 10:47:20 2006-->
<simulation numpromoters="5000" noise="0.00" sigmoid="false">
  
<!-- CIS-ELEMENTS -->
  <cis-element name="A" distribution="0.25" ignoresense="false">GCGCGCGCGCGCGCGCGCGC</cis-element>
  <cis-element name="B" distribution="0.25" ignoresense="false">AGAGAGAGAGAGAGAGAGAG</cis-element>
  <cis-element name="C" distribution="0.25" ignoresense="false">ATATATATATATATATATAT</cis-element>
  <cis-element name="D" distribution="0.25" ignoresense="false">GTGTGTGTGTGTGTGTGTGT</cis-element>
  
<!-- "TEMPLATE" PROMOTER -->
  <promoter numelements="8" randnumels="false"/>
  
<!-- SMALL MOLECULES -->
  
<!-- EXPRESSION RULES -->
  <rules>
    <rule name="A_additive" elements="A" operation="add">
      <output>1</output>
    </rule>

  </rules>
</simulation>
