# Supplementary material for: A cis-regulatory logic simulator
Source: BMC Bioinformatics. 2007 Jul 27;8:272. doi: 10.1186/1471-2105-8-272 (PMC2375358; doi:10.1186/1471-2105-8-272)
Supplement: Additional file 2 — Figure 2 Rule-sets. A compressed archive (zip) file containing the simulation files (ASCII/xml). used in the generation of figure 2. [file 1471-2105-8-272-S2.zip › figure2_rulesets/hill_cooperative.xml]

<?xml version="1.0" encoding="utf-8"?> 
<!DOCTYPE simulation SYSTEM "file:expression_rules.dtd"> 
<simulation noise="0.05" sigmoid="false" numpromoters="5000">
  <cis-element name="A" distribution="0.25">AGCGTCTACAAAGGGCTCAG</cis-element>
  <cis-element name="B" distribution="0.25">GACTCCCAAGGTCTCAGCGA</cis-element>
  <cis-element name="C" distribution="0.25">CCCCCGGTTGGTTTTGGCTG</cis-element>
  <cis-element name="D" distribution="0.25">TGTGGGGGGGTTTCCGTTGT</cis-element>

  <promoter numelements="8" randnumels="false"/>
  <rules>
    <rule name="A_cooperative" elements="A">
      <analyzer module="EquationAnalyzer">
        <argument name="equation" value="20*(x^3/(5^3+x^3))"/>
      </analyzer>
    </rule>
  </rules>
</simulation>
