# Supplementary material for: A cis-regulatory logic simulator
Source: BMC Bioinformatics. 2007 Jul 27;8:272. doi: 10.1186/1471-2105-8-272 (PMC2375358; doi:10.1186/1471-2105-8-272)
Supplement: Additional file 3 — Rule Specification and Promoter Analysis. Detailed information on how to specify rules and how promoters are analyzed. [file 1471-2105-8-272-S3.txt]

I) Definitions
II) expression_rules.dtd explanation
III) Module Descriptions


I) DEFINITIONS

$RELOS - the path to the installation of relos. On a windows system, this might
         look like: C:\relos
         On a *nix system: /home/johndoe/relos


II) EXPRESSION_RULES.DTD EXPLANATION

A simulation input file is an xml file which follows the definition in
"$RELOS/dtd/expression_rules.dtd". The top-level element in a "rule" file is the
simulation element, for which there is only one per input file.  Each simulation
element specifies the number of promoters to generate (default: 5000), the 
relative amount of noise to add to each expression value (default: 5.0%), and 
whether or not to apply a sigmoidal transformation to the data 
("sigmoid" - default: false).  
  Example: 
  <!-- 
  define a simulation which will generate 10,000 random promoters
  with a noise level of 10 percent. Perform a logistic transformation on
  the output so that all expression values will be scaled between 0 and 1.
  -->
  <simulation numpromoters="10000" noise="0.10" sigmoid="true">
   ...
  </simulation>

A simulation element contains the following elements:
  1) cis-element (0 or more)
  2) promoter    (0 or one)
  3) small-molecule (0 or more)
  4) rules       (one or more)

1) A cis-element is a definition of a single promoter element. Each element
consists of a "name" (required), a distribution (defaults to 1), whether or
not to ignore sense (defaults to false), and a sequence.  The name is used to 
identify the element in rules and for output purposes.  The distribution is 
used to determine the overall frequency with which the element should appear in 
randomly generated promoters.  The distribution may be specified as fractional 
or integer values.  The simulator will read in the cis-elements and normalize 
the values used for the distribution.  The sequence may be left empty and 
is currently used only for fasta input and output.

Example:
  <!-- define three promoter elements: A, B, and C (C is a spacer). On
  average, there will be twice as many "C"'s as A's or B's in the
  promoters. Orientation will not be ignored in output, etc.-->
  <cis-element name="A" distribution="1" ignoresense="false">
     ACGGCCGGT
  </cis-element>
  <cis-element name="B" distribution="1" ignoresense="false">
     AGCCGGCCT
  </cis-element>
  <cis-element name="C" distribution="2" ignoresense="false">
     TGCGGGTGC
  </cis-element>

2) The single "promoter" element defines a "template" promoter. Its only
attributes are "numelements", which is the number of random elements to generate
per promoter, and randnumels which is true if the number of elements in a given
promoter should be randomly selected and false otherwise. If randnumels is true, numelements represents the number of elements in a promoter, on average.

Examples: 
<!-- all generated promoters will have 8 elements. -->
  <promoter numelements="8"/>
<!-- promoters will have an expected length of 10 elements, but actual 
     length will vary. -->
  <promoter numelements="10" randnumels="true"/>

3) Small-molecule elements allow you to define one or more "small molecules"
as present during the simulation.  Note that although small molecules are
currently parsed and loaded, and are therefore available during the course of 
the simulation, they are not specifically used yet.  They do, however, provide
a convenient way to annotate conditions of the simulation, and may be 
directly usable in simulations in the future.  Each small molecule has a
"name" attribute and a nested "concentration" element.  The concentration
element consists of either the "amount" and "units" elements or the "limiting"
element. 
Example: 
  <small-molecule name="glucose">
     <amount>0.5</amount>
     <units>picomoles</amount>
  </small-molecule>
Or:
  <small-molecule name="glucose">
    <limiting value="true"/>
  </small-molecule>
Or:
  <small-molcule name="glucose">
    <limiting value="false"/>
  </small-molecule>

4) Rules  
Each "rules" element contains an optional "analyzer" element and one or more
"rule" elements.  The analyzer element allows you to specify an analyzer to
use for the set of contained "rule" elements instead of the default analyzer.
It has a single attribute "module", the value of which should be a perl
module (eg: my::analayzer::foo). An analyzer may optionally contain one or
more "argument" elements, of the form: <argument name="foo" value="bar"/>.
These arguments are passed into the supplied analyzer. For more details, see
"analyzer_interface.txt".  
Each rule element within a rules block defines a single "rule" which is used
to "transform" a promoter and its expression in some way. Generally, rules are
applied to promoters in the order in which they appear in the simulation file.
Each rule element has a mandatory "name" attribute and "elements" attribute. 
Elements defines the cis-elements which this rule uses to determine effects on
expression; name is the name of the rule and must be a unique identifier. Each 
rule may optionally specify an "operation", the default being "add".  Operation 
defines the manner in which the current expression of a promoter is modified by 
the output of the rule. Valid values are: add (adds (number of matches)*(output)
to the current expression); mult (multiply the current expression by (number of 
matches)*(output)); exp (raise the current expression to the power of (number of
matches*output)); truemult (multiply the current expression by (output^(number 
of matches))); trueexp (raise the current expression to the power of 
(output^(number of matches))); and replace (replace the current expression with 
output*(number of matches).  Each rule may include the following nested 
elements:
i) output (0 or 1)
     Defines the change in units of expression for this rule.  May be positive 
     or negative. Unless a custom analyzer is specified (see 
     analyzer_interface.txt), the actual expression change is the number of 
     promoter elements in a promoter which "match" this rule times the output. 
     If this element is omitted, the analyzer element must be specified.
     eg: <output>-30</output>
  ii) analyzer (0 or 1)
     Defines an "analyzer" to use for this rule. Overrides the
     "analyzer" definition for the "rules" block as well as use
     of the default analyzer. See analyzer_interface.txt for more
     information.
     eg: <analyzer module="RegexAnalyzer">
           <argument name="regex" value="^.*$"/>
         </analyzer>
  iii) condition (0 or more)
     One or more "conditions" which must be met for expression to be 
     changed by the output amount.  Each condition element contains the 
     following attributes:
       elements - defaults to the same elements as defined for the rule.
                  As a promoter is scanned, if the current element matches
                  one of the elements in "elements", it is further examined
                  to make sure it matches the remainder of the criteria.
       sense - One of sense, anti, or ignore. Defaults to ignore.
               If sense is not ignored, than the element orientation must 
               match the specified sense.
       position - The position within the promoter. May be either "ignore",
                  a single number, a comma-separated list of numbers(1,3), 
                  a range (1:3), or any combination. (1,3:5,8).  Note that 
                  Relos uses the following convention for promoter element 
                  positions:
                    ... 4 3 2 1 start
                  That is, the position "1" refers to the first position
                  in the promoter upstream of the start site, etc.
                  Note also that range sides may be "empty": 
                  position="5:" is the same as saying positions 5 though the
                  most upstream region of the promoter.
       multiuseok - If true, then the condition will examine elements
                    which have already been "used" by other rules.
                    If false, then promoter elements which have been
                    "used" by other rules will be skipped by this rule.
       intramultiuseok - If true, then the condition will examine elements
                         which have already been "used" by this rule.
                         If false, it will skip elements already "used" by
                         this rule. Note that if multiuseok is false,
                         intramultiuseok is also false, no matter what the
                         this attribute is set to in the xml file. (This
                         may change in the future).

Each condition may have one or more "context" elements nested inside of it.
Contexts are used to describe the requirements for the region around the 
promoter element.
Each context may optionally (unless otherwise specified) contain the following 
attributes:
        element - The element which should be found up or downstream of the
                  "condition" element(s). (Mandatory).
        multiuseok - Same as above.
        intramultiuseok - Same as above
        sense - Same as above.
        min - The minimum number of times "element" must occur in the defined 
              "distance". Defaults to 1.
        max - The maximum number of times "element" is allowed to occur in the
              defined distance; if "element" occurs more than "max" times within
              "distance", the context won't match. A value of -1 indicates
              no max and is the default value.
        distance - How far from the promoter element in question to look.
                   Like "position", this can be a range. Unlike position,
                   this is relative rather than absolute. Thus,
                   distance="-1" means one element upstream. 
                   distance="1" means one element downstream.
                   distance=":-1" means anywhere upstream of the current
                   element. distance="1:" anywhere downstream of the current
                   element. Like "position", this can be a single number
                   (distance="3"), a range (distance="-1:1"), a list
                   (1,3,5), or any combination (1,3:5,8). Distances
                   listed together or in a range are considered to be 
                   "or'ed" together. 
                   Example: 
                   <!-- must be a 'B' one or two positions upstream of
                        A -->
                   <condition elements="A">     
                     <context element="B" distance="-2,-1"/>
                   </condition>
                   If you want context elements to be "anded" together,
                   create multiple contexts...
                   <!-- must be a 'B' one position upstream of A,
                        and a B two positions upstream of A. -->
                   <condition elements="A">
                     <context element="B" distance="-1"/>
                     <context element="B" distance="-2"/>
                   </condition>
                   <!-- alternative formation of above: -->
                   <condition elements="A">
                     <context element="B" distance="-2:-1" min="2"/>
                   </condition>


Condition example:
<!-- creates a rule which will be looking for the elements A, B, and C in some
fashion. -->
<rule name="ABC" elements="A B C">
<!--We're stating that we're scanning for an A which has not been "used" by any 
    other rules already. The position must be somewhere in the first 4
    positions upstream of the transcription start-site. We don't care about
    orientation. -->
  <condition elements="A" multiuseok="false"
  position="1:4" sense="ignore">
   <!-- we're saying here that there must be a B somewhere upstream
        of any A we find that satisifies the above conditions.
        The B must be in the "antisense" orientation. It's ok if this
        "B" has been used by other rules, but this rule may not use
        the same B twice. (So, BAA will match only once, not twice).-->
    <context element="B" distance=":-1" intramultiuseok="false"
    multiuseok="true" sense="anti"/>
    <!-- There must be a C somewhere downstream of the A. 
         It may be used by other rules, by not more than once
         by this rule (So, AAC matches once, not twice.). 
         The C must be in the "sense" orientation.-->
    <context element="C" distance="1:" intramultiuseok="false"
    multiuseok="true" sense="sense"/>
  </condition>
</rule>

Put together and assuming the correct orientations below, the above rule will 
match:
BAC 1x
BAAC 1x (the first A will "claim" the B and C, so the 2nd A won't match the
         context information.)
BAAAAAAAC 1x. (Same argument as above).
BABBBBACC 1x (There are multiple B's and C's, but the first A from the left
doesn't fall in positions 1-4).
BBAACC 2x (the first B,A, and C will be used by the first match, and the
second set by the second match.)

iv) excludes (0 or more)

Rules may also contain "excludes" elements. An exclude element has a single
"elements" attribute which is the elements that will be examined for exclusion. 
0 or more condition elements may be nested inside an excludes element.
Exlcudes allow you to define exceptions to matches. That is, "match x except
when y". For example:
<rule name="AB" elements="A B">
  <output>20</output>
  <excludes elements="A B">
    <condition>
      <context element="B" distance="-1,1"/>
    </condition>
  </excludes>
</rule>
This rule will output 20 units of expression for each A or B it finds,
except when there is a B one position upstream or downstream of the A or B.
Thus, AAAAA will output "100", whereas AABBAAB will only output 40 (aside from 
the first A and the last B, all A's have a B either one upstream or one
downstream of them, as do B's.) Here's a variation:
<rule name="AB" elements="A B">
  <output>20</output>
  <excludes elements="A B">
   <condition>
    <context element="B" distance="-1,1" intramultiuseok="false"/>
   </condition>
  </excludes>
</rule>
Now the promoter AABBAAB will match four times and output 80.
It is left as an excercise for the reader to examine the rules 
and the promoter to verify why this is so.

One final variation:
<rule name="AB" elements="A B">
  <output>20</output>
  <condition multiuseok="false"/>
  <excludes elements="A B" >
   <condition>
    <context element="B" distance="-1,1" intramultiuseok="false"/>
   </condition>
  </excludes>
</rule>

The promoter AABBAAB will match three times and output 60. 

v) precludes (0 or 1)
Finally, a rule may contain a "precludes" element. This element means that if
this rule affects the expression for a given promoter in some way,
other rules "precluded" by this one will be skipped.  This is useful for
modelling, eg, epistatic interactions.  It can also be used to efficiently 
model NOT relationships (B NOT A could be modeled as a rule for A which 
precludes the rule for B NOT A; the analysis by B NOT A will be skipped 
entirely, reducing computational time)  The only attributes for "precludes" are 
"rules", which is a space delimitted list of rule-names to preclude, and 
"except", which is a space delimitted list of rule-names which should not be 
precluded.  The "except" and "rules" attributes are mutually exclusive.
If no rules are specified, all rules after the current one in the 
xml file will be precluded.  If "rules" is specified, only the specified
rules will be precluded.  If "except" is specified, all rules after the 
current one in the xml file fill precluded, except those listed in "except".
Note that you must take care to consistently order your rules: if rule A is 
supposed to preclude rule B, rule B /must/ be defined after rule A in the .xml 
file.

Example:
  <!-- preclude everything after the current rule. -->
  <precludes/>
or
  <!-- only preclude rules B and C-->
  <precludes rules="B C"/>
or
  <!-- precludes everything except a rule named "noise" -->
  <preclude except="noise"/>


The "examples" directory of the relos distribution contains a set of rule files
with example rules. Most of the examples are meant to be run with trelos.pl
(see section VI of $RELOS/doc/README.txt trelos.pl), and are useful for 
examining the effects of rules on example promoters.  
It is worth noting the processing of conditions, contexts, and exclusions.
When two or more conditions exist, they are or'ed together. That is, a
promoter element only has to match one condition to be considered a "match" by 
the rule.  Exclusions are similarly or'ed together: if a promoter element 
matches a single exlusion, it matches them all. Furthermore, c-style "shortcut" 
logic is employed; thus, if an element matches the first condition, no further 
conditions are checked. Conditions and exlusions are "and"ed together. That is, 
an element must match at least one condition and may not match any exclusions 
to be considered a "match" by the rule.  Individual elements within a condition 
or exclusion are generally and'ed together
(exception: conditions within an exclusion are or'ed together).  Thus, for a
single condition, everything specified by that condition, including all nested
contexts, must be true for the condition to be true.  Note that if a list,
range, or combination is passed to the context "distance" attribute or the
condition "position" attribute then an element matching any of the positions
or distances in the lists and/or ranges will satisfy the position and/or
distance constraints.


III) MODULE DESCRIPTIONS

Generally, each module corresponds to an object, and each object corresponsds
to some element type in the xml file. Each object has properties corresponding
to the xml attributes.  Children of elements are also properties of the
corresponding object.  Where only a single child is allowed, the corresponding
property is an object reference.  Where multiple children are allowed, the
corresponding property is treated as an array of object references. All
objects were written using the Class::Struct perl module.  Because each object 
is declared as a "struct", use of Class::Struct provides a way to quickly 
ascertain all "real" properties of an object (Some objects contain 
"pseudoproperties" - properties which consist of calculations based on other
properties, wrapped properties, etc.).

XMLTranslator.pm
  This module is responsible for "translating" the xml document into the
  corresponding objects. Currently, document parsing is done using The 
  XML::Checker::Parser module in conjunction with the XML::SimpleObject module 
  to generate simple-to-use xml "objects".  In practice, the XMLTranslator 
  handles the generation of the simulation and second-level elements, but most 
  object initialization is handled by the individual element modules.

Simulation.pm
  This is the "top level" object for a simulation. In addition to "housing" all
  other simulation objects, it contains various properties of use to other
  objects during the course of the simulation. See the struct definition at the
  top of Simulation.pm for more details. The two key methods of a simulation
  object are the "generate_promoters" and "parse_promoters" methods. relos.pl
  calls the "run" method rather than these methods, but the run method is 
  merely a convenience method that handles simulation setup and then calls
  generate_promoters and parse_promoters.  The generate_promoters function
  handles generating the random # of promoters, based on the distribution
  of cis-elements.  The core method of determining expression is
  parse_promoters.  This method handles noise, the built-in sigmoidal transform,
  and ensuring that the appropriate pipeline of rules is executed for each 
  promoter.

Promoter.pm
  A simulation contains an array of promoters. Each promoter consists of an
  array of PromoterElements, and the current expression amount.  A promoter
  also defines an "aexp" property which is the "asserted expression" and is
  used in testing rule sets.  In promoter generation, the simulation
  delegates the generation of a given promoter to the promoter via the
  "generate" method of the Promoter object.  Promoters exist primarily as 
  data-structures.

PromoterElement.pm
  A PromoterElement is an object representing a single "position" within a
  promoter.  It is one of the few objects which has no direct xml equivalent. 
  It contains the properties "element" (a CisElement corresponding to an  
  xml cis-element), sense (sense of the cis-element at this position),
  position (the position of this element within the promoter where 1 is the
  closest to the start site), used (whether or not this position of this
  promoter has been "used" by some rule), and usedby (a hashtable where the
  keys are the names of rules that have used this rule and the values are
  boolean TRUE). 

CisElement.pm
  Promoters are composed of CisElements. CisElements are reused as needed in
  the course of a simulation; they are wrapped by PromoterElement objects when
  used in the context of Promoters. 

SmallMolecule.pm
  Contains the information described by the small-molecule xml elements. Note
  that currently simulation processing does not make use of any small-molecule
  information, though this could be accomodated by writing a custom analyzer
  (see analyzer_interface.txt).

Concentration.pm
  Data structure to hold concentration information for a SmallMolecule.

Rule.pm
  A simulation contains an array of Rule objects.  Each Rule has an instance of
  "Analyzer".  This analyzer instance is used when parsing the Rule. In
  addition to the xml attributes and children, a Rule contains the "excludes"
  convenience method, which returns true if a given element of a given
  promoter is "excluded" by this rule for some reason, and false otherwise.

Condition.pm
  The data structure for the xml conditions. The key method of a Condition is
  the "matches(PromoterElement, Promoter)" method. This method determines
  whether or not the given promoter element of the given promoter "matches" 
  this Condition. Conditions handle calling into the "matches" method of child
  Context objects.

Context.pm
  The data structure for the xml "context" elements. Like condition, the key
  method of Context is "matches", which has exactly the same method signature
  as the "matches" method of the Condition object.  The "matches" method of
  the Context object is called by the Condition object, and probably shouldn't
  be called directly.

Exclusion.pm
  The data structure for the xml "excludes" elements.  The key method is the
  "excludes" method which has the same method signature as the "matches"
  method of the Condition and Context objects.  Exclusions handle calling into
  nested Conditions. 

Precludes.pm
  Data structure for the xml "precludes" elements.  In addition to holding the
  information from the xml file, it provides the "precludes($rule)" method.
  This method returns true if the given precludes object would "preclude" the
  rule in question, and false otherwise.
  
Analyzer.pm
  Contains the core logic for processing a single promoter by a single rule.
  An instance of "Analyzer" has the "module" and "arguments" properties.
  The module property is the perl module-name of the module used to analyze
  the rule. Unless specified otherwise in the xml file, the module is set to
  "default", and the Analyzer object is used directly. The "arguments"
  property is a hash where the keys are argument names and the values are
  argument values.  These arguments are set for the module specified by the
  module property (unless module is default, in which case arguments is
  unused). The key method of the Analyer object is the "analyze(Rule,
  Promoter, Simulation)" method. It determines whether to delegate the
  processing to "module", handles setting the arguments to "module", and
  handles the default processing by calling the module's "analyze" method. If
  no module is defined, calls the "num_matches" method and returns the rule's
  output multiplied by the number of matches.
