# Supplementary material for: A cis-regulatory logic simulator
Source: BMC Bioinformatics. 2007 Jul 27;8:272. doi: 10.1186/1471-2105-8-272 (PMC2375358; doi:10.1186/1471-2105-8-272)
Supplement: Additional file 5 — Relos Source Code. A compressed archive (zip) containing the perl source for running Relos, the xml document-type definitions (DTD) which define simulation files, example simulation files, the README, and the source license (GPL). [file 1471-2105-8-272-S5.zip]

Archive with 73 entries (60 files):
- relos/
- relos/bin/
- relos/doc/
- relos/dtd/
- relos/examples/
- relos/lib/
- relos/examples/test5.xml
- relos/examples/rules2.xml
- relos/examples/test20.xml
- relos/examples/test14.xml
- relos/examples/test8.xml
- relos/examples/test19.xml
- relos/examples/test10.xml
- relos/examples/rules3.xml
- relos/examples/test4.xml
- relos/examples/test15.xml
- relos/examples/test9.xml
- relos/examples/test11.xml
- relos/examples/test18.xml
- relos/examples/test16.xml
- relos/examples/test7.xml
- relos/examples/test12.xml
- relos/examples/test3.xml
- relos/examples/rules4.xml
- relos/examples/test17.xml
- relos/examples/test6.xml
- relos/examples/test13.xml
- relos/examples/test.xml
- relos/examples/rules.xml
- relos/examples/rules5.xml
- relos/examples/test2.xml
- relos/dtd/expression_rules.dtd
- relos/dtd/expression_rules_testing.dtd
- relos/lib/relos/
- relos/lib/relos/info/
- relos/lib/relos/info/Msg.pm
- relos/lib/relos/readers/
- relos/lib/relos/readers/BTReader.pm
- relos/lib/relos/readers/FastaReader.pm
- relos/lib/relos/readers/RelosReader.pm
- relos/lib/relos/core/
- relos/lib/relos/core/CisElement.pm
- relos/lib/relos/core/Analyzer.pm
- relos/lib/relos/core/Simulation.pm
- relos/lib/relos/core/XMLTranslater.pm
- relos/lib/relos/core/Precludes.pm
- relos/lib/relos/core/Promoter.pm
- relos/lib/relos/core/Exclusion.pm
- relos/lib/relos/core/Concentration.pm
- relos/lib/relos/core/PromoterElement.pm
- relos/lib/relos/core/RelosHistogram.pm
- relos/lib/relos/core/Rule.pm
- relos/lib/relos/core/Condition.pm
- relos/lib/relos/core/SmallMolecule.pm
- relos/lib/relos/core/Context.pm
- relos/lib/relos/analyzers/
- relos/lib/relos/analyzers/Binary.pm
- relos/lib/relos/analyzers/UnscaledNoise.pm
- relos/lib/relos/analyzers/Equation.pm
- relos/lib/relos/analyzers/SigmoidalTransform.pm
- relos/lib/relos/analyzers/Regex.pm
- relos/lib/relos/analyzers/Hill.pm
- relos/lib/relos/analyzers/AndConditions.pm
- relos/lib/Statistics/
- relos/lib/Statistics/Distrib/
- relos/lib/Statistics/Distrib/Normal.pm
- relos/bin/relos.pl
- relos/bin/trelos.pl
- relos/.DS_Store
- relos/doc/README.txt
- relos/doc/promoter_readers.txt
- relos/doc/analyzer_interface.txt
- relos/doc/LICENSE.txt
