# Supplementary material for: A cis-regulatory logic simulator
Source: BMC Bioinformatics. 2007 Jul 27;8:272. doi: 10.1186/1471-2105-8-272 (PMC2375358; doi:10.1186/1471-2105-8-272)
Supplement: Additional file 5 — Relos Source Code. A compressed archive (zip) containing the perl source for running Relos, the xml document-type definitions (DTD) which define simulation files, example simulation files, the README, and the source license (GPL). [file 1471-2105-8-272-S5.zip › relos/examples/test5.xml]

<?xml version="1.0" encoding="utf-8"?> 
<!DOCTYPE simulation SYSTEM "expression_rules_testing.dtd"> 
<simulation numpromoters="20">

  <cis-element name="A" ignoresense="true" distribution="1">AGCGTCTACAAAGGGCTCAG</cis-element>
  <cis-element name="B" distribution="1">GACTCCCAAGGTCTCAGCGA</cis-element>
  <cis-element name="C">AGCGT</cis-element>
  
  <promoter elementstring="A A A A A " asserted_exp="100"/>
  <promoter elementstring="A A B B A A B " asserted_exp="20"/>

  <rules>
    <rule name ="AB" elements="A B">
      <output>20</output>
      <condition intramultiuseok="false" position=":5"/>
      <excludes elements="A B">
       <condition>
        <context element="B" distance="-1,1" intramultiuseok="false"/>
       </condition>
      </excludes>
    </rule>
  </rules>
</simulation>
