# Supplementary material for: A cis-regulatory logic simulator
Source: BMC Bioinformatics. 2007 Jul 27;8:272. doi: 10.1186/1471-2105-8-272 (PMC2375358; doi:10.1186/1471-2105-8-272)
Supplement: Additional file 5 — Relos Source Code. A compressed archive (zip) containing the perl source for running Relos, the xml document-type definitions (DTD) which define simulation files, example simulation files, the README, and the source license (GPL). [file 1471-2105-8-272-S5.zip › relos/examples/test20.xml]

<?xml version="1.0" encoding="utf-8"?> 
<!DOCTYPE simulation SYSTEM "expression_rules_testing.dtd"> 
<simulation numpromoters="20">

  <cis-element name="A" ignoresense="true" distribution="1">AGCGTCTACAAAGGGCTCAG</cis-element>
  <cis-element name="B" distribution="1">GACTCCCAAGGTCTCAGCGA</cis-element>
  <cis-element name="C">AGCGT</cis-element>
  
  <promoter elementstring="A A A A A " asserted_exp="20"/>
  <promoter elementstring="A A B B A A B " asserted_exp="30"/>

  <small-molecule name="glucose">
  	<concentration>
	   <amount>5.0</amount>
	   <units>picomoles</units>
	</concentration>
  </small-molecule>

  <small-molecule name="galactose">
    <concentration>
      <limiting value="false"/>
    </concentration>
  </small-molecule>

  <rules>
    <rule name ="AB" elements="A B">
        <output>20</output>
        <analyzer module="relos::analyzers::AndConditions"/>
        <condition elements="A" position="2"/>
        <condition elements="B" position="1"/>
        <precludes except="last"/>
    </rule>

    <rule name="other" elements="A B">
        <output>2</output>
    </rule>

    <rule name="last" elements="A B">
        <analyzer module="relos::analyzers::Regex">
            <argument name="regex" value="^.*$"/>
        </analyzer>
        <output>10</output>
    </rule>
  </rules>
</simulation>
