# Supplementary material for: A cis-regulatory logic simulator
Source: BMC Bioinformatics. 2007 Jul 27;8:272. doi: 10.1186/1471-2105-8-272 (PMC2375358; doi:10.1186/1471-2105-8-272)
Supplement: Additional file 5 — Relos Source Code. A compressed archive (zip) containing the perl source for running Relos, the xml document-type definitions (DTD) which define simulation files, example simulation files, the README, and the source license (GPL). [file 1471-2105-8-272-S5.zip › relos/examples/test14.xml]

<?xml version="1.0" encoding="utf-8"?> 
<!DOCTYPE simulation SYSTEM "expression_rules_testing.dtd"> 
<simulation numpromoters="20">

  <cis-element name="A" ignoresense="true" distribution="1">AGCGTCTACAAAGGGCTCAG</cis-element>
  <cis-element name="B" distribution="1">GACTCCCAAGGTCTCAGCGA</cis-element>
  <cis-element name="C">AGCGT</cis-element>
  
  <promoter elementstring="A A A A A " asserted_exp="15"/>
  <promoter elementstring="A A B B A A B " asserted_exp="96"/>
  <promoter elementstring="A B B A B " asserted_exp="48"/>
  <promoter elementstring="A B B B B B B A " asserted_exp="48"/>
  <promoter elementstring="A A A B B B B " asserted_exp="36"/>
  <promoter elementstring="B B B B " asserted_exp="4"/>

  <rules>

    <rule name="A_add" elements="A">
      <output>3</output>
    </rule>

    <rule name="AB" elements="A B" operation="truemult">
      <output>2</output>
      <condition elements="B">
        <context element="A" min="1" max="2" distance="-3:-1"/>
      </condition>
      <precludes />
    </rule>

    <rule name="B_add" elements="B">
      <output>1</output>
    </rule>
  </rules>
</simulation>
