# Supplementary material for: A cis-regulatory logic simulator
Source: BMC Bioinformatics. 2007 Jul 27;8:272. doi: 10.1186/1471-2105-8-272 (PMC2375358; doi:10.1186/1471-2105-8-272)
Supplement: Additional file 5 — Relos Source Code. A compressed archive (zip) containing the perl source for running Relos, the xml document-type definitions (DTD) which define simulation files, example simulation files, the README, and the source license (GPL). [file 1471-2105-8-272-S5.zip › relos/examples/test10.xml]

<?xml version="1.0" encoding="utf-8"?> 
<!DOCTYPE simulation SYSTEM "expression_rules_testing.dtd"> 
<simulation numpromoters="20">

  <cis-element name="A" ignoresense="true" distribution="1">AGCGTCTACAAAGGGCTCAG</cis-element>
  <cis-element name="B" distribution="1">GACTCCCAAGGTCTCAGCGA</cis-element>
  <cis-element name="C">AGCGT</cis-element>
  
  <promoter elementstring="A A A A " asserted_exp="20"/>
  <promoter elementstring="B B B B " asserted_exp="40"/>
  <promoter elementstring="A B A B B A " asserted_exp="120"/>
  <promoter elementstring="A A C B B C " asserted_exp="1600"/>
  <promoter elementstring="A A B'A B C " asserted_exp="6400"/>
  <promoter elementstring="A B A B A A B A " asserted_exp="200"/>

  <small-molecule name="glucose">
  	<concentration>
	   <amount>5.0</amount>
	   <units>picomoles</units>
	</concentration>
  </small-molecule>

  <small-molecule name="galactose">
    <concentration>
      <limiting value="false"/>
    </concentration>
  </small-molecule>
  <rules>
	<rule name="AB" elements="A B">
	  <output>40</output>
          <condition elements="A" multiuseok="true" position=":">
            <context element="B" distance="1" multiuseok="true"/>
          </condition>
          <condition elements="A" multiuseok="true" position=":">
            <context element="B" distance="-1" multiuseok="true"/>
          </condition>
	  <precludes rules="A__B B_only A_only"/>
	</rule>
        <rule name="A__B" elements="A B">
          <output>20</output>
          <condition elements="A">
            <context element="B" distance="3"/>
          </condition>
          <precludes rules="B_only A_only"/>
        </rule>
	<rule name="B_only" elements="B">
	  <output>10</output>
          <!-- define precludes to be true here for a reason.
               It's an optimization. If we've run through the a and b
               rule for a given promoter and it did something, we wouldn't
               be running the b only rule anyway. If we're running  b only,
               it means that ab didn't find both and and b. So, if we find b,
               we can assume no a. Thus, preclude a only.
          -->
          <precludes rules="A_only"/>
	</rule>
  	<rule name="A_only" elements="A">
	  <output>5</output>
          <condition elements="A">
            <context element="A" distance=":"/>
          </condition>
	</rule>
        <rule name="C_mult" elements="C" operation="exp">
          <output>2</output>
          <analyzer module="relos::analyzers::Regex">
          <!-- ignore effects of multiple C's-->
            <argument name="regex" value="^.*C.*$"/>
          </analyzer>
        </rule>
  </rules>
</simulation>
