# Supplementary material for: A cis-regulatory logic simulator
Source: BMC Bioinformatics. 2007 Jul 27;8:272. doi: 10.1186/1471-2105-8-272 (PMC2375358; doi:10.1186/1471-2105-8-272)
Supplement: Additional file 5 — Relos Source Code. A compressed archive (zip) containing the perl source for running Relos, the xml document-type definitions (DTD) which define simulation files, example simulation files, the README, and the source license (GPL). [file 1471-2105-8-272-S5.zip › relos/examples/rules.xml]

<?xml version="1.0" encoding="utf-8"?> 
<!DOCTYPE simulation SYSTEM "expression_rules.dtd"> 
<simulation noise="0.0" sigmoid="false">
  <cis-element name="A" ignoresense="false" distribution="1">AGCGTCTACAAAGGGCTCAG</cis-element>
  <cis-element name="B" distribution="2">GACTCCCAAGGTCTCAGCGA</cis-element>
  
  <promoter numelements="8" randnumels="true"/>

  <small-molecule name="glucose">
  	<concentration>
	   <amount>5.0</amount>
	   <units>picomoles</units>
	</concentration>
  </small-molecule>

  <small-molecule name="galactose">
    <concentration>
      <limiting value="false"/>
    </concentration>
  </small-molecule>
  <rules>
        <rule name="generic" elements="A B">
          <output>20</output>
          <analyzer module="relos::analyzers::Regex">
            <argument name="regex" value="^.*$"/>
          </analyzer>
        </rule>
	<rule name="AB" elements="A B">
	  <output>20</output>
          <!-- we have two conditions here; note that the conditions are "or'ed" together.
               So, we are saying "match" if we find BA or "match" if we find AB".
               Interestingly.... what if you have BAB? Currently, BA gets matched as does the AB. 
               Is that what we want??? Is there a way to define the rule so that this /doesn't/ happen?-->
               
          <condition elements="A" position="7:">
            <context element="B" distance="-1"/>
          </condition>
          <condition elements="A" position="7:">
            <context element="B" distance="1"/>
          </condition>

          <excludes elements="A">
            <condition>
               <context element="A" distance="-2"/>
            </condition>
          </excludes>
	  <precludes/>
	</rule>
	<rule name="B_only" elements="B">
	  <output>10</output>
          <!-- Can't preclude since the AB rule has very specific requirements about what's allowed and what isn't-->
	</rule>
  	<rule name="A_only" elements="A">
	  <output>5</output>
	</rule>
  </rules>
</simulation>
