# Supplementary material for: A cis-regulatory logic simulator
Source: BMC Bioinformatics. 2007 Jul 27;8:272. doi: 10.1186/1471-2105-8-272 (PMC2375358; doi:10.1186/1471-2105-8-272)
Supplement: Additional file 5 — Relos Source Code. A compressed archive (zip) containing the perl source for running Relos, the xml document-type definitions (DTD) which define simulation files, example simulation files, the README, and the source license (GPL). [file 1471-2105-8-272-S5.zip › relos/examples/rules5.xml]

<?xml version="1.0" encoding="utf-8"?> 
<!DOCTYPE simulation SYSTEM "expression_rules.dtd"> 
<simulation noise="0.0" sigmoid="false" numpromoters="5">
  <cis-element name="A" ignoresense="false" distribution="0.5">AGCGTCTACAAAGGGCTCAG</cis-element>
  <cis-element name="B" distribution="0.5">GACTCCCAAGGTCTCAGCGA</cis-element>
  
  <promoter numelements="10" randnumels="false"/>
  <rules>
  	<rule name="A_add" elements="A">
	  <output>5</output>
	</rule>
    <rule name="noise" elements="A B">
        <analyzer module="relos::analyzers::UnscaledNoise"/>
    </rule>
  </rules>
</simulation>
