# Supplementary material for: A cis-regulatory logic simulator
Source: BMC Bioinformatics. 2007 Jul 27;8:272. doi: 10.1186/1471-2105-8-272 (PMC2375358; doi:10.1186/1471-2105-8-272)
Supplement: Additional file 5 — Relos Source Code. A compressed archive (zip) containing the perl source for running Relos, the xml document-type definitions (DTD) which define simulation files, example simulation files, the README, and the source license (GPL). [file 1471-2105-8-272-S5.zip › relos/dtd/expression_rules_testing.dtd]

<!ELEMENT simulation (cis-element*, promoter*, small-molecule*, rules+)>
<!ATTLIST simulation
	numpromoters	CDATA	        "5000"
        noise           CDATA           "0.05"
        sigmoid         (true|false)    "false"
>
<!ELEMENT promoter EMPTY>
<!ATTLIST promoter
	elementstring   CDATA   #REQUIRED
        asserted_exp    CDATA   #REQUIRED
>

<!ELEMENT cis-element (#PCDATA)*>
<!ATTLIST cis-element
	name		ID		#REQUIRED
	distribution	CDATA		"1"
	ignoresense     (true|false)	"false"
>

<!ELEMENT small-molecule (concentration)>
<!ATTLIST small-molecule
	name		ID		#REQUIRED
>
<!ELEMENT concentration (limiting|(amount,units))>
<!ELEMENT limiting EMPTY>
<!ATTLIST limiting
	value	(true|false)	"true"
>
<!ELEMENT amount (#PCDATA)>
<!ELEMENT units (#PCDATA)>

<!ELEMENT rules (analyzer?,rule+)>
<!-- note that we can define rules in 2 ways. One way to define them
     is to define a condition where they apply (condition). Another way
     to define them is to define a condition in which they /don't/ apply.
     (excludes). I'm not even sure that we /need/ precludes...
     but while it might not be absolutely necessary, I think it will make
     life easier. It's like condition for inclusion for exclusion.
     Sometimes, it's easier to specify when /not/ to apply the rule than
     when /to/ apply the rule, and vice versa.  -->
<!ELEMENT rule ((output|analyzer)?,(output|analyzer)?,condition*,excludes*,precludes?)>
<!ATTLIST rule
	name		ID	#REQUIRED
	elements	IDREFS	#REQUIRED
        operation       (add|mult|exp|truemult|trueexp|replace) "add"
>
<!ELEMENT output (#PCDATA)>
<!ELEMENT analyzer (argument*)>
<!ATTLIST analyzer
        module    CDATA #REQUIRED
>
<!ELEMENT argument EMPTY>
<!ATTLIST argument
        name    CDATA #REQUIRED
        value   CDATA #REQUIRED
>

<!-- note. Removing this for now.
     The reason being:
       1) before, it was in place so that simple rules
          could be built up to form a complex one, but,
          with the new condition and context elements, 
          more complex rules can be more easily built up
          (without the need for an additional parser. :)
       2) ordering the nodes becomes irritatingly complex;
          It can be done, but, in reality, why not just say:
            stick it in the right place in the xml file?
            That feels a bit more intuitive anyway. 
            And definitely better to maintain than a 
            hodepodge of "befores" mucking things up.
     All that said, before may eventually be available.
     So, it's here, but commented out.
<!ELEMENT before EMPTY>
<!ATTLIST before
	rules		IDREFS		#REQUIRED
>
-->

<!ELEMENT excludes (condition)*>
<!ATTLIST excludes
	elements	IDREFS		#REQUIRED
>
<!ELEMENT condition (context*)>
<!-- the different condition attributes specify the possible 
     conditions on which to include or exclude a rule from operating on an
     element.
     meanings-
     note that in all attributes, if "ignore" is specified, (which is the default for all of them),
     then that attribute will not be used as a condition. So if you wanted to specify an
     exclusion based on position, but 
     sense: sense/antisense/ignore - don't operate on the element if it is sense/antisense. 
     positon: exclude an element if it's position falls in the list specified.
     The list looks, generally, like a[:b][, c[:d]]... (where [] denote optional elements).
     That is, you could do something like:
     (convention: promoter position counting looks like:
       8 7 6 5 4 3 2 1 start)
     <condition position="1"/>. Which would exclude elements that this rule would /normally/ 
     count/use if they fall in position 1. (Or, include elements that the rule would normally exclude...) You could get fancy and do something like:
     <condition position="1:3, 6:8"/>. The net effect of this is to make it so that the
     rule will only examine position 4 and 5. (you're excluding positon 1:3 and 6:8).
     Note that we could get more complicated like...
     <excludes elements="A">
     <condition position="1:3" sense="sense"/>
     <condition position="6:8" sense="anti"/>
     </excludes>
     This would make it so that the rule will ignore 
     elements A if A is in positions 1-3 and sense. 
     It will also ignore A if it is in positions 6-8 and antisense.
     Note, then, that it will NOT ignore A in positions 1-3 if A is antisense.
     So, individual attributes in a condition have an "AND" relationship while
     each condition expresses an "OR" relationship. 
     so... (pseudocode)
     if ((position in 1..3 && sense=="sense") || (position in 6..8 && sense=="anti")) {
       exclude;
     } else {
       process;
     }
     what else... well... we might want to exclude element A if it is before element b...
     or after it.  -->     
<!-- element becomes necessary for the condition.
     Suppose you had a rule like:
     I want to express 20 units of expression everytime
     a and b are separated by a position, with A before
     B. (ie, A <other> B). Then, the rule looks like:
     <rule elements="A B">
       <output>20</output>
       <condition elements="A">
         <context element="B" distance="2"/>
       </condition>
     </rule>
     the condition is saying; 'a' needs to be in the context of 
     having 'b' a distance 2 from it (2 after it).
     It's not mandatory, though. 
     You can even make a more complex rule like....
     you need C <something> A <something> B, which would look like:
     <rule elements="A B C">
       <output>20</output>
       <condition element="A">
         <context element="B" distance="2"/>
	 <context element="C" distance="-2"/>
      </condition>
     </rule>

     That rules. Pun intended.  -->
<!ATTLIST condition
	elements	IDREFS		#IMPLIED
	sense		(sense|anti|ignore)	"ignore"
	position	CDATA		"ignore"
        multiuseok      CDATA           "true"
        intramultiuseok CDATA           "true"
>

<!-- call it context?  Too broad, but the best I can come up with for now.
     c->condition. So. You can express a condition like:
     <excludes elements="A">
       <condition>
         <context element="B" distance="1"/>
       </condition>
     </excludes>
     So... distance is the relative distance between the element to exclude and
     the "contextual" element. By convention, we are defining position "1" to be
     the closest position to the start site. So, if we're looking at a
     3 and a 4...
     8 7 6 5 4 3 2 1 start
     So... if exluding element is in 4, and we want to exlcude if there's a B
     one after, then B would be in 3. So, position of A - position of B = 1.
     This gives a nice intuitive feel to the distance... 1 means the position one downstream,
     -1 means the position one upstream. You can specify ranges, too.... 
     -5:-1 would mean elements 5 before all the way to right before should be taken
     into consideration. Note also that you can make a general statement: if there's
     an element anywhere upstream. Which would look like:
     distance=":-1". the empty element to the left of the : (which I'm using as
     a range operator) means infinity, essentially. Similarly,
      1: signifies anywhere after the promoter. Note that a range should always
      be of the form: <small number>:<big number>. Such as -
      -3:-1 or 5:7 or -7:-4 or whatever. So... what does:
      :3 mean? all the way upstream through three downstream I guess.
      One final note. This is really a very concise way to describe the
      sorts of "contextual" relationships that we might see.
      However. ;) (always a but, right?) This could add a fair bit of computational
      complexity.  Actually... it adds c^n complexity, where c is the # of promoters,
      and n is the number of contexts. However. :) This is relatively trivial
      (though it may look bad!) b/c the cost is a simple scan, and c is very small.
      Actually... I can reduce that complexity I think...
      for a given rule, as the promoter is swept, the checks can be made for
      each promoter element... wait, no... that's just the other way around. gr. ;)
      But, but, but, wait! :) It's still constant because of the useful feature that
      a given promoter element can only be one thing. So...
      no... not constant. At worst, it's O(mn). ok. still... m is small, and 
      n will generally be small, too, so... not going to worry. 

      Still... this gets to be very useful. :)
      Thus, we can say "apply this rule except in these cases"
      on an element-by-element basis. But, we can also do things at a broader
      rule level by using precludes; the application of rule x to an element
      precludes rules y and z from operating on the element. Or, possibly even
      just precludes them from operating at all? No, I think it still needs
      to be on an element-by-element basis. -->
<!ELEMENT context EMPTY>
<!ATTLIST context
	element		IDREF	#REQUIRED
        multiuseok      CDATA   "true"
        intramultiuseok CDATA   "false"
	distance	CDATA	"ignore"
        sense           (sense|anti|ignore)     "ignore"
        min             CDATA   "1"
        max             CDATA   "-1"
>

<!ELEMENT precludes EMPTY>

<!--  
  No more "before" tag. So, things get simpler.
  if rules is left undefined, it's the same as all.
  Which means that all is unnecessary.
  Having established that... :)
-->
<!ATTLIST precludes
	rules	IDREFS	#IMPLIED
    except  IDREFS  #IMPLIED
>
