# Supplementary material for: A cis-regulatory logic simulator
Source: BMC Bioinformatics. 2007 Jul 27;8:272. doi: 10.1186/1471-2105-8-272 (PMC2375358; doi:10.1186/1471-2105-8-272)
Supplement: Additional file 5 — Relos Source Code. A compressed archive (zip) containing the perl source for running Relos, the xml document-type definitions (DTD) which define simulation files, example simulation files, the README, and the source license (GPL). [file 1471-2105-8-272-S5.zip › relos/lib/relos/info/Msg.pm]

package relos::info::Msg;
require Exporter;
@ISA = ('Exporter');
@EXPORT=qw(msg whine mute);
use Carp;

use subs qw(msg mute);

our $quiet=0;

sub msg {
    print(@_) unless $quiet;
}

sub mute {
    if (@_) {
      $quiet = shift;
    } else {
        $quiet = !$quiet;
    }
}

sub whine {
  carp(@_) unless $quiet;
}

1;
