# Supplementary material for: A cis-regulatory logic simulator
Source: BMC Bioinformatics. 2007 Jul 27;8:272. doi: 10.1186/1471-2105-8-272 (PMC2375358; doi:10.1186/1471-2105-8-272)
Supplement: Additional file 5 — Relos Source Code. A compressed archive (zip) containing the perl source for running Relos, the xml document-type definitions (DTD) which define simulation files, example simulation files, the README, and the source license (GPL). [file 1471-2105-8-272-S5.zip › relos/lib/relos/readers/BTReader.pm]

package relos::readers::BTReader;
#perl module to read in "promoters" from the Beer&Tavazoie(2004) data set
#for analysis with relos. 

use relos::core::Promoter;
use relos::core::CisElement;
use Class::Struct relos::readers::BTReader=>{};

use strict;

#from optimizedMotifs.pl.
our $motifs = [ 
    ["ABF1","1","1","-CGT----ARTGAT"],
    ["ACE2","2","1","A--RAACCAGCA"],
    ["AFT1","3","1","---A-CACCC---TT"],
    ["ARO80","4","1","CGGY-A-Y--CGG-WA"],
    ["AT_rep","5","1","TATATATATA"],
    ["BAS1","6","1","RR-A-GAGTCA"],
    ["CAD1","7","1","ATTAGTAAGC"],
    ["CBF1","8","1","RRTCACGTG-"],
    ["CIN5","9","1","G-TKA--TAAKC"],
    ["CSRE","10","1","KCCGW-RT-CS-"],
    ["DAL81","11","1","G-G-C--K----CGGC---KS"],
    ["FKH1","12","1","GTAAACAAW"],
    ["GAL4","13","1","CGG---ASA---SKCCG"],
    ["GCN4","14","1","-RRTGASTCA"],
    ["Gcr1","15","1","-RGCTTCCTST"],
    ["Gis1","16","1","AWAGGGAT"],
    ["HAP4","17","1","GRRCCAATCA"],
    ["HIR2","18","1","GMGAA-------GAACR"],
    ["HSF1","19","1","GAW--TTCTAGAA"],
    ["INO4","20","1","CATSTGAAAA"],
    ["LEU3","21","1","GCCGGT-CCGG"],
    ["LYS14","22","1","TTCCMMYGGAATTT"],
    ["MAC1","23","1","TGAGMAMAAA"],
    ["MBP1","24","1","RACGCGT-AR-"],
    ["MCM1","25","1","TT-CC--WT--GGAAA"],
    ["MET31","26","1","MWGTGTGGCR"],
    ["MET4","27","1","AMAA-TGTGG"],
    ["MIG1","28","1","CGCATMCCCCAC"],
    ["MSN24","29","1","ARGGGG"],
    ["MSN24a","30","1","AGGGG"],
    ["ndt80","31","1","GACACAAAA"],
    ["NRG1","32","1","S-GGC-MRGAA"],
    ["OAF1","33","1","CGG-GWTAA--M-WWWWWT-CCG"],
    ["PAC","34","1","GCGATGAG-T"],
    ["PDR3","35","1","S--TCCGYGGAA"],
    ["PHO4","36","1","GY--TSKCACGTG-G"],
    ["RAP1","37","1","RTGT-YGGRTG"],
    ["REB1","38","1","-SCGGGTAAY"],
    ["RFX1","39","1","SGT-G-CA-RGCAAC"],
    ["RPN4","40","1","GGTGGCAAAA"],
    ["RRPE","41","1","TGAAAAATTT"],
    ["SKN7","42","1","GGGCC-SG-C"],
    ["STE12","43","1","A---TGAAACA--"],
    ["STRE","44","1","G-RGGGG-GGGG"],
    ["SUM1","45","1","RYGWCASWAAW"],
    ["SWI4","46","1","----CRCGAAAA"],
    ["Ume6","47","1","TCGGCGGCWA"],
    ["YAP1","48","1","GMTTACTAAT"],
    ["Zap1","49","1","ACCYT-AGGTT"],
    ["TATA","50","1","TATAWAW"],
    ["XBP1","51","1","GCCTCGARGMGR"],
    ["M52","52","-421.576","AAWRRARAARA-RWAKAMR-KR"],
    ["M53","53","-419.971","T-TTCS-AKRRAAWAAWA"],
    ["M54","54","-440.885","AAAA-WAWAAAA-A-R-WA-AAAAAA"],
    ["M55","55","-440.595","CCGKAGTAGCCGS"],
    ["M56","56","-444.358","GAAAGTAGAWAA"],
    ["M57","57","-426.888","RAAGAMAWRGAARAWAAWRA-WM--ACAA"],
    ["M58","58","-400.868","TCATCGCTWAAWA"],
    ["M59","59","-430.815","A-GAGATRWAWAM"],
    ["M60","60","-443.402","CGWTKKTGGCAAA"],
    ["M61","61","-423.479","GGWGCGAGTGWGAGC"],
    ["M62","62","-425.771","CSSGCTGCARAG"],
    ["M63","63","-418.140","CRAGAGMAGCGGCTCM"],
    ["M64","64","-390.923","KGKG-GG-WGAGWGSS"],
    ["M65","65","-415.285","GACKTGGCAARGA"],
    ["M66","66","-407.642","AGGGAWGYSASAG"],
    ["M67","67","-432.443","WRYAWTGCTAAA"],
    ["M68","68","-411.987","GCGGSGCRCAYW"],
    ["M69","69","-411.434","ACMTK-MSTGCCGMASC"],
    ["M70","70","-402.958","GTKTGCM-GAGAMW-GT-SCYTRWGCK-C"],
    ["M71","71","-401.796","G-Y-MAAGGMYMGCAAA-ARWGYG"],
    ["M72","72","-456.478","AMGGGTMGAGWACTA"],
    ["M73","73","-410.998","TK-GGGGTTGAGACRC"],
    ["M74","74","-413.987","SAA-MGSCACSMA"],
    ["M75","75","-452.801","AMAWAAAARGKAK"],
    ["M76","76","-403.802","GCGGYT---GSSG-KTWR"],
    ["M77","77","-422.767","AAAA-AAATAAAWGS-G"],
    ["M78","78","-415.351","R-G-GGCGSG--R-AMA"],
    ["M79","79","-396.058","AR-RAC-WMTWTTGGGGAA"],
    ["M80","80","-415.263","SCWA-CG-TGCRSC"],
    ["M81","81","-423.479","GCGCGKCTAYATCKG"],
    ["M82","82","-427.958","SGGWGCGACKGAGMA"],
    ["M83","83","-398.435","C-ASRTAARCGGTGCGGCW-"],
    ["M84","84","-383.482","-WSKCWTRMTTKRKRW-CKMAKGSTTGMYTWR"],
    ["M85","85","-406.714","GMGGGRR-WWAGAMA"],
    ["M86","86","-399.997","WCCAGAGGGMRAA"],
    ["M87","87","-397.419","CAAG-CCTATKGA"],
    ["M88","88","-391.547","WARWGAATAAWTAACWR-A"],
    ["M89","89","-389.991","WG-CCGCM-YGG-AMC"],
    ["M90","90","-388.482","CACRYWGAMCATRAA"],
    ["M91","91","-401.354","SAGAGGGMARGT"],
    ["M92","92","-404.202","RAAMCRGCYWAC"],
    ["M93","93","-370.319","CW-AAAACRCSAAA"],
    ["M94","94","-376.185","AAAAA--CGCCAWGR"],
    ["M95","95","-384.537","GYKCMWWRAAYMKTSGCG"],
    ["M96","96","-409.835","TMMCMRSAGKGM"],
    ["M97","97","-377.931","CRG-AWACRRMAWARAA"],
    ["M98","98","-404.849","CGTCYKCAGRAS"],
    ["M99","99","-407.587","ARAAAAAWKTTC"],
    ["M100","100","-390.891","TMTCKAAKGGAAG"],
    ["M101","101","-395.770","T-TACMT-SAMA-GWMK"],
    ["M102","102","-397.723","TTTTGAAAAAAM"],
    ["M103","103","-369.088","GGRMA-GGK-KGGGG-CG"],
    ["M104","104","-379.669","CGCGGM-CCGTSSS"],
    ["M105","105","-372.765","GWYR-GGAAG-GG-GGSGG"],
    ["M106","106","-363.083","GAGR-SG--GWGGGAGCY-MMCC"],
    ["M107","107","-411.867","A-RKWCAAA-AWAMCA"],
    ["M108","108","-385.637","AGGGRAARAGWAAG"],
    ["M109","109","-366.180","GGGRAAAAG-TG--G"],
    ["M110","110","-380.305","GGG-WGWSRARGA-RMAG"],
    ["M111","111","-356.769","GGTAAWCTSGTGGGGMWGGYT-C"],
    ["M112","112","-364.437","G-CARRGGA-RRGGA-R-KG"],
    ["M113","113","-360.520","GR--GSY-G-GG-GRSGA-GW-G"],
    ["M114","114","-346.065","G--C-WCSGYWWRRRGGGGGGWKR"],
    ["M115","115","-359.738","SSGGGGRWAWGGG-GR-G"],
    ["M116","116","-369.088","GSGRWRASGG-GGSGMTRM"],
    ["M117","117","-364.437","SSCG-GGSKSCG-GG"],
    ["M118","118","-361.431","G---WSGSR-AGGGA-GG"],
    ["M119","119","-388.618","GMYGGGG---RGGA-WG"],
    ["M120","120","-377.916","C-Y--YGCGSARAGG"],
    ["M121","121","-386.180","GCSGTAAGCTGCR"],
    ["M122","122","-405.716","RCWAAGG-GCWG"],
    ["M123","123","-368.424","GGGGWMAGRG---G-S"],
    ["M124","124","-356.266","RGW-RWRGGGAW-RGA-GR-G"],
    ["M125","125","-379.624","CG-KCGG-GC-YMGG"],
    ["M126","126","-385.771","GYTCCGYGGAAM"],
    ["M127","127","-389.087","GACCTWGGY-RTAGGA"],
    ["M128","128","-378.289","GAYG-AA-GRSGA-GGWRA-MG"],
    ["M129","129","-366.893","GKG-GKRKSCGGKM"],
    ["M130","130","-348.797","GRKGGGTATGCTS"],
    ["M131","131","-359.009","RSC-TWGSGCMGAGM-TCCS"],
    ["M132","132","-370.692","CGSGACGC-SCMAGGY"],
    ["M133","133","-368.797","RGGGAAGATSCYT"],
    ["M134","134","-321.306","TCGG-YGAATGGC"],
    ["M135","135","-375.192","YTGGGCGGCRMA"],
    ["M136","136","-335.688","CSATAMCMCSGG-TGAWGGG"],
    ["M137","137","-346.087","GCM-WTGS-CCG-GS"],
    ["M138","138","-333.309","AAA-GYRRW--WGGKG-AGKCAC"],
    ["M139","139","-351.395","G-CT-TRCGCSGKGMAWSTCG"],
    ["M140","140","-358.806","SCM-CGCMSG-WGM-AGG"],
    ["M141","141","-361.227","AKAAGAAASACA"],
    ["M142","142","-357.191","ATGAAAGMTRCS"],
    ["M143","143","-385.364","MGAAGGRMACWACA"],
    ["M144","144","-358.769","GGSWSCTCG-CAY-YSAWAAGA"],
    ["M145","145","-356.157","GYRKTGSYGRRYCKAWAGAAWWYCGGC"],
    ["M146","146","-356.641","GW-YGTR-RKGAWWTGCT-"],
    ["M147","147","-338.522","CGK--AGCCGGGTR-RSG-"],
    ["M148","148","-336.416","CSKSGCGMAMKGG"],
    ["M149","149","-377.866","GGGCCGCCWWCSGG"],
    ["M150","150","-365.989","CW-KTMSCGTGGT----GGSG"],
    ["M151","151","-356.307","SGAAG-ACSS-YYWCSGSS"],
    ["M152","152","-339.033","RKGSTAWGYWTTRCCC-CG"],
    ["M153","153","-348.569","AMARGTG-AYGATG-"],
    ["M154","154","-371.344","WA-GG-RMAAART-G"],
    ["M155","155","-391.573","GATGTTGT-WTYGCY-WAKATKC"],
    ["M156","156","-395.258","CAACGGMWSCAG"],
    ["M157","157","-369.562","YMAGATCAGA-G-AAWCACC"],
    ["M158","158","-382.253","GCGAKTGCTCAAK--A-RR"],
    ["M159","159","-390.596","GGMAMGT-AARAA"],
    ["M160","160","-372.385","AGAKGYTGCACCAGGG"],
    ["M161","161","-356.316","MCCMTWY-YKGSTAATA"],
    ["M162","162","-360.030","TAAYY-ATATATSAYWM--TACG"],
    ["M163","163","-371.309","AAGAMATAGAWWARRARWG"],
    ["M164","164","-369.414","TKGMAARWGAAT"],
    ["M165","165","-354.316","AGCTGGARTGSCRRMTAC"],
    ["M166","166","-338.550","-MKGKACAAGA-GCCG"],
    ["M167","167","-335.297","AATAAC-WCCSCRGWAGRRGCA"],
    ["M168","168","-345.700","SAGTAAGCRGTR"],
    ["M169","169","-355.015","GTTYKTSGGTGW-W"],
    ["M170","170","-338.261","GATGMAKM-SMYAATWKYR--GGAKCKG-YGMTG"],
    ["M171","171","-340.483","GAAGAAGTTG-MRAMRTGRATGTWSMMGC"],
    ["M172","172","-343.094","G-GTCCKGC-SYG-AAC"],
    ["M173","173","-360.421","GKCG-TKGCMGY"],
    ["M174","174","-348.616","AAAGTTGCWTGG-"],
    ["M175","175","-318.538","KMAGAY-AAGAWARASY-GMAA-RG"],
    ["M176","176","-344.316","GMRKGCRSGTSMGTKTG"],
    ["M177","177","-342.309","GATGAGG-TCAMG-WGCATA-GKCSCAR"],
    ["M178","178","-345.312","SCSGSWSWAGGWGAAG"],
    ["M179","179","-352.212","MAGG-YG-STAA"],
    ["M180","180","-333.860","-GTAGCGGST-TGGCRCCAAC"],
    ["M181","181","-335.855","A-GK-K--GMCRC-GWT-AW-C-G-TCA"],
    ["M182","182","-334.886","GGGKT-MCWGGARRAAGRGGAGG--G"],
    ["M183","183","-353.584","ATCAKTAACCGK"],
    ["M184","184","-362.037","GSMGTCAAMATSGRARGS"],
    ["M185","185","-365.056","AAAKAAAAAA-RGG"],
    ["M186","186","-365.924","RAAAAAGGGAAK"],
    ["M187","187","-361.434","AGRGG-AGRMRATWG"],
    ["M188","188","-350.884","-WGAGGGGKKWGWKG"],
    ["M189","189","-340.138","RTAACYCGYCAKAWTRTCC"],
    ["M190","190","-376.057","RSMMKACAMRWATM"],
    ["M191","191","-360.246","TAAARAWRACAAY-AGAA-A"],
    ["M192","192","-355.286","GRRAAARGGARW-K"],
    ["M193","193","-348.623","ARARTARGAGRYG"],
    ["M194","194","-339.571","A-TKGARA-RA-GGS"],
    ["M195","195","-337.331","GGCATRMTTAAGGGGCG"],
    ["M196","196","-347.064","C---W-KAMGAAAAAGG-MAA"],
    ["M197","197","-358.260","RRATGKGGCMG-A"],
    ["M198","198","-409.454","ATGTAYGGRTGT"],
    ["M199","199","-605.562","SYSYRRSC-KG--GRCYC"],
    ["M200","200","-594.440","SR--SC-GMGRGRAA-WS--C"],
    ["M201","201","-629.340","C-RCCMGRCY-AGGCRR-ACS"],
    ["M202","202","-642.360","SCC-RSRGGAGGK"],
    ["M203","203","-612.028","C--YAGGCRKSR"],
    ["M204","204","-603.657","CAYGSCMGC-GAGACMK-TKMYWC"],
    ["M205","205","-597.942","CC-AGRRM--YTCC-TCCWGSYC-G"],
    ["M206","206","-591.988","RRGST--TCYCWSCTGS---G"],
    ["M207","207","-622.932","ATAKRGAATKRACAG"],
    ["M208","208","-616.768","SSCWSRG-KAKGC"],
    ["M209","209","-643.987","GCCYGGS--RKGMS-"],
    ["M210","210","-475.228","TKWAAATCCRTACA"],
    ["M211","211","-589.636","CWGGCKGRARCM--RWYTYYCCYG"],
    ["M212","212","-640.600","CCWGSTGAAAWG"],
    ["M213","213","-623.900","S-GCTRGGSGGAA"],
    ["M214","214","-618.752","GSCTAG--YYAGKCGG"],
    ["M215","215","-626.954","GCGGCC-GWGS-GRA"],
    ["M216","216","-623.709","MGATTTT-MAAA"],
    ["M217","217","-597.755","CW--S-GACWCWRGC-GRAR-M"],
    ["M218","218","-619.416","KMGRGTCTWGGCGGA"],
    ["M219","219","-615.280","YSCMT-AGCCTAGRMCG"],
    ["M220","220","-617.872","CC--CWGGAAGGRRA-S"],
    ["M221","221","-644.236","GRGGGGA-K-ACAG-"],
    ["M222","222","-631.984","TWTWTYAAAAAW"],
    ["M223","223","-633.681","AGGKC-C-SSC-GSCTAGAWGGR"],
    ["M224","224","-626.811","CMTGGSCKGRAC"],
    ["M225","225","-630.786","G--GGGMGSG-CCGKAC"],
    ["M226","226","-619.652","YAG-CGGACKCGRC"],
    ["M227","227","-629.963","AAWMGTKWASSCRGCCCMRYCMG"],
    ["M228","228","-614.410","GTCYMTGCC-RS-GS"],
    ["M229","229","-605.136","GC--CGRSCWTSGTSWRGGM"],
    ["M230","230","-586.249","AR-TTSYYYY--KCTGG-MSS"],
    ["M231","231","-606.227","CYARG-GGRA-YTTC-Y-TCC"],
    ["M232","232","-612.163","KY-CAT-A----GC-GGAAGCCK-KGS"],
    ["M233","233","-605.190","GSCT-GGCCTGRA-GG--CGS"],
    ["M234","234","-607.175","CYCGGCTGG--GGA"],
    ["M235","235","-630.913","ASCWAG-GG-AGAC"],
    ["M236","236","-623.579","-RSCM-RGSCMAGG"],
    ["M237","237","-631.368","-GGCYY-KC-GGAMYS-MC"],
    ["M238","238","-604.860","GRSR--WRAKCCYKCC-GSTCAG"],
    ["M239","239","-594.440","GGM--R-CCKRG--GGC----"],
    ["M240","240","-611.570","TYCTRYCTRGGRRR"],
    ["M241","241","-300.871","C--WWCGGGACASGGGCGG"],
    ["M242","242","-312.330","G-S---SCG-GSCM-AG"],
    ["M243","243","-311.521","SS-R-M-C-ASGGMR-TSCRCS"],
    ["M244","244","-290.574","GASGSGGMKGSGSC"],
    ["M245","245","-345.173","AAATAWA-RWAWAWA-CAACA"],
    ["M246","246","-307.879","SMS---ARWCSSGCR-TRCSS"],
    ["M247","247","-290.208","KSCC-MWY-MRGCGCSGYG"],
    ["M248","248","-302.944","CGAGCAMMWCRSGSCG-TG"],
    ["M249","249","-292.977","C-GSGGM-RGKSK--C-KGCS"],
    ["M250","250","-284.093","YGGKMCW--S-AAGC-GGGG"],
    ["M251","251","-312.183","SGGWY-GSCGCGC-W--ACSGCG"],
    ["M252","252","-304.220","CGG-RMAWSSGCKCSGS"],
    ["M253","253","-318.761","SGG-YGRKGG--G-GRS-TA--RM"],
    ["M254","254","-338.433","AAASTGGGGRAA"],
    ["M255","255","-300.083","-YSS-W-T-K-SCWCGGSGG"],
    ["M256","256","-321.994","ARAR-GMGGGGRC-AG"],
    ["M257","257","-333.698","GKCGRRYATTGG"],
    ["M258","258","-309.632","CSS-GSGGA-GS-CS"],
    ["M259","259","-292.613","GY-MCGCGCY-M-R-YYSSYS"],
    ["M260","260","-313.610","SSMSCSARWM-TCGGCGGY"],
    ["M261","261","-321.840","SCSGGGSYR-GS"],
    ["M262","262","-313.710","SCGGG-AW--CSSKC-KC"],
    ["M263","263","-324.291","SGSGYCGM-SSAGC"],
    ["M264","264","-319.470","ARMTAYMSGGATARGKAY"],
    ["M265","265","-335.736","ACA-AMRCAGCAGC"],
    ["M266","266","-287.204","GS-GRKRW-RWGCGMK-GGCSC"],
    ["M267","267","-311.494","SCGSGCG-S-TCYKW-A-GWS"],
    ["M268","268","-305.304","CGSGSGMMRGSC--T-AYG"],
    ["M269","269","-292.977","CGGKYYA-GRTMMCCGCGY"],
    ["M270","270","-300.583","C--SG-CSM-GCGSS"],
    ["M271","271","-312.243","MRGG-SYYGCGCG"],
    ["M272","272","-315.063","CKGCSCWWRKMMSGSS-GS"],
    ["M273","273","-322.783","CSSCGCG-SS-----R"],
    ["M274","274","-295.621","GCCAATSMG-GGCG"],
    ["M275","275","-306.685","G-CSSGSRYKAWCSGAK"],
    ["M276","276","-303.715","TWASW-C-AATWGARGAG"],
    ["M277","277","-280.550","MTGATTGGYYCR"],
    ["M278","278","-298.665","AWAMK-WWAA-MAAMATS-GGGGR"],
    ["M279","279","-359.927","TKCGSTGKCAAACA"],
    ["M280","280","-357.367","AAAMGGGCYTTC"],
    ["M281","281","-351.757","RAATCTCCGAGAA"],
    ["M282","282","-357.464","TYATMAAWTAAGKCKW-T"],
    ["M283","283","-361.954","AAA-RGKCMTWYM"],
    ["M284","284","-334.694","YTAKMSGTGYAGCSTGM"],
    ["M285","285","-372.227","ARAAMGAAWMAAWTAAACA"],
    ["M286","286","-361.748","ACCKCMRAAACMARA"],
    ["M287","287","-338.836","TAATGARGTAGC"],
    ["M288","288","-314.221","GATRWMRAWWTAAAAT"],
    ["M289","289","-326.257","RCAAAAAWARG-AAAWA"],
    ["M290","290","-331.511","AA-AAAWARWAGAWWARAR"],
    ["M291","291","-324.959","RRAAAWRGMRAAAW-M--"],
    ["M292","292","-318.909","GGKSGCGYCKCRCA-YK"],
    ["M293","293","-311.841","Y-GCWGWRTCGGGCA"],
    ["M294","294","-295.317","CGMMYAMAATTGCGSY"],
    ["M295","295","-330.390","GGGWGYKGCACR"],
    ["M296","296","-320.696","AATARGTTATCAGCG"],
    ["M297","297","-332.287","WAGGRAAAMRRMG"],
    ["M298","298","-329.336","MAGWGCGGCTG-C"],
    ["M299","299","-325.959","GC--WCMMKGGCW-C-C"],
    ["M300","300","-320.510","KYGCGGSTTCTCA"],
    ["M301","301","-321.414","TMRCGYSAYATT"],
    ["M302","302","-327.777","KCGCTGACAARG"],
    ["M303","303","-302.059","GS-GSAARAYTGTGG"],
    ["M304","304","-302.012","G-AC-RWRWKRKMAAGCMAC"],
    ["M305","305","-296.444","AG-CAC-RTTGWGK"],
    ["M306","306","-323.985","GTSATGG-AGTGCYKCRYAM"],
    ["M307","307","-328.250","GCTGAWAAARRMAA"],
    ["M308","308","-307.666","RK-ST-AAWAAKRGGRGGG"],
    ["M309","309","-317.915","YKTTGW-G-GAAAAG"],
    ["M310","310","-302.059","AGRA-CGCAATTGTG"],
    ["M311","311","-312.136","YTTTTCAYYA-WARAA-A"],
    ["M312","312","-319.261","GTTGT-GGYKAS"],
    ["M313","313","-321.541","AAARAGAWGWARAAACAA"],
    ["M314","314","-319.182","SMWWA-MGCWGWCACAG"],
    ["M315","315","-272.692","AAYTTYTC-RTMAARAARA"],
    ["M316","316","-311.787","CGGCRGYC-TSG"],
    ["M317","317","-298.198","CTAATGTCACCGCWAC-AATAACM"],
    ["M318","318","-317.819","RGGAAAW-WWMMASAAACY"],
    ["M319","319","-281.809","TTTTYWW-RSYGAARAA"],
    ["M320","320","-304.617","CAW-TCGCGGSTCWY-AWAAA"],
    ["M321","321","-329.301","TTWA-GTGAAATG"],
    ["M322","322","-330.060","AAARWCRKG-AAT"],
    ["M323","323","-339.179","YGGAAMAGGAAA"],
    ["M324","324","-283.525","MAATGATYTAWTGCA-MMAT"],
    ["M325","325","-347.856","GAGWGAMWAMCA"],
    ["M326","326","-319.393","KATAYGMTGMGTGRGCG"],
    ["M327","327","-333.402","WMGMGMGGGTAA"],
    ["M328","328","-337.359","GKTGSTAYAGCT"],
    ["M329","329","-258.637","A-GKKGGCAAAT"],
    ["M330","330","-350.044","TAAWMW-RWRA-ARAWAA"],
    ["M331","331","-344.666","GSMGGGTAACAA"],
    ["M332","332","-344.456","TAWWTGAAAGGG"],
    ["M333","333","-323.469","YMCTG-AAAGTGYAMC"],
    ["M334","334","-336.961","WW-ARAAAA-ACY-AA-W-AATAAAAG-G"],
    ["M335","335","-337.124","-AAAGGRAGR-RAA"],
    ["M336","336","-298.822","ARAAAAAACCRA-RAAMA"],
    ["M337","337","-303.131","TCMATCAYWGGC"],
    ["M338","338","-287.907","A-KTRMTG-AGTAR"],
    ["M339","339","-303.398","ACTGAA-TMGTY"],
    ["M340","340","-622.340","CSTT-AAAAKRWG"],
    ["M341","341","-613.156","AGG-ASSGKKCCT"],
    ["M342","342","-584.762","W-CMGGR-AA-GGGARRGGMGA"],
    ["M343","343","-596.478","TTWARGGGMRAS"],
    ["M344","344","-631.056","ARYCYGAGKTWTATCCG"],
    ["M345","345","-640.658","AWCGAAAAATAA"],
    ["M346","346","-629.385","GCWTGCRG-AAAGRS"],
    ["M347","347","-594.971","RARTTT-AAGGG-G-G"],
    ["M348","348","-632.698","TGWAWCMAAGACAACA"],
    ["M349","349","-620.059","AAGGGGCASCWRA"],
    ["M350","350","-199.510","RARACGCGWAAM"],
    ["M351","351","-317.100","AWTG-MWGWGTGGCCGT"],
    ["M352","352","-307.790","WKGKGTGAYS-AW-AYK"],
    ["M353","353","-261.145","ACRCGWMAAATA"],
    ["M354","354","-230.409","AAACGCGWWA-WT"],
    ["M355","355","-318.138","KGMTGTGCTGGA"],
    ["M356","356","-312.520","A-RCGCRRAAAW-RWMCA"],
    ["M357","357","-263.411","R-ARA-ACRMGWCGCG"],
    ["M358","358","-319.623","CGCGAAYTSCCAA"],
    ["M359","359","-293.996","TWCAMCAAA-RAATY"],
    ["M360","360","-290.144","G-AYWTGAAAAAG"],
    ["M361","361","-254.494","GAT-RS-WKTAGTAGKRGCASC"],
    ["M362","362","-268.075","GCTKTGCWG-W-GGK"],
    ["M363","363","-245.774","T-STR--ASCTGMGS"],
    ["M364","364","-279.518","GTWGCG-ARTAA"],
    ["M365","365","-249.126","GCCAAGCCAT-A"],
    ["M366","366","-274.167","AKCSRGWAMGKS"],
    ["M367","367","-260.792","ASCWRCCARGGC"],
    ["M368","368","-265.466","CGRTGGKAGCTG"],
    ["M369","369","-271.807","CGCAGCAAAGGCC"],
    ["M370","370","-233.939","AWRA-W-YCAGSMTAGGCAGWR--A--K"],
    ["M371","371","-268.668","ACGAGGTACYTTC"],
    ["M372","372","-252.652","MSCATCGCA-GAM-A"],
    ["M373","373","-247.803","ATGTYASCGSCAGM"],
    ["M374","374","-276.595","GAGCMARTYTCR"],
    ["M375","375","-238.780","RRRATGCAYCACTTKAAGGRGASGGG"],
    ["M376","376","-232.131","MAKWRAAAAGAAARKGGS-"],
    ["M377","377","-266.234","GGAAAGAGAAAA"],
    ["M378","378","-229.064","MT--AAGGGGYWGMGCWT"],
    ["M379","379","-269.460","ATGKYCG-GKCGGAGC"],
    ["M380","380","-258.220","RGGMMAAAAAAGGG"],
    ["M381","381","-267.461","TGWWM-AAATAAAAAAA"],
    ["M382","382","-234.614","GA-GRAGRKTTA-MSGGG-RGC"],
    ["M383","383","-230.973","-CGTGTGCMGC-TSGWCKA-STTWTGG"],
    ["M384","384","-267.247","TGGAAGYTTCAA"],
    ["M385","385","-236.801","AACWWRRWCMRMRAYKARAAGAGGGG"],
    ["M386","386","-251.897","TWYWAGCGCMGGTWC"],
    ["M387","387","-225.003","AAGGRTKGGCAATWAG-GAGSC"],
    ["M388","388","-252.543","GGWGGYSGGARTYCMG"],
    ["M389","389","-257.333","AAWAW--ARR-AWA-ARAAACA"],
    ["M390","390","-256.648","WAAAGGGY-CTT"],
    ["M391","391","-255.320","GTGMACA-GTWGC"],
    ["M392","392","-241.080","ATATCAAGAAA-AYCTKT"],
    ["M393","393","-255.835","AGGGMAGCRACC"],
    ["M394","394","-241.128","GCAGTWAWAGMTS"],
    ["M395","395","-242.547","GSAWRTWGCKKGAA"],
    ["M396","396","-237.948","GAGRYAKTCAAT-"],
    ["M397","397","-260.580","AAA-GARAGCTTTTG"],
    ["M398","398","-263.065","AAASM-AARG--CA"],
    ["M399","399","-245.260","AASWATKTTCAWAAG"],
    ["M400","400","-243.613","AAAWWRGMS-TCTCG"],
    ["M401","401","-225.621","RWRMAAARA--G-AAMAMRAARR"],
    ["M402","402","-235.642","YAAAGCKCCWCGTYYTT"],
    ["M403","403","-239.115","TGTGYCGKYGCC"],
    ["M404","404","-230.190","ACAARRRSYWAARWWA"],
    ["M405","405","-192.566","GCRMRKRRGGRWG-RGMRGSR"],
    ["M406","406","-192.717","GRCTATWCACMTRCGGSGRYGSAG"],
    ["M407","407","-186.626","CTGYRGTGGGYGKCGAAGGWTGSCG"],
    ["M408","408","-205.559","SGAAGCAWWGCAA"],
    ["M409","409","-199.611","GCMGTGC-AMGA"],
    ["M410","410","-191.948","GARAMAAAGCTCCTT"],
    ["M411","411","-184.024","RRMK-GGAGSARGTGS-GCAGW-TRMGRYG"],
    ["M412","412","-185.922","GTGCGRCKSWAGKWGYWA--CGK-G"],
    ["M413","413","-198.987","GC-GCCGC-SG-GSRCGACG"],
    ["M414","414","-187.500","M-GYGT-GGKRG-GCRGCRSMAA"],
    ["M415","415","-178.032","GM-TCWGA-GGCRS-G-GGW-SGS"],
    ["M416","416","-200.361","AAAKCAAGGGAARRACA"],
    ["M417","417","-183.472","RKSGM-TGAKGCMTSYGCAG"],
    ["M418","418","-183.412","CWGCCSMCYGYACGKGCGR"],
    ["M419","419","-203.227","TTATWGGCACCKC"],
    ["M420","420","-181.661","GAA--WSGAR-AMCKCCAGCTYKCTGG"],
    ["M421","421","-190.785","SM-AT-WATGGGCTGGC"],
    ["M422","422","-202.183","GTKTAARAAARAG-SRMR"],
    ["M423","423","-189.665","GSAAAKR-TG-SAW"],
    ["M424","424","-187.780","GTRRGSRSGAACWA-AA"],
    ["M425","425","-200.542","GTGCGAAAGWGGR"],
    ["M426","426","-179.514","TWAGWAAGCRGWGM-AR"],
    ["M427","427","-203.657","ARRAARYAATATMR"],
    ["M428","428","-179.615","CK-CCGTGT-KMTAAKCGGMA"],
    ["M429","429","-145.434","ATTAGTAAKC-GW"],
    ["M430","430","-196.679","T-AKCGGAAAGGTTTWCT"],
    ["M431","431","-195.774","TTCTWAYTCWAGRAKR"],
    ["M432","432","-192.883","GATGYCACACS-GWMCGT"],
    ["M433","433","-243.813","CGGCTCAMMTTAAKAC"],
    ["M434","434","-209.332","AARMAGK-WAAAW"],
    ["M435","435","-204.743","AAGCGGTGAAAR"],
    ["M436","436","-195.960","MYGAAMT-WYSAGCAGC"],
    ["M437","437","-198.508","GGCTGC-GTKGGGG"],
    ["M438","438","-198.508","CTGCGSKGAAAC"],
    ["M439","439","-582.907","GM-TMTWYGTGW-TGTYT"],
    ["M440","440","-561.458","CGCG-SGM----GGG"],
    ["M441","441","-586.234","AAAT-W--RSAWAAAWA-R"],
    ["M442","442","-562.741","RRRGGMAGGGG-KW-A"],
    ["M443","443","-574.194","MGCCGCKGCTR-YGWWYKTGG"],
    ["M444","444","-578.197","GGSGGTWTAWCWAAYG"],
    ["M445","445","-581.408","--AARGAWMRGRR"],
    ["M446","446","-537.639","G-AWG-SS-M-GGSRR-GMG-RGGTR"],
    ["M447","447","-549.892","GGGGCRMRKRGA-"],
    ["M448","448","-584.240","RGAAAKRGAARG-M"],
    ["M449","449","-590.157","KWAWWWCRAWAWWTTMK"],
    ["M450","450","-558.029","SGGCMGCTGSSMT"],
    ["M451","451","-586.757","A--WR-RRTARRGRRRR"],
    ["M452","452","-591.792","ASCAAAGCAAGC"],
    ["M453","453","-575.494","AMRYCGYACGGM"],
    ["M454","454","-577.769","SCRYGGYTGTTG"],
    ["M455","455","-570.676","SGGCGACCCYAR"],
    ["M456","456","-567.177","RRGGRRAGRA-AGW"],
    ["M457","457","-571.480","ARG-GGA-GSWRGRWRAG"],
    ["M458","458","-565.357","GGSGGCAMCTKGYYSAATG"],
    ["M459","459","-601.781","TAYAGATATWWA-AWAYA"],
    ["M460","460","-546.708","ARRMR-AARRTRAMSRGR"],
    ["M461","461","-160.621","GCTK-ACWKAACAYCGWAGA"],
    ["M462","462","-154.236","CGCAGSKCAGYRSCTRGGAAWACY"],
    ["M463","463","-178.663","GGCKGCGCGTCG"],
    ["M464","464","-191.107","AGA-ACGGTTGT"],
    ["M465","465","-163.002","GCSCGKCGYRSRG"],
    ["M466","466","-160.616","AMWCCAKTATGCAG"],
    ["M467","467","-182.432","AGASCTACGSSTCRMG"],
    ["M468","468","-173.042","CGRAKYGCAACGCMKGG"],
    ["M469","469","-164.234","G-GCRRCAA-WGGG-WKWGCRGAGG"],
    ["M470","470","-166.872","GGTGCAGCSGAKAGR-AGWC"],
    ["M471","471","-166.835","CTRCCGTAMCARGTAAAAKGT"],
    ["M472","472","-199.044","WGCRRGKAASAR"],
    ["M473","473","-180.810","AAGGCCCGRSMYAAC"],
    ["M474","474","-174.153","CCYGTC-CAATAGSCCWRGYSC"],
    ["M475","475","-187.301","GAAGKGCTCWAWT"],
    ["M476","476","-180.740","GGSCCCGAGCRGAAGGTTRAWG"],
    ["M477","477","-181.607","AGGRSAGGSCMAYG"],
    ["M478","478","-180.978","GCCCKGGCMAWTSA"],
    ["M479","479","-200.634","MMRGGSM-GGMY"],
    ["M480","480","-169.002","G-RWTWYCAWWGWTCWGCMWM-G-SAGG"],
    ["M481","481","-184.383","A-TSGS-GC-GGYC"],
    ["M482","482","-190.753","CCGCGKAGAAAT"],
    ["M483","483","-182.659","CCM-AGYRRRARACGGK-K--"],
    ["M484","484","-187.264","GWKAWAAARKWGCYGC"],
    ["M485","485","-169.576","AKCGMK-RGTRATWST"],
    ["M486","486","-180.740","MCYTTCSSAATGGYYRSGSCAG"],
    ["M487","487","-207.781","AK-AGA-AA--AAGG"],
    ["M488","488","-178.576","MGGGGCGGGYCA-TRRG"],
    ["M489","489","-174.098","CYACA-CCTMTSCTGRAYGGCCTGG-CMAAG"],
    ["M490","490","-222.115","AAAAMTRAAA-ARAARAA"],
    ["M491","491","-194.497","AGYSTGYGGTGA"],
    ["M492","492","-185.161","ARMYAGTTKMSSGCAYAGGA"],
    ["M493","493","-186.306","TGYGSTGTTWAAR"],
    ["M494","494","-58.431","ATTAACGCTATWGTA"],
    ["M495","495","-48.847","AWYRATGARWTASRAATC-SSA"],
    ["M496","496","-48.858","KTAGWSGAKGCKG"],
    ["M497","497","-48.857","ATAYRCTAKAAG-AY"],
    ["M498","498","-41.442","TAGWAKATGCTG"],
    ["M499","499","-38.688","TGARSAKAAMTTAT"],
    ["M500","500","-53.988","RRWTWTAGGRMTC"],
    ["M501","501","-48.847","AKTGCYAYAWS-KTG-GGAGAM"],
    ["M502","502","-27.508","GGAGTTGTC-KCSAAA"],
    ["M503","503","-48.853","ATWCAGMATGTA-TA-RA"],
    ["M504","504","-27.506","GATAAYT-CTATAAYAT-GSS"],
    ["M505","505","-38.685","TSTCCTTGAAGWKAAC"],
    ["M506","506","-130.642","GYGGGCAGCYGCG"],
    ["M507","507","-137.040","KY-CGCGAGARA"],
    ["M508","508","-116.616","A-TRKTTCTCTRGYAMA"],
    ["M509","509","-116.560","GTAGCATC-ATCWWG-RG-AR-TTGCA"],
    ["M510","510","-130.562","TMAC-MRTCGSGCARYT"],
    ["M511","511","-112.722","GSTGCYGCAAGAT-YTGG"],
    ["M512","512","-137.414","WAAGGAAW-CCAGWAT"],
    ["M513","513","-122.042","MTAAGWWTSCWG-AAYMRATAACGA"],
    ["M514","514","-104.085","RTATAAAAATW-TWM-AAMMA-CAMAMA"],
    ["M515","515","-126.676","G-TTTTWAACSCTAAAT"],
    ["M516","516","-31.152","GYWKAGKTK-TTAGTGCYGATAT"],
    ["M517","517","-46.373","KCATTKGAATCAAYTRAGGYACYRCAMAC-AAT"],
    ["M518","518","-50.716","TW-CTRAACGAKKS"],
    ["M519","519","-81.283","-MGGYARAGKAAWAWATAGAG"],
    ["M520","520","-36.827","GAAKATAGSCGTRWAAASAAAKCTG"],
    ["M521","521","-68.505","GATGRSATATGMAGG"],
    ["M522","522","-55.514","A-SATCACAARCATWCRAAGCARACW"],
    ["M523","523","-55.607","-AKATAAWKAGAGCTGCT"],
    ["M524","524","-59.777","ACCTTAACAGKAA"],
    ["M525","525","-50.548","CMGACMCASACARTAGASGCTTCGC"],
    ["M526","526","-36.822","GTRTGAATAGAGCKACKATTSACAAMYGGCTT"],
    ["M527","527","-34.397","CCTGAAMTAWMAGATWWGASAAATA"],
    ["M528","528","-36.822","TTGTTGGMWCCWTCAGATATGAGS-TAACTGG"],
    ["M529","529","-55.607","YATATAAGTTGA-CWK"],
    ["M530","530","-55.607","YATAMATWGAGCTGRTTTA"],
    ["M531","531","-55.607","MGTWKMGTTSAAG-MG"],
    ["M532","532","-36.824","GMTTAM-RRGWAAGAMWGGRGTCTAAM"],
    ["M533","533","-64.421","GAGACAYGGG-ATYATATGR"],
    ["M534","534","-64.320","ATTYGAATKTCYACAGGCACCGCAAM"],
    ["M535","535","-46.465","AWCGWGSATCTRTGARRTAMGM"],
    ["M536","536","-46.380","GYGTAC-TCAGYMCSGRRAAACAA-"],
    ["M537","537","-46.376","GATATAG-CTCAASATTRAATCAA-GAW"],
    ["M538","538","-55.505","GCGKWTYGATRAGTRACAACRGCAT--GKATM"],
    ["M539","539","-41.229","RCTTCTAAAYGAGMG-Y"],
    ["M540","540","-83.139","CAACATAACAAA"],
    ["M541","541","-82.407","RAGGCATGSR-RA"],
    ["M542","542","-46.376","GWGGCGM-M-ATGCK-MAC-TG-AASA"],
    ["M543","543","-46.380","RWGMTATGCAKAARGWCAGCASTGC"],
    ["M544","544","-55.601","GAGAGWAATGAGWTRMAGTTRAYR"],
    ["M545","545","-36.909","CKYGGCACCCGTATARAK"],
    ["M546","546","-26.682","CRTGRKATAAGYWSMACATCRRGGAMYSKAA"],
    ["M547","547","-37.549","GGSWAKCCAWAGAG-TTY-T"],
    ["M548","548","-50.713","SGAYTCGTATRMGTGG"],
    ["M549","549","-46.380","AACMCGAW-AAACAGGACARWGMCA"],
    ["M550","550","-65.756","MCTAACAAACAAAA"],
    ["M551","551","-77.469","TWKTSTCAAAGA"],
    ["M552","552","-89.406","ATRYAGTTSAA-C"],
    ["M553","553","-36.824","SGTATTARWGATGA-AYWTAGTGCASRTAT"],
    ["M554","554","-106.604","W-WW--AAAAAGR-AAA-A"],
    ["M555","555","-100.337","AAAWW-SWAAAMWATAGMATWA--MA"],
    ["M556","556","-76.018","CCYAAWMGGGTAAA"],
    ["M557","557","-114.181","CWWRAKGCAAAATRTMRM"],
    ["M558","558","-110.778","KGGRCGKCGRAA"],
    ["M559","559","-88.283","AYCTTCTAKAAAA"],
    ["M560","560","-79.434","TTMTAGAW-RTWMWWGAA"],
    ["M561","561","-128.328","WAGCATCWAGSTRAMCA"],
    ["M562","562","-93.024","AGAAWSYAW-R-AAARAAA"],
    ["M563","563","-112.205","AWCATMTACGCA"],
    ["M564","564","-108.866","AAAAAWAAGCWWC"],
    ["M565","565","-121.803","TCATRCAMAGCWGC"],
    ["M566","566","-65.281","TGCAMCGTGGRAAT"],
    ["M567","567","-58.408","AAGCAAACCTYGTCGMSTTACATTC"],
    ["M568","568","-46.795","AACA-ATG-AGGTMTC"],
    ["M569","569","-65.281","RY-SAGSCCRGARA"],
    ["M570","570","-65.281","CWGCGCTM-KWMG"],
    ["M571","571","-73.931","KTTCCACGTAGCCGCWCAGA-A"],
    ["M572","572","-65.281","STCCTRCATCGTGG"],
    ["M573","573","-73.924","YGC-CGCCTGCSCARATTG-ATMST"],
    ["M574","574","-65.126","TYAGTAGACGAGC"],
    ["M575","575","-56.260","GCCAGAAAGTMYC"],
    ["M576","576","-29.232","CCTCGAAATRGCKK"],
    ["M577","577","-38.195","CRRACRMTSCACSATG"],
    ["M578","578","-48.131","STACSKAGW-G-AGAGRA"],
    ["M579","579","-36.030","WAMMATAAGKRTRT"],
    ["M580","580","-51.644","CGACGAATSARA"],
    ["M581","581","-38.199","GKTRCAMTGTAGCW"],
    ["M582","582","-27.231","ACTCSWCCAYGAAKYATA"],
    ["M583","583","-89.986","ACTTGAGWKCGTAMCCGA"],
    ["M584","584","-97.177","TGGTAATGACMA"],
    ["M585","585","-89.848","ACRCACKAAATRAA"],
    ["M586","586","-76.144","AAAGTGGAWGCYC"],
    ["M587","587","-89.156","CARMAAGWACTTAK"],
    ["M588","588","-89.947","GTGGCCKK-TAYMSAGCRTKGGRSTC-CMC"],
    ["M589","589","-95.365","GGSARGARR-GGG"],
    ["M590","590","-87.024","WTA-GTAGATATWTA"],
    ["M591","591","-92.961","WAGARGRRAYAYAMAT-AATWW"],
    ["M592","592","-79.502","SWGAAAMAGSAKG"],
    ["M593","593","-568.157","M-AGAMRYGG--GGAWYWGT-WA-WARWW"],
    ["M594","594","-593.775","ATRTTMACAATA"],
    ["M595","595","-434.693","-C-WWWYGAAAAWTTTT"],
    ["M596","596","-397.780","-ATKCGATGAGCTSWM"],
    ["M597","597","-576.887","WYT-TGCSGRTAAYWG"],
    ["M598","598","-586.809","WTRATRRWAWTAAWAATA"],
    ["M599","599","-543.095","AAATTYTYARAA"],
    ["M600","600","-357.119","GCGATGAGCYGA"],
    ["M601","601","-379.302","GCGATGAG-TGAG"],
    ["M602","602","-439.858","AYWGAAAATTTT"],
    ["M603","603","-406.803","GATGAGCT--GA"],
    ["M604","604","-479.916","WACAAWSCGATGA"],
    ["M605","605","-564.245","AAAATKWYMWAAAATM"],
    ["M606","606","-608.728","ATAKGTATRWAW"],
    ["M607","607","-446.936","GGAAARAAGGSCW-Y--C"],
    ["M608","608","-444.064","GMRGWGK---R-GRAAMARWTGCMS"],
    ["M609","609","-455.407","S-T-GSGCA-KGGCG-AW-G-R-STSG"],
    ["M610","610","-447.877","MGC--AGMYCSWGC-GSS"],
    ["M611","611","-450.397","GSSKGSAGKGGC"],
    ["M612","612","-448.152","GAGMGGG-GG-R-GG-AA"],
    ["M613","613","-456.991","TTYRMGGGGTTA"],
    ["M614","614","-440.518","SAGWCGRRGMGG-GR-RS"],
    ["M615","615","-456.909","GM-GTG-RKGG-RGGR"],
    ["M616","616","-438.112","MCKKYRSK-CM-R-AG-AGGGG"],
    ["M617","617","-472.117","C-GCCG---RGGG-R-RGC"],
    ["M618","618","-460.158","GC-GSGG---SCCC"],
    ["M619","619","-457.174","RGGGGSARGRAG"],
    ["M620","620","-496.778","AMWTATWKACACAC"],
    ["M621","621","-452.353","RGGGGAGRRGRAS"],
    ["M622","622","-460.886","STR-R-GRGGGGCRG"],
    ["M623","623","-461.580","GGSRRRR-KKGSCKSC-C"],
    ["M624","624","-420.733","GG-KRSAGKGGC-CYACM-RM-MSC"],
    ["M625","625","-421.165","CSC-KS-T--RGGGGYGSWGS"],
    ["M626","626","-440.121","SCCWGCKGY--SGGGGGMRG"],
    ["M627","627","-496.808","A-A-AAAAAWMTAWA-MAAWAAAMA"],
    ["M628","628","-464.982","TTY--GRASKTTYYASAA"],
    ["M629","629","-463.918","GRGRGRRGARGSKC"],
    ["M630","630","-443.528","TGAAAMAAAAAATW"],
    ["M631","631","-443.586","YAAYGCGATRAG"],
    ["M632","632","-458.855","SGRYGGRTACKA"],
    ["M633","633","-448.775","TKGMKGCKKGCRRST"],
    ["M634","634","-425.050","RWAAAATGAAAAA"],
    ["M635","635","-383.113","-RAWAAGGGG--R"],
    ["M636","636","-435.492","ARSGRAGAGRGAM-"],
    ["M637","637","-445.144","CCTTTWAGARAAAGG"],
    ["M638","638","-429.057","SMG--SGCGSTMKCAWS"],
    ["M639","639","-427.784","GCCTW--RMSR---GGKGAKCC"],
    ["M640","640","-419.532","-TGSGGCKGCW--W-YT--Y--TM-M"],
    ["M641","641","-425.717","AGGARRG-RAR-R-R"],
    ["M642","642","-444.963","ARAGGGRCRWYA-A"],
    ["M643","643","-409.259","A-GGGGA--GRRS-AA"],
    ["M644","644","-460.342","CCGC--GATTAAWM"],
    ["M645","645","-425.375","RTATAWAAGRGAG"],
    ["M646","646","-430.046","ARGGRGG-GGGGR"],
    ["M647","647","-463.613","TATGTGWTSWGT"],
    ["M648","648","-461.525","AA-MA-AWAAA-R-AAAMWSC"],
    ["M649","649","-426.371","RRGRGARRKRARCR"],
    ["M650","650","-399.800","ARGGGG--R-KA-AA"],
    ["M651","651","-414.879","RGGGWGRRRR-WRRRA"],
    ["M652","652","-437.808","RAGGGGRGGGGSGAMG"],
    ["M653","653","-414.751","AR-WAAGRGGGA"],
    ["M654","654","-427.008","SS-A-TRSWWKWWRGGGCGG-"],
    ["M655","655","-442.645","TTTTGTAARAAAA"],
    ["M656","656","-427.912","AARG-CC-CACA-WAMA"],
    ["M657","657","-434.222","CMG-A-TTCKTGARG"],
    ["M658","658","-431.640","AGGTATATYTAGKGA-T"],
    ["M659","659","-437.651","WGGA-ACCMMWKW"],
    ["M660","660","-454.151","ATATTTRAA-ATAWA"],
    ["M661","661","-407.022","AAAAG-GAGM-TTT"],
    ["M662","662","-429.744","CYGCCGRGTAAA-R"],
    ["M663","663","-429.781","RCTCCTGRAWAW"],
    ["M664","664","-424.479","ARAATGRKGGRGCKGCGM-WC"],
    ["M665","665","-436.820","RRAKAAAARGGY"],
    ["M666","666","-415.911","TTACS-ARMK-GG"]
];

#ok... :)
sub read_promoters {
    my($self,$sim,$file)=@_;
    #ok...
    my $max=1;
    #clear it...
    $sim->numpromoters(0) if $sim->numpromoters != 0;
    #add the motifs as cis elements...
    for my $m (@{$motifs}) {
        my $el;
        #first check for pre-existence...
        if (defined($sim->element($m->[0]))) {
          $el = $sim->element($m->[0]);
        } else {
          $el = relos::core::CisElement->new();
          $el->name($m->[0]);
        }
        $el->sequence($m->[3]);
        $el->ignoresense(0);
        #won't be used since we're reading the promoters...
        #so doesn't really matter what we set it to...
        $el->distribution(1/666);
        #add the score for fun... :)
        $el->{"score"} = $m->[2];
        push(@{$sim->elements},$el);
    }
    #force the hash to be reinitialized...
    $sim->init_elhash;
    #ok, now read the promoters...
    while(<$file>) {
        chomp;
        my @vals = split(/ /);
        my $prom = relos::core::Promoter->new();
        #make the pseq be the ORF.
        #$prom->pseq(shift(@vals));
        $prom->pstring(shift(@vals));
        #and set the numelements...
        my $num = shift(@vals);
        if ($num > $max) {
            $max = $num;
        }
        for(my $i=0;$i<@vals;) {
            my $promel = relos::core::PromoterElement->new();
            $promel->element($self->element_for_index($vals[$i++],$sim));
            #save the score for future reference...
            #This would be useful for adding in analyzers/models 
            #where we want to take the strength of the binding sites into account.
            $promel->{"score"} = $vals[$i++];
            $promel->sense($self->sense_from_symbol($vals[$i++]));
            $promel->position($vals[$i++]);
            push(@{$prom->pelements},$promel);
        }
        #sort the elements according to position first, then strength...
        #would probably be useful to sort both on strength of the optimized
        #motif p value, and then on the strength of the match to said motif...
        #actually... doesn't really matter for us... only position matters,
        #because we're treating each motif as a separate element, even 
        #if the elements are overlapping... this totally screws up context
        #distances, which is why we won't be using contextual distance
        #(at least for now) with the B&T data. Not that this really matters for B&T;
        #they really didn't find any distance constraints. Note that it works fine for
        #condition positions, so you can still get distance from ATG, for example.
        #why is this a "void context"?????
        my @elements = @{$prom->pelements};
        @elements = sort {$b->position <=> $a->position } @elements;
        $prom->pelements(\@elements);
        push(@{$sim->promoters},$prom);
    }
    $sim->template_promoter->numelements($max);

}

sub element_for_index {
    my ($self,$idx,$sim) = @_;
    return $sim->element($motifs->[$idx-1]->[0]);
}

sub sense_from_symbol {
    my ($self,$symbol) = @_;
    if ($symbol eq "<") {
        return 0;
    }
    return 1;
}

1;
