# Supplementary material for: A cis-regulatory logic simulator
Source: BMC Bioinformatics. 2007 Jul 27;8:272. doi: 10.1186/1471-2105-8-272 (PMC2375358; doi:10.1186/1471-2105-8-272)
Supplement: Additional file 5 — Relos Source Code. A compressed archive (zip) containing the perl source for running Relos, the xml document-type definitions (DTD) which define simulation files, example simulation files, the README, and the source license (GPL). [file 1471-2105-8-272-S5.zip › relos/lib/relos/readers/FastaReader.pm]

package relos::readers::FastaReader;

use Class::Struct;
use relos::core::PromoterElement;

struct relos::readers::FastaReader => {};

use strict;

sub read_promoters {
    my($self,$sim,$file)=@_;
    read_promoters_fasta($sim,$file);
}

#reads a fasta file of promoters. 
#relies on exact matching. All promoters read will be added to
#the simulation.
#Arguments: 
#sim - the simulation to put the promoters in
#file - a file handle pointing to the fasta file.
sub read_promoters_fasta {
  shift if scalar(@_) == 3;
  my ($sim, $file) = @_;
  $sim->numpromoters(0) if $sim->numpromoters != 0;
  my @promoters=();
#what does a fasta file of promoters look like, anyway???? :)
  my $seq="";
  my $max=1;
  while(<$file>) {
    chomp;
  #we don't really know what's going to be in the header line, so there's no point in examining it.
    if(/^>/) {
      if ($seq eq "") {#first line of file...
        next;
      } else {
        p_from_fasta($seq,$sim);
        #reset the sequence...
	$seq="";
        next;
      }
    }
    $seq.=$_;
  }
  p_from_fasta($seq,$sim) unless ($seq eq "");
}

##NOT AN OO METHOD!!!
#creates a promoter object from a fasta sequence. 
#Relies on exact matching; the elements that might
#exist in the sequence must be defined in the simulation file.
#Returns the promoter, but also adds it to the list of promoters in the
#simulation.
sub p_from_fasta {
  #shift off any extra arguments (ie, self. Just in case.);
  shift while @_ > 2;
  my($seq,$sim)=@_;
  my $promoter = relos::core::Promoter->new();
  my @pes=splitfasta($seq,0,$sim);
  #now we have a list of promoter elements...
  #set the positions...
  my $i=0;
  my $sz = @pes;
  foreach my $pe (@pes) {
    $pe->position($sz-$i);
    $i++;
  }
  $sim->template_promoter->numelements(scalar(@pes)) if @pes > $sim->template_promoter->numelements;
  push(@{$promoter->pelements},@pes);
  push(@{$sim->promoters},$promoter);
  return $promoter;
}

#recursive method that does the real work of
#determing the sequence and orientation of the fasta sequence.
#relies on exact matching.
#returns a list of promoter elements
sub splitfasta {
#make sure we shift off the Promoter-> if it happens to be called that way...
  shift while @_ > 3;
#need some error checking. =/
  my ($seq, $i, $sim) = @_;
#in reality... this branch should never be called.
#because if it is, it means we've hit a chunk of 
#sequence that doesn't match any of the cis elements...
#so, if it's called, we die. 
  if ($i > @{$sim->elements}) {
	die "Unidentifiable sequence fragment in reading fasta: $seq\n";
  }
  my $ce = $sim->elements($i);
  my $var = $ce->sequence."|".$ce->reverse_complement;
  #the grep call is to remove null elements potentially produced
  #by the split.
  my @list = grep(/.+/,split(/($var)/,$seq));
  my @ret=();
  foreach my $piece (@list) {
    if ($piece eq $ce->sequence) {
      my $pe = relos::core::PromoterElement->new();
      $pe->element($ce);
      $pe->sense(1);
      push(@ret,$pe);
    } elsif($piece eq $ce->reverse_complement) {
      my $pe = relos::core::PromoterElement->new();
      $pe->element($ce);
      $pe->sense(0);
      push(@ret,$pe);
    } else {
      push(@ret,splitfasta($piece,$i+1,$sim));
    }
  }
  return @ret;
}
