# Supplementary material for: A cis-regulatory logic simulator
Source: BMC Bioinformatics. 2007 Jul 27;8:272. doi: 10.1186/1471-2105-8-272 (PMC2375358; doi:10.1186/1471-2105-8-272)
Supplement: Additional file 5 — Relos Source Code. A compressed archive (zip) containing the perl source for running Relos, the xml document-type definitions (DTD) which define simulation files, example simulation files, the README, and the source license (GPL). [file 1471-2105-8-272-S5.zip › relos/lib/relos/readers/RelosReader.pm]

package relos::readers::RelosReader;

use relos::core::Promoter;

use Class::Struct;

struct relos::readers::RelosReader => {
};

use strict;

sub read_promoters {
  my($self, $sim,$file) = @_;
  my $max=1;
  $sim->numpromoters(0) if $sim->numpromoters != 0;
  while(<$file>) {
    chomp;
    #'relos' file format looks like: ^(elementid[ '])+\t\d+\.\d+$
    #we don't care about the expression at this point, just the promoter.
    my $p = (split(/\t/))[0];
    my $promoter = $self->p_from_relos($p,$sim);
    if ($promoter->numelements > $max) {
      $max=$promoter->numelements;
    }
  }
  $sim->template_promoter->numelements($max);
}

sub p_from_relos {
  my ($self, $p, $sim) = @_;
  my $promoter = relos::core::Promoter->new();
  #split on [ '] to get the element id's...
  my @els = split(/[ ']/,$p);
  #split on [^ '] to get the associated orientations.
  my @attrs = split(/[^ ']+/,$p);
  #attrs pattern matches null char, so shift it off...
  #I know it matches the null char... always does. But I can't
  #bring myself to shift w/out checking.
  if($attrs[0] eq "") { shift @attrs; }
  die 
      "Invalid relos format; number of cis elements (".scalar(@els).") does not match number of ".
      "sense specifiers(".scalar(@attrs).") for promoter: $p. Did you forget a trailing space? attrs:"
      .join(":",@attrs).";els:".join(":",@els)."\n" if (scalar(@els) != scalar(@attrs)); 
  for(my $i=0;$i<@els;$i++) {
    my $cel = $sim->element($els[$i]);
    die "Simulation does not define cis-element \"$els[$i]\"\n" unless defined $cel;
    my $promel = relos::core::PromoterElement->new();
    $promel->element($cel);
    $promel->sense(($attrs[$i] eq " ")?1:0);
    $promel->position(@els - $i);
    $promoter->pelements($i,$promel);
  }
  push(@{$sim->promoters},$promoter);
  return $promoter;
}

1;
