# Supplementary material for: A cis-regulatory logic simulator
Source: BMC Bioinformatics. 2007 Jul 27;8:272. doi: 10.1186/1471-2105-8-272 (PMC2375358; doi:10.1186/1471-2105-8-272)
Supplement: Additional file 5 — Relos Source Code. A compressed archive (zip) containing the perl source for running Relos, the xml document-type definitions (DTD) which define simulation files, example simulation files, the README, and the source license (GPL). [file 1471-2105-8-272-S5.zip › relos/lib/relos/core/CisElement.pm]

package relos::core::CisElement;

use Class::Struct;
use XML::SimpleObject;
use overload qw("") => "as_string";
struct relos::core::CisElement => {
  name => '$',
  sequence =>'$',
  ignoresense =>'$',
  distribution =>'$',
#removing base_exp for now.
#it is redundant; you can accomplish the same thing simply by 
#specifying an additive rule for this element.
#  base_exp     =>'$',
};

use strict;

sub reverse_complement {
  my $self = shift;
  (my $rc = reverse($self->sequence)) =~tr/[A,C,G,T,a,c,g,t]/[T,G,C,A,t,g,c,a]/;
  return $rc;
}

sub length {
 my $self = shift;
 return defined($self->sequence)?length($self->sequence):0;
}

sub as_string {
  my $self = shift;
  my $string = "Name: ";
  $string.=$self->name;
  $string.="; Sequence: ";
  $string.=(defined($self->sequence)?$self->sequence:"");
  $string.="; Length: ";
  $string.=$self->length;
  $string.="; Ignore Sense: ";
  $string.=($self->ignoresense?"true":"false");
  $string.="; Distribution: ";
  $string.=$self->distribution;
  return $string;
}

sub init {
  my $self = shift;
  my $node = shift;
  $self->name($node->attribute('name'));
  $self->sequence($node->value);
  $self->ignoresense(0);
  if (defined $node->attribute('ignoresense')) {
    if ($node->attribute('ignoresense') eq "true") {
      $self->ignoresense(1);
    }
  }
  if (defined $node->attribute('distribution')) {
    $self->distribution($node->attribute('distribution'));
  } else {
    $self->distribution(1);
  }
# if (defined $node->attribute('base_exp')) {
#   $self->base_exp($node->attribute(0));
# } else {
#   $self->base_exp(0);
# }
}
1;
