# Supplementary material for: A cis-regulatory logic simulator
Source: BMC Bioinformatics. 2007 Jul 27;8:272. doi: 10.1186/1471-2105-8-272 (PMC2375358; doi:10.1186/1471-2105-8-272)
Supplement: Additional file 5 — Relos Source Code. A compressed archive (zip) containing the perl source for running Relos, the xml document-type definitions (DTD) which define simulation files, example simulation files, the README, and the source license (GPL). [file 1471-2105-8-272-S5.zip › relos/lib/relos/core/Analyzer.pm]

package relos::core::Analyzer;
use Class::Struct;
use Statistics::Distrib::Normal;
use overload qw("") => "as_string";
use relos::core::Promoter;

struct relos::core::Analyzer => {
  module => '$',
  analyzer =>'$',
  arguments =>'%',
};

use strict;


sub as_string {
  my $self = shift;
  return "Module: ".$self->module."; Arguments: ".%{$self->arguments};
}

sub init {
  my $self = shift;
  my $node = shift;
  unless (defined($node)) {
    $self->module("default");
  } else {
    $self->module($node->attribute('module'));
    my $mdl = $self->module;
    eval "require $mdl";
    my $analyzer = ${mdl}->new();
    if (defined($node->child('argument'))) {
      foreach my $arg ($node->children('argument')) {
        my $name=$arg->attribute('name');
        my $val = $arg->attribute('value');
        $analyzer->$name($val);
        $self->arguments($name,$val);
      }
    }
    $self->analyzer($analyzer);
  }
  return;
}

sub analyze {
  my ($self, $rule, $promoter, $sim) = @_;
  unless ($self->module eq "default") {
    if (defined($rule->output)) {
      my $matches=int($self->analyzer->analyze($rule,$promoter,$sim,$self));
      $matches = 0 if $matches < 0;
      return ($matches*$rule->output,$matches>0);
    } else {
      my ($scalar,$bool)=$self->analyzer->analyze($rule,$promoter,$sim,$self);
      die $rule->name." does not define an output and the analyzer ".$self->module." did not return a list." unless defined $bool;
      return ($scalar, $bool);
    }
  }
  #make sure an output is defined...
  die "Rules using the default analyzer must supply an output value\n" unless defined($rule->output);
  my $matches = $self->num_matches($rule,$promoter,$sim);
  return ($rule->output*$matches,$matches>0);
}

sub num_matches {
  my ($self, $rule, $promoter, $sim) = @_;
  my $matches=0; 
  if (scalar(@{$rule->conditions})) {
    foreach my $pelement (@{$promoter->pelements}) {
      my $match=0;
      foreach my $condition (@{$rule->conditions}) {
        if ($condition->matches($pelement,$promoter)) {
          $match=1;
          last;
        }
      }
      #we make this separate from the condition if. Otherwise,
      #it would be possible for an element to be evaluated by multiple
      #conditions, even if the first condition evaluated to "true".
      #this is a violation of the statement in the README that conditions
      #are evaluated in a "c-style shortcut" manner.
      #this also now guarantees that excludes will be called at most 1 time
      #per promoter element.
      if ($match and not $rule->excludes($pelement,$promoter)) {
        $matches++;
      }
    }
  } else {
    $matches = $self->simple_scan($rule,$promoter);
  }
  return $matches;
}


sub simple_scan {
  my($self, $rule, $promoter) = @_;
  #just go through and look for the # of matches to the various elements...
  #actually... let's make a hash of the elements once... like so:
  my %hash;
  my $matches=0;
  foreach my $el (@{$rule->elements}) {
    $hash{$el->name}=$el;
  }
  foreach my $pelement (@{$promoter->pelements}) {
    $matches++ if $hash{$pelement->name} and not $rule->excludes($pelement, $promoter);
  }
  return $matches;
}

sub is_default {
  my $self = shift;
  return $self->module eq "default";
}
1;
