# Supplementary material for: A cis-regulatory logic simulator
Source: BMC Bioinformatics. 2007 Jul 27;8:272. doi: 10.1186/1471-2105-8-272 (PMC2375358; doi:10.1186/1471-2105-8-272)
Supplement: Additional file 5 — Relos Source Code. A compressed archive (zip) containing the perl source for running Relos, the xml document-type definitions (DTD) which define simulation files, example simulation files, the README, and the source license (GPL). [file 1471-2105-8-272-S5.zip › relos/lib/relos/core/Simulation.pm]

package relos::core::Simulation;

use Class::Struct;
use relos::core::CisElement;
use relos::core::SmallMolecule;
use relos::core::Promoter;
use relos::core::Rule;
use relos::core::RelosHistogram;
use relos::info::Msg;
use overload qw("") => "as_string";

struct relos::core::Simulation => {
  promoters    => '@',
  elements     => '@',
  elhash       => '%',
  molecules    => '@',
  rules	       => '@',
  template_promoter => 'relos::core::Promoter',
  noise        => '$',
  sigmoid      => '$',
  addnoise     => '$',
  dofasta      => '$',
  histogram    => '$',
  nhistbins    => '$',
  noanalyze    => '$',
};

use strict;

sub numpromoters {
  my ($self, $num) = @_;
  if (defined($num)) {
    $#{$self->promoters}=$num-1;
    return;
  } else {
    return scalar(@{$self->promoters});
  }
}

sub run {
  my relos::core::Simulation $self = shift;
  my $noanalyze=$self->noanalyze;
  my $output = shift;
  msg "running simulation...\n"; 
  $self->setup();
  $self->generate_promoters();
  my @output=();
  if ($noanalyze) {
    @output = $self->results_output(0);
  } else {
    @output = $self->parse_promoters(); 
  }
  print $output (@output);
}

sub run_simple {
  my $self = shift;
  $self->setup();
  $self->generate_promoters();
  return $self->parse_promoters();
}

sub setup {
  my $self = shift;
  $self->addnoise(1);
  #make sure that the element distributions are normalized.
  $self->norm_eldists;
}

sub results_output {
  my ($self,$do_exp)=@_;
  my @out=();
  if ($self->dofasta) {
    map {push (@out,$_->as_fasta($do_exp))} @{$self->promoters};
  } else {
    map {push (@out,$_->as_relos($do_exp))} @{$self->promoters};
  }
  if(defined($self->histogram) && !($self->histogram eq "0")) {
    my @numbers = map ($_->expression,@{$self->promoters});
    my $hist = relos::core::RelosHistogram->new();
    $hist->data(\@numbers);
    $hist->nbins($self->nhistbins);
    if ($self->histogram eq "1") {
      $hist->generate_ascii_hist($relos::core::RelosHistogram::HORIZ);
    } else {
      $hist->file($self->histogram);
      if ($self->histogram=~m/\.png$/) {
        $hist->generate_png_hist();
      } else {
        $hist->generate_ascii_hist($relos::core::RelosHistogram::HORIZ);
      }
    }
  }
  return @out;
}

#this gets a little complicated. Because we're affected by 
#whether or not to include the "random" variations in length.
#so...
sub norm_eldists {
  my $self = shift;
  my $sum=0;
  foreach my $el (@{$self->elements}) {
    $sum+=$el->distribution;
  }

  $sum = scalar(@{$self->elements}) if $sum == 0;

  if ($self->template_promoter->randnumels) {
    $sum*=(1+(1.0/$self->template_promoter->numelements));
  }
  if (equal($sum,1)) {
    return;
  }
  foreach my $el (@{$self->elements}) {
    $el->distribution($el->distribution/$sum);
  }
  return;
}

sub equal {
  my($val1,$val2)=@_;
  return abs($val1-$val2) < 0.0001;
}

sub generate_promoters {
  my relos::core::Simulation $self = shift;
  msg "generating promoters...\n";
  #keep track of the max, if necessary...
  my $max=$self->template_promoter->numelements;
  for(my $i=0;$i<$self->numpromoters;$i++) {
    my $promoter = relos::core::Promoter->new();
    $promoter->randnumels($self->template_promoter->randnumels);
    $promoter->generate($self);
    if ($promoter->numelements > $max) {
      $max = $promoter->numelements;
    }
    $self->promoters($i,$promoter);
  }
  $self->template_promoter->numelements($max);
}

sub parse_promoters {
  my relos::core::Simulation $self = shift;
  msg "Parsing promoters...\n";
  my @ret = ();
  foreach my $promoter (@{$self->promoters}) {
    my %precluded=();
    my %exceptions=();
    foreach my $rule (@{$self->rules}) {
      if ($precluded{$rule->name} || ($precluded{"all"} && !exists($exceptions{$rule->name}))) {
        next; 
      }
      $promoter->expression(0) unless defined $promoter->expression;
      my $exp = $promoter->expression;
      my $affected=0;
      my ($exp_mod,$affexp) = $rule->analyzer->analyze($rule,$promoter,$self);
      $exp = $rule->affect_expression($exp_mod,$exp) if $affexp;
      $promoter->expression($exp);
      if ($affexp && $rule->precludes) {
        if (scalar(@{$rule->precludes->rules})) {
          foreach my $rl (@{$rule->precludes->rules}) {
            $precluded{$rl}=$rl;
          }
        } else {
          #check for exceptions...
          if (scalar(keys(%{$rule->precludes->exceptions}))) {
             $precluded{"all"}=1;
             foreach my $key (keys(%{$rule->precludes->exceptions})) {
                 $exceptions{$key}=$key;
             }
          } else{ 
             last;#this rule precludes everything following it.
          }
        }
      }
    }
    $promoter->expression($self->do_noise($promoter->expression));
  }
  $self->do_sigmoid;
  return $self->results_output(1);
}

sub do_sigmoid {
  my $self = shift;
  return unless $self->sigmoid;
  my $mean = $self->mean_promoter_exp;
#have to subtract out the mean to get the full sigmoid, since we guarantee
#that expression always >=0. So, subtract mean and apply expression in one step... maybe? :)
  map {calc_sigmoid($_,$mean)} @{$self->promoters};
}

sub calc_sigmoid {
  my ($prom,$mean) = @_;
  my $val = $prom->expression-$mean;
  $prom->expression(sigmoid_func($val));
}

sub sigmoid_func {
  my $val = shift;
  return 1.0/(1.0+exp(-$val));
}

sub mean_promoter_exp {
  my $self = shift;
  my $sum = 0;
  map {$sum+=$_->expression} @{$self->promoters};
  return ($sum/scalar @{$self->promoters});
}

sub as_string {
  my relos::core::Simulation $self = shift;
  my $string = "Number of promoters: ".$self->numpromoters."\n";
  $string.="Noise: ".$self->noise."\n";
  $string.="Sigmoid resulting data:".$self->sigmoid."\n";
  $string.=$self->template_promoter."\n" if defined ($self->template_promoter);
  $string.="Cis Elements:\n";
  foreach my relos::core::CisElement $el (@{$self->elements}) {
    $string.="\t$el\n";
  }
  $string.="Small Molecules:\n";
  foreach my relos::core::SmallMolecule $mol (@{$self->molecules}) {
    $string.="\t$mol\n";
  }
  foreach my relos::core::Rule $rule (@{$self->rules}) {
    $string.="$rule\n";
  }
  return $string;
}

sub random_element {
  my $self = shift;
  #based on the F/DChoose functions in sre_random.c by SR Eddy
  my $roll = rand;
  my $sum = 0.;
#note that we add a pseudo value for the stop stuff...
  if ($self->template_promoter->randnumels) {
    $sum+=1.0/$self->template_promoter->numelements;
    if ($roll < $sum) {
      return; #return null if we hit the pseudo "stop" element.
    }
  }
  foreach my $el (@{$self->elements}) {
    $sum+=$el->distribution;
    if ($roll < $sum) {
      return $el;
    }
  }
  #just in case...
  return $self->elements(int($roll*$#{$self->elements}));
}

sub element {
  my ($self, $name) = @_;
  if (!defined(%{$self->elhash}) && @{$self->elements}>0) {
      $self->init_elhash;
  }
  return $self->elhash($name);
}

sub init_elhash {
  my $self = shift;
  foreach my $el (@{$self->elements}) {
    $self->elhash($el->name,$el);
  }
}

sub parse_noise {
  my $self = shift;
  if (defined($self->noise)) {
    #so, in the end, we want some value that is basically a "percent", in 
    #decimal form.
    #At least for now. ;)
    if ($self->noise =~ /^-[.0-9]+$/ || $self->noise =~ /^-[.0-9]+%$/) {
      die "Noise may not be negative.";
    } elsif($self->noise =~ /^[.0-9]*$/) {#do nothing... we're parsed.
      return;
    } elsif($self->noise =~ /^[.0-9]*%$/) {#it's a percent...
      my $x=$self->noise;
      $x=~ s/%//;
      $x/=100;
      $self->noise($x);    
    } else {
      die "Unrecognized/invalid noise format: ".$self->noise."\n";
    }
  } else {
    $self->noise(0.05);
  }
}

sub do_noise {
  my ($self, $expression) = @_;
  unless ($self->addnoise) {
    return $expression;
  }
  #get the stddev by getting the percent/2. Ie, if expression is 100, and noise is 5% (0.05), 
  #then the actual noise is 5, and the stddev is 2.5.
  my $stddev;
  if ($expression != 0) {
    $stddev = (($self->noise)*$expression);
  } else {
    $stddev=$self->noise;
  }
  my $dist = new Statistics::Distrib::Normal("mu"=>$expression,"sigma"=>$stddev);
  my $noise = $dist->rand;
#and then something like pulling out a random variable b/n 0 and maxnoise...
  return $noise;
}
1;
