# Supplementary material for: A cis-regulatory logic simulator
Source: BMC Bioinformatics. 2007 Jul 27;8:272. doi: 10.1186/1471-2105-8-272 (PMC2375358; doi:10.1186/1471-2105-8-272)
Supplement: Additional file 5 — Relos Source Code. A compressed archive (zip) containing the perl source for running Relos, the xml document-type definitions (DTD) which define simulation files, example simulation files, the README, and the source license (GPL). [file 1471-2105-8-272-S5.zip › relos/lib/relos/core/XMLTranslater.pm]

package relos::core::XMLTranslater;

use XML::Checker::Parser;
use XML::SimpleObject;
use Class::Struct;

#packages/objects provided by the simulator.
use FindBin;
use relos::core::Analyzer;
use relos::core::CisElement;
use relos::core::Promoter;
use relos::core::Rule;
use relos::core::Simulation;
use relos::core::SmallMolecule;
use relos::readers::RelosReader;
use relos::info::Msg;


struct relos::core::XMLTranslater => {
        file => '$',
};

use strict;

sub parse {
  my $self = shift;
  my ($sim, $tree) = $self->parse_common;
  if (defined($tree->attribute('numpromoters'))) {
    $sim->numpromoters($tree->attribute('numpromoters'));
  } else {
    $sim->numpromoters(5000);
  }
  my relos::core::Promoter $tmplt = relos::core::Promoter->new();
  if ($tree->child('promoter')) {
    $tmplt->init($tree->child('promoter'));
  } else {
    $tmplt->init;
  }
  $sim->template_promoter($tmplt);
  return $sim;
}

sub parse_test {
  my $self = shift;
  my ($sim, $tree) = $self->parse_common;
  my $max_promoter_size=0;
  my $reader = relos::readers::RelosReader->new();
  if (defined($tree->child('promoter'))) {
    foreach my $promoter ($tree->children('promoter')) {
      my $prom = $reader->p_from_relos($promoter->attribute('elementstring'),$sim);
      if ($prom->numelements > $max_promoter_size) {
        $max_promoter_size = $prom->numelements;
      }
      $prom->aexp($promoter->attribute('asserted_exp'));
    }
  } else {
    die ("Must define at least one promoter for testing.\n");
  }
  my $tmplate = relos::core::Promoter->new();
  $tmplate->numelements($max_promoter_size);
  $sim->template_promoter($tmplate);
  return $sim;
}

sub xml_tree {
    my $self = shift;
    XML::Checker::Parser->set_sgml_search_path(File::Spec->catfile("$FindBin::Bin","..","dtd"));
    my $parser = XML::Checker::Parser->new(ErrorContext => 2, Style=>"Tree");
    local $XML::Checker::FAIL = \&parse_fail;
    my $tree =  XML::SimpleObject->new( $parser->parsefile($self->file) );
    return $tree->child('simulation');
}

sub parse_common {
  my relos::core::XMLTranslater $self = shift;
  #everything is contained in a single simulation, so...
  #go ahead and reassign the tree to be the simulation child.
  my $tree = $self->xml_tree();
  my $sim = $self->parse_sim($tree);
  $self->parse_molecules($sim,$tree);
  $self->parse_ciselements($sim,$tree);
  $self->parse_rules($sim,$tree);
  return ($sim, $tree);
}

sub parse_sim {
  my ($self,$tree) = @_;
  my $sim = relos::core::Simulation->new();

  #grab the common elements...
  if (defined($tree->attribute('noise'))) {
    $sim->noise($tree->attribute('noise'));
  } 
  $sim->parse_noise;
  
  if (defined($tree->attribute('sigmoid'))) {
    if ($tree->attribute('sigmoid') eq "true") {
      $sim->sigmoid(1);
    } else {
      $sim->sigmoid(0);
    }
  } else {
    $sim->sigmoid(0);
  }
  
  return $sim;
}

sub parse_molecules {
    my ($self,$sim,$tree) = @_;
    #now look for small molecules...
    if(defined($tree->child('small-molecule'))) {
      foreach my $mol ($tree->children('small-molecule')) {
        my $molecule = relos::core::SmallMolecule->new();
        $molecule->init($mol);
        push(@{$sim->molecules},$molecule);
      }
    }
}

sub parse_ciselements {
  my ($self,$sim,$tree) = @_;
  if (defined($tree->child('cis-element'))) {
    foreach my $el ($tree->children('cis-element')) {
      my $element = relos::core::CisElement->new();
      $element->init($el);
   
      push(@{$sim->elements},$element);
    }
  } else {
    die "Must define at least one cis-element\n";
  }
}

sub parse_rules {
  #now parse the rules.
  my ($self,$sim,$tree)=@_;
  if(defined($tree->child('rules'))) {
    foreach my $rules ($tree->children('rules')) {
      #check for a default analyzer to use....
      my $defaultanalyzer = relos::core::Analyzer->new();;
      if ($rules->child('analyzer')) {
	$defaultanalyzer->init($rules->child('analyzer'));
      } else {
	$defaultanalyzer->init;
      }
      if (defined ($rules->child('rule'))) {
	foreach my $r ($rules->children('rule')) {
	  my $rule = relos::core::Rule->new();
	  $rule->init($r, $defaultanalyzer, $sim);
	  push(@{$sim->rules},$rule);
	}
      } else {
        die("Each rule block must define at least one rule.\n");
      }
    }
  } else {
    unless ($sim->noanalyze) {
      whine("No rules block defined; assuming noanalyze\n");
      $sim->noanalyze(1);
    }
  }
}

#borrowed and modified from the XML::Checker::Parser documentation.
sub parse_fail {
  my $err_code = shift;
  if ($err_code < 200) {
    print STDERR ("Parsing of rules file failed. Reason ($err_code):\n");
    XML::Checker::print_error($err_code, @_);
    print("\n");
    exit 1;
  } elsif ($err_code < 300) {
    print STDERR "Warning while parsing rules file:\n";
    XML::Checker::print_error($err_code, @_);
    print STDERR "Proceeding with processing, but please verify validity of rules file.\n";
  } else {
#    XML::Checker::print_error($err_code, @_);
  }
}
1;

sub write {
  my ($self, $sim, $fh) = @_;
  my $indent=2;
#do the header.
  print $fh(('<?xml version="1.0" encoding="utf-8"?>'."\n".'<!DOCTYPE simulation SYSTEM "expression_rules.dtd">'));
  print $fh("\n");
#do the simulation element.
  print $fh("<!-- AUTO-GENERATED at ".localtime()."-->\n");
  print $fh(('<simulation numpromoters="'.@{$sim->promoters}.'" noise="'.($sim->noise==0?"0.00":$sim->noise).'" sigmoid="'.($sim->sigmoid?"true":"false")."\">\n"));
#do the cis elements.
  ensure_proper_eldist_for_writing($sim);
  print $fh((indent($indent)));
  print $fh("\n<!-- CIS-ELEMENTS -->\n");
  foreach my $el (@{$sim->elements}) {
    print $fh((indent($indent)));
    print $fh('<cis-element name="'.$el->name
                .'" distribution="'.$el->distribution
                .'" ignoresense="'.($el->ignoresense?"true":"false")
                .'">'.$el->sequence."</cis-element>\n");
  }
#template promoter....
  print $fh((indent($indent)));
  print $fh("\n<!-- \"TEMPLATE\" PROMOTER -->\n");
  print $fh((indent($indent)));
  print $fh ("<promoter numelements=\"".@{$sim->template_promoter->pelements}
         ."\" randnumels=\"".($sim->template_promoter->randnumels?"true":"false")
         ."\"/>\n");
#small molecules.
  print $fh((indent($indent)));
  print $fh("\n<!-- SMALL MOLECULES -->\n");
  foreach my $mol (@{$sim->molecules}) {
    print $fh(indent($indent));
    print $fh(("<small-molecule name=\"".$mol->name."\">\n"));
    $indent+=2;
    print $fh(indent($indent));
    print $fh(("<concentration>\n"));
    $indent+=2;
    print $fh(indent($indent));
    if ($mol->concentration->limitingused) {
      print $fh(("<limiting value=\"".($mol->concentration->limiting?"true":"false")."\"/>\n"));
    } else {
      print $fh(("<amount>".$mol->concentration->amount."</amount>\n"));
      print $fh(indent($indent));
      print $fh(("<units>".$mol->concentration->units."</units>\n"));
    }
    $indent-=2;
    print $fh(indent($indent));
    print $fh(("</concentration>\n"));
    $indent-=2;
    print $fh(indent($indent));

    print $fh(("</small-molecule>\n\n"));
  }

#ok... next up? rules.
  print $fh(indent($indent));
  print $fh("\n<!-- EXPRESSION RULES -->\n");
  print $fh(indent($indent));
  print $fh("<rules>\n");

  $indent+=2;
  foreach my $rl (@{$sim->rules}) {
    print $fh(indent($indent));
    print $fh("<rule name=\"".$rl->name."\" elements=\"".ellist($rl->elements)."\" operation=\"". $rl->operation ."\">\n");
    $indent+=2;
    if (defined($rl->output)) {
      print $fh(indent($indent));
      print $fh("<output>".$rl->output."</output>\n");
    }
    unless ($rl->analyzer->is_default()) {
      print $fh(indent($indent));
      print $fh("<analyzer module=\"".$rl->analyzer->module."\">\n");
      $indent+=2;
      foreach my $arg (keys(%{$rl->analyzer->arguments})) {
        print $fh(indent($indent));
        print $fh("<argument name=\"".$arg."\" value=\"".$rl->analyzer->arguments($arg)."\"/>\n");
      }
      $indent-=2;
      print $fh(indent($indent));
      print $fh("</analyzer>\n");
    }

    foreach my $cond (@{$rl->conditions}) {
      print $fh(do_cond($cond, $indent));
    }

    foreach my $exc (@{$rl->exclusions}) {
      print $fh(indent($indent));
      print $fh("<excludes elements=\"".ellist($exc->elements)."\">\n");
      $indent+=2;
      foreach my $cond (@{$exc->conditions}) {
        print $fh(do_cond($cond, $indent));
      }
      $indent-=2;
      print $fh(indent($indent));
      print $fh("</excludes>\n");
    }

    if ($rl->precludes) {
      print $fh(indent($indent));
      print $fh("<precludes");
      if (defined(%{$rl->precludes->rule_hash})
          && scalar(keys(%{$rl->precludes->rule_hash})) > 0) {
        print $fh(" rules=\"");
        my $str="";
        foreach my $key (keys(%{$rl->precludes->rule_hash})) {
          $str.="$key ";
        }
        $str=~s/ $//;
        print $fh("$str\"/>\n");
      } else {
        print $fh("/>\n");
      }
    }
    $indent-=2;
    print $fh(indent($indent));
    print $fh("</rule>\n\n");
  }
  $indent-=2;

  print $fh(indent($indent));
  print $fh("</rules>\n");
  print $fh("</simulation>\n");
}

sub do_cond {
  my ($cond, $indent) = @_;
  my $str = indent($indent);
  $str.="<condition elements=\"".ellist($cond->elements)
            ."\" sense=\"".bs_string($cond->sense)
            ."\" position=\"".$cond->position
            ."\" multiuseok=\"".b_string($cond->multiuseok)
            ."\" intramultiuseok=\"".b_string($cond->intramultiuseok)
            ."\">\n";
  $indent+=2;
  foreach my $ctxt (@{$cond->contexts}) {
    $str.=indent($indent);
    $str.="<context element=\"".$ctxt->element->name
              ."\" sense=\"".bs_string($ctxt->sense)
              ."\" distance=\"".$ctxt->distance
              ."\" multiuseok=\"".b_string($ctxt->multiuseok)
              ."\" intramultiuseok=\"".b_string($ctxt->intramultiuseok)
              ."\" min=\"".$ctxt->min
              ."\" max=\"".$ctxt->max
              ."\"/>\n";
  }
  $indent-=2;
  $str.=indent($indent);
  $str.="</condition>\n";
  return $str;
}

sub bs_string {
  my $bool = shift;
  return $bool if $bool eq "ignore";
  return ($bool?"sense":"anti");
}

sub b_string {
  my $bool = shift;
  return ($bool?"true":"false");
}

sub bi_string {
  my $val = shift;
  return $val if $val eq "ignore";
  return b_string($val);
}

sub ellist {
  my $str="";
  foreach my $el (@{$_[0]}) {
    $str.=$el->name." ";
  }
  $str=~s/ $//;
  return $str;
}

#make sure that the element distribution doesn't include a stop element... :)
sub ensure_proper_eldist_for_writing {
  my $sim = shift;
  my $sum=0.;
  foreach my $el (@{$sim->elements}) {
    $sum+=$el->distribution;
  }
  foreach my $el(@{$sim->elements}) {
    $el->distribution($el->distribution/$sum);
  }
}

sub indent {
  my $lvl = shift;
  return " "x$lvl;
}
