# Supplementary material for: A cis-regulatory logic simulator
Source: BMC Bioinformatics. 2007 Jul 27;8:272. doi: 10.1186/1471-2105-8-272 (PMC2375358; doi:10.1186/1471-2105-8-272)
Supplement: Additional file 5 — Relos Source Code. A compressed archive (zip) containing the perl source for running Relos, the xml document-type definitions (DTD) which define simulation files, example simulation files, the README, and the source license (GPL). [file 1471-2105-8-272-S5.zip › relos/lib/relos/core/Precludes.pm]

package relos::core::Precludes;

use relos::info::Msg;
use Class::Struct;
use overload qw(bool) => "as_bool",
             qw("")   => "as_string";

struct relos::core::Precludes => {
  rules => '@',
  precluding=>'$',
  exceptions=>'%',
  rule_hash=>'%',
};

use strict;

#a thought on precluding....
#I've debated on whether or not to preclude on a rule-by-rule basis or on an element-by-element basis.
#That is, if rule a precludes rule b, it mean one of two things.
#One possibility is that if rule a is "matches" promoter x, then
#ruleb is precluded from having any say whatsoever in the matter.
#Another possibility is that if rule a "matches" promoter x, then
#rule b may not act on any elements in rule x which rule a already
#acted on. So, for example:
#Promoter: ABCABB
#Suppose there's a rule that's named "BB". And BB precludes rule
#B, BB is defined as an interaction rule, where you've got two
#B's right next to each other. And rule B is defined as 
#as the contribution from having any old B. Then, in the above
#promoter if you just had rule B, it would find three b's.
#But if you had rule BB and it precludes rule B, then what?
#If it entirely precludes rule B, then that means that only the
#paired BB will contribute to the final expression. But if
#it was preclusion on a promoter-element basis, then... um...
#then what? :) Then the BB rule would fine the BB, and the
#lone B would find the B but wouldn't "double contribute".
#(Or... triple contribute... because it's precluded from 
#acting on the BB pair). So... then what? I suppose that
#means that we could have a paired "rules" and "elements".
#Or element-wise? If true, then element-based preclusion,
#otherwise rule-based exlcusion. Another, more flexible
#(hrm... ;) solution would be to define "elements".
#If elements is undefined, then we're dealing with 
#rule-based exclusion. But if elements is defined and
#rules is defined, we're dealing with a combination...
#rules x y and z will be precluded from operating on 
#elements a b c if they are somehow "affected" by the rule.
#Furthermore, you could potentially just do
#elements. In which case you'd have something like:
#elements "touched" by this rule, as labelled by
#foo... y'know... screw it. Just make it rule-based for now.
#If rule x operates on a promoter, rule y won't be able to.
#eventually add "elements", but rules is required and elements isn't.
sub as_string {
  my $self = shift;
  if ($self->precluding) {
    if (defined($self->rules) && $#{$self->rules}>0) {
      return "Precludes rules: ".join(" ",@{$self->rules});
    } else {
      if(defined($self->exceptions) && scalar(keys(%{$self->exceptions}))>0){
          my $str=join(", ",keys(%{$self->exceptions}));
        return 
          "Precludes all rules following this one except: $str ";
      } else {
        return "Precludes all rules following this one";
      }
    }
  } else {
    return "Not Precluding";
  }
}
sub init {
  my($self, $node) = @_;
  if (defined($node)) {
    $self->precluding(1);
    if (defined($node->attribute('rules'))) {
      push(@{$self->rules},split(/ /,$node->attribute('rules')));
      #create a lookup table for later.
      foreach my $rulename (@{$self->rules}) {
        $self->rule_hash($rulename,1);
      }
      if(defined($node->attribute('except'))) {
          die("Can't include both exceptions and explicit preclusion definitions. Pick one!\n");
      }
    } elsif(defined($node->attribute('except'))) {
        foreach my $rulename (split(/ /,$node->attribute('except'))) {
            $self->exceptions($rulename,1);
        }
    }
  } else {
    $self->precluding(0);
  }
}

sub precludes {
  my ($self, $rule) = @_;
  #so, if we aren't precluding anyway, no comparison necessary.
  return 0 unless $self->precluding;
  #if we are precluding, but there are exceptions, and this is one of them...
  return 0 if defined($self->exceptions) && defined($self->exceptions($rule->name));
  #if we /are/ precluding, but rules is undefined, then we're precluding all.
  #... with the exception of the exceptions, of course...
  return 1 unless (defined($self->rules));
  #otherwise, do the comparison.
  return defined($self->rule_hash($rule->name));
}

sub as_bool {
  my relos::core::Precludes $self = shift;
  return $self->precluding;
}
1;
