# Supplementary material for: A cis-regulatory logic simulator
Source: BMC Bioinformatics. 2007 Jul 27;8:272. doi: 10.1186/1471-2105-8-272 (PMC2375358; doi:10.1186/1471-2105-8-272)
Supplement: Additional file 5 — Relos Source Code. A compressed archive (zip) containing the perl source for running Relos, the xml document-type definitions (DTD) which define simulation files, example simulation files, the README, and the source license (GPL). [file 1471-2105-8-272-S5.zip › relos/lib/relos/core/Promoter.pm]

package relos::core::Promoter;

use Class::Struct;
use relos::core::PromoterElement;

use overload qw("") => "as_string";

struct relos::core::Promoter => {
  'pelements'=>'@',
  'expression'=>'$',
#used for testing.
  'aexp'=>'$',
  'pstring'=>'$',
  'pseq'=>'$',
  'pseq_fasta'=>'$',
  'randnumels'=>'$',
};

use strict;

sub as_string {
  my $self = shift;
  unless (defined($self->pstring)) {
    my $string ="";
    foreach my $el (@{$self->pelements}) {
      #context dependent behavior. If anything is undefined, just give the # of elements.
      #Otherwise, return the actual promoter sequence.
      if(defined($el)) {
        $string.=$el->name.$el->prime_sense;
  #      $string.=$el;
      } else {
        return "Promoter-- numelements: ".$self->numelements;
      }
    }
    #we can cache this... presumably...
    $self->pstring($string);
  }
  return $self->pstring;
}

sub sequence {
  my $self=shift;
  unless (defined($self->pseq)) {
    my $string="";
    foreach my $el (@{$self->pelements}) {
      $string.=$el;
    }
    $self->pseq($string);
  }
  return $self->pseq;
}

sub sequence_fasta {
  my $self=shift;
  unless (defined($self->pseq_fasta)) {
      $self->pseq_fasta(join("\n",grep(/.+/,split(/(.{80})/,$self->sequence))));
  }
  return $self->pseq_fasta;
}

sub as_fasta {
  my ($self,$do_exp) = @_;
  return "> $self"
         .($do_exp?
             "|".($self->expression?$self->expression:0) :
             "")
         ."\n".$self->sequence_fasta."\n";
}

sub as_relos {
  my ($self,$do_exp) = @_;
  return "$self".($do_exp?"\t".
    ($self->expression?$self->expression:0)."\n":"\n");
}

sub init {
  my ($self, $node) = @_;
  if (defined($node)) {
    if ((my $val = $node->attribute('numelements'))) {
      $self->numelements($val);
    } else {
      $self->numelements(8);
    }
    if ((my $val = $node->attribute('randnumels'))) {
      if ($val eq "true") {
        $self->randnumels(1);
      } else {
        $self->randnumels(0);
      }
    } else {
      $self->randnumels(0);
    }
  } else {
    $self->numelements(8);
  }
}

sub numelements {
  my ($self, $numel) = @_;
  unless(defined($numel)) {
    return scalar(@{$self->pelements});
  }
  $#{$self->pelements}=($numel-1);
}

sub generate {
  my($self, $sim) = @_;
  $self->expression(0);
  unless ($self->randnumels) {
    my $numels  = $sim->template_promoter->numelements;
    $self->numelements($numels);
    for(my $i=0;$i<$numels;$i++) {
      my $element = newpel($sim->random_element);
      #position is opposite of the index. This makes
      #things like distance much simpler. 
      #our convention is:
      #8 7 6 5 4 3 2 1 <start site>. And distance of -2
      #should be 2 upstream. That is, if you're looking
      #at position 4, distance of -2 is, in fact, position
      #6. But if we have the index for position 4 and we
      #flip-flop the index and the position, then idx-2
      #will do the right thing. :)
      $element->position($numels-$i);
      $self->pelements($i,$element);
    }
    #ok... yay. :) We have our elements and sense for this promoter.
    return;
  }
#now for the other scenario.
  while(1) {
    my $el = $sim->random_element;
    #if el is undefined, that means we hit a stop element.
    #if so, we should stop... but only if the # of elements is > 0.
    if (defined($el)) {
      my $element = newpel($el); 
      #set the position and add the promoter element in one fell swoop... :)
      $element->position( unshift(@{$self->pelements}, ($element)) );
    } elsif($self->numelements > 0) {
      last;
    }
  }
}

sub newpel {
  my $el = shift;
  my $element = relos::core::PromoterElement->new();
  $element->element($el);
  #50/50 chance of being sense vs. anti-sense
  #but only if we're not ignoring sense...
  if ($element->element->ignoresense) {
    $element->sense(1);
  } else {
    $element->sense(rand(1) < .5?0:1);
  }
  $element->used(0);
  return $element;
}

sub update_exp {
  my ($self, $val) = @_;
  if (defined $self->expression) {
    $self->expression($self->expression+$val);
  } else {
    $self->expression($val);
  }
}

1;
