# Supplementary material for: A cis-regulatory logic simulator
Source: BMC Bioinformatics. 2007 Jul 27;8:272. doi: 10.1186/1471-2105-8-272 (PMC2375358; doi:10.1186/1471-2105-8-272)
Supplement: Additional file 5 — Relos Source Code. A compressed archive (zip) containing the perl source for running Relos, the xml document-type definitions (DTD) which define simulation files, example simulation files, the README, and the source license (GPL). [file 1471-2105-8-272-S5.zip › relos/lib/relos/core/Exclusion.pm]

package relos::core::Exclusion;

use Class::Struct;
use relos::core::Condition;

struct relos::core::Exclusion {
  conditions=>'@',
  elements =>'@',
  elhash   =>'%',
  rulename =>'$',
};

use strict;

use overload qw("") => "as_string";

sub as_string {
  my $self = shift;
  my $ret = "Exclusion--\n\tElement(s):";
  foreach my $el (@{$self->elements}) {
    $ret.=$el->name." ";
  }
  $ret.="\n";
  $ret.="\tCondition(s):\n";
  foreach my $cond (@{$self->conditions}) {
    $ret.="\t\t$cond\n";
  }
  return $ret;
}

sub init {
  my ($self,$node, $parent, $sim) = @_;
  $self->rulename($parent->rulename);
  foreach my $el (split(/ /, $node->attribute('elements'))) {
    my $found=0;
    my $elm = $sim->element($el);
    if (defined($elm)) {
      push(@{$self->elements},$elm);
    } else {
      die "$el is not a valid cis-element for use in exclusion elements\n" unless $found;
    }
  }

  if($node->child('condition')) {
    foreach my $cond ($node->children('condition')) {
      my $condition = relos::core::Condition->new();
      $condition->init($cond,$self,$sim);
      push(@{$self->conditions},$condition);
    }
  }

}

sub init_elhash {
  my $self = shift;
  for(my $i=0;$i<@{$self->elements};$i++) {
    $self->elhash($self->elements($i)->name,$self->elements($i));
  }
}

sub excludes {
  my ($self, $pel, $promoter)=@_;
  init_elhash unless defined $self->elhash;
  return defined ($self->elhash($pel->name)) unless defined $self->conditions;
  foreach my $cond (@{$self->conditions}) {
    return 1 if $cond->matches($pel,$promoter);
  }
}
1;
