# Supplementary material for: A cis-regulatory logic simulator
Source: BMC Bioinformatics. 2007 Jul 27;8:272. doi: 10.1186/1471-2105-8-272 (PMC2375358; doi:10.1186/1471-2105-8-272)
Supplement: Additional file 5 — Relos Source Code. A compressed archive (zip) containing the perl source for running Relos, the xml document-type definitions (DTD) which define simulation files, example simulation files, the README, and the source license (GPL). [file 1471-2105-8-272-S5.zip › relos/lib/relos/core/Concentration.pm]

package relos::core::Concentration;

use Class::Struct;
use overload qw("") => "as_string";

struct relos::core::Concentration => {
  units => '$',
  limiting => '$',
  limitingused=>'$',
  amount => '$',
};
use strict;

sub as_string {
  my $self = shift;
  if ($self->limitingused) {
    if ($self->limiting) {
      return "limiting reagent.";
    } else {
      return "in excess";
    }
  } else {
    return $self->amount." ".$self->units;
  }
}
1;
