# Supplementary material for: A cis-regulatory logic simulator
Source: BMC Bioinformatics. 2007 Jul 27;8:272. doi: 10.1186/1471-2105-8-272 (PMC2375358; doi:10.1186/1471-2105-8-272)
Supplement: Additional file 5 — Relos Source Code. A compressed archive (zip) containing the perl source for running Relos, the xml document-type definitions (DTD) which define simulation files, example simulation files, the README, and the source license (GPL). [file 1471-2105-8-272-S5.zip › relos/lib/relos/core/PromoterElement.pm]

package relos::core::PromoterElement;

use Class::Struct;
use relos::core::CisElement;
use overload qw("") => "as_string";

struct relos::core::PromoterElement => {
  'element'=>'relos::core::CisElement',
  'sense'=>'$',#1 = sense, 0 = antisense
  'position'=>'$',#position in the promoter. 1 being closest to ss.
                  #note that position is 
  'used'=>'$',
  'usedby'=>'%',
};

use strict;

sub as_string {
  my $self = shift;
  if ($self->sense || $self->element->ignoresense) {
    return $self->element->sequence;
  }
  #antisense, and not ignoring sense, so...
  return $self->reverse_strand;
}

sub reverse_strand {
  my $self = shift;
  return $self->element->reverse_complement;
}

#convenience/encapsulation method.
sub name {
  my $self=shift;
  if ($self->element) {
    return $self->element->name;
  }
  return "";
}

sub string_sense{
  my $self = shift;
  return "sense" if $self->sense == 1;
  return "antisense" if $self->sense ==0;
  return $self->sense;
}

sub prime_sense {
  my $self = shift;
  return " " if $self->sense == 1;
  return "'";
}
1;
