# Supplementary material for: A cis-regulatory logic simulator
Source: BMC Bioinformatics. 2007 Jul 27;8:272. doi: 10.1186/1471-2105-8-272 (PMC2375358; doi:10.1186/1471-2105-8-272)
Supplement: Additional file 5 — Relos Source Code. A compressed archive (zip) containing the perl source for running Relos, the xml document-type definitions (DTD) which define simulation files, example simulation files, the README, and the source license (GPL). [file 1471-2105-8-272-S5.zip › relos/lib/relos/core/RelosHistogram.pm]

package relos::core::RelosHistogram;

use Class::Struct;
use POSIX;

our $VERT=1;
our $HORIZ=2;

struct relos::core::RelosHistogram => {
  data => '@',
  file => '$',
  nbins => '$',
};

use strict;

sub max {
  my $mx=shift;
  my $tmp;
  while($tmp=shift) {
    if ($tmp > $mx) {
      $mx=$tmp;
    }
  }
  return $mx;
}

#PORTED FROM R (R version 2.3.1, debian distribution)
#the assumed defaults are locked in here.
#note that some code has either been stripped or simplified
#due to letting defaults slide. :)
#apologies for poor commenting... the R code isn't well
#commented either; I don't claim to understand the following
#code, only that I ported it correctly. :)
sub pretty {
  #lo is the lower boundery on the data.
  #up is the upper boundary.
  #ndiv is the desired # of bins.
  my ($lo,$up,$ndiv) = @_;
  #going to set it as 1; this is because hist.default
  #sets it as one...
  my $min_n=1; #minimum # of bins we'll allow.
  my $shrink_sml=0.75;#factor by which the scale is shrunk if the up-lo interval is "small"
  my $h=1.5;
  my $h5=.5+1.5*$h;
  my $rounding_eps=1e-7;
  my $dx = $up-$lo;
  my $cell;#cell is the "scale"
  my $i_small;#small interval?
  my $U;#upper bound on cell/unit
  if ($dx == 0 && $up == 0) {
     $cell = 1;
     $i_small=1;
  } else {
    $cell = max(abs($lo),abs($up));
    $U=1 + ($h5 >= (1.5*$h+0.5)) ? 1/(1+$h) : 1.5/(1+$h5);
    $i_small = ($dx < ($cell * $U * max(1,$ndiv) * POSIX::DBL_EPSILON * 3));
  }
  
  if($i_small) {
    if($cell > 10) {
      $cell = 9+$cell/10;
    }
    $cell *= $shrink_sml;
    if($min_n > 1) {
      $cell/=$min_n;
    }
  } else {
    $cell = $dx;
    if ($ndiv > 1) {$cell /=$ndiv;}
  }

  if($cell < 20*POSIX::DBL_MIN) {
    $cell = 20*POSIX::DBL_MIN;
  } elsif ($cell*10 > POSIX::DBL_MAX) {
    $cell=.1*POSIX::DBL_MAX;
  }
  #base <= cell < 10*base
  my $base = (10.**(POSIX::floor(log($cell)/log(10)) ) ) ;
  # unit: from {1,2,5,10} * base such that |U-cell| is small,
  # favoring larger (if h>1, else smaller) u values; 
  # favor 5 more than 2 if h5 > h (default: h5=.5 + 1.5*h)
  my $unit = $base;
  if(($U = 2*$base)-$cell < $h*($cell-$unit)) 
  { 
    $unit = $U;
    if(($U = 5*$base)-$cell < $h5*($cell-$unit)) 
    { 
      $unit = $U;
      if(($U =10*$base)-$cell <  $h*($cell-$unit)) 
      { 
        $unit = $U;
      }
    }
  }
  my $ns = POSIX::floor($lo/$unit+$rounding_eps);
  my $nu = POSIX::ceil($up/$unit-$rounding_eps);
  #REMOVED eps_correction since the default is 0 and that can't be changed in my ported perl code. For completeness:
  #if ($eps_correction && ($eps_correction > 1 || !$i_small)) {
  #  if ($lo) { 
  #    $lo *= (1- POSIX::DBL_EPSILON); 
  #  } else {
  #    $lo = -POSIX::DBL_MIN;
  #  }
  #  if ($up) {
  #    $up *= (1+POSIX::DBL_EPSILON); 
  #  } else {
  #    $up = POSIX::DBL_MIN;
  #  }
  #}
  while($ns*$unit > $lo + $rounding_eps*$unit) { $ns--; }
  while($nu*$unit < $up - $rounding_eps*$unit) { $nu++; }
  my $k = int(0.5 + $nu - $ns);
  if ($k < $min_n) {
    #ensure that nu - ns == min_n
    $k = $min_n - $k;
    if ($ns >= 0.) {
      $nu += $k/2;
      $ns -= $k/2 + $k%2;
    } else {
      $ns -= $k/2;
      $nu += $k/2 + $k%2;
    }
    $ndiv = $min_n;
  } else {
    $ndiv = $k;
  }
  #no check for return bounds value since it defaults to 1 in R
  #and I'm not allowing a change of the defaults.
  if($ns*$unit < $lo) {$lo = $ns*$unit};
  if($nu*$unit > $up) {$up = $nu*$unit};
  return ($lo,$up,$ndiv);
}

#Create a sequence in the interval
#[min,max] in step increments.
#analogous to the R "seq" function
#Arguments:
#1) lower bound; required
#2) upper bound; required
#3) step size; optional (default=1)
sub seq {
  my ($min,$max,$step) = @_;
  $step = 1 unless defined $step;
  my @vals = ();
  my $f=$min;
  while($f<=$max) {
    push(@vals,$f);
    $f+=$step;
  }
  return @vals;
}

#create 
sub hist_bins {
  my $self = shift;
  my $dataref = $self->data();
  unless (defined($dataref)) {
    die "histogram data must be set before attempting to call hist_bins";
  }
  my $nbinsparam = shift;
  my @vals = sort { $a <=> $b} @{$dataref};
  #need to decide on bin size...
  my ($min,$max) = ($vals[0],$vals[-1]);
  #hyndman (www-personal.buseco.monash.edu.au/~hyndman/papers/sturges.pdf)
  #argues that it's better to use Scott's rule or FD... so using scott's,
  #rather than Sturges; using scotts.

  my $sd = stdev($dataref);
  my $length = scalar(@{$dataref});
  my $binsz = 0;
  my $nbins = 0;
  if (defined($nbinsparam) && $nbinsparam ne "" && $nbinsparam != 0) {
        $nbins=$nbinsparam;
        ($min,$max,$nbins) = pretty($min,$max,$nbins);
        $binsz=($max-$min)/$nbins;
  } else {
    if ($sd > 0) {
      $binsz = (3.5*$sd*($length**(-1/3)));
    } else {
      $binsz = 0;
    }
    #ok... so now we have the binsz. Get the number of bins.
    $nbins = POSIX::ceil(($max-$min)/$binsz) unless $binsz ==0;
    $nbins = 1 if $nbins==0;
    ($min,$max,$nbins) = pretty($min,$max,$nbins);
    $binsz=($max-$min)/$nbins;
  }
  my $j=0;
  my $bins={};
  for my $bin (seq($min,$max,$binsz)) {
      my $ct=0;
      for(;$j<@vals;$j++) {
        if ($vals[$j] <= $bin) {
          $ct++;
        } else {
          last;
        }
      }
      my $binkey=$bin;
        if ($binkey >= 1 || $binkey == 0 || $binkey <=-1) {
          $binkey=sprintf("%0.1f",$binkey);
        } else {
          $binkey=sprintf("%0.2f",$binkey);
        }
      $bins->{$binkey}=$ct;
  }
  return $bins;
}

sub stdev {
  #find the std dev... odd, really, since the dist may not be normal. Oh well. :)
  my $dataref = shift;
  if (@{$dataref}==0) {
    return 0;
  }
  my $sum=0;
  foreach my $datum (@{$dataref}) {
        $sum+=$datum;
  }
  my $avg = $sum/@{$dataref};
  my $num=0;
  foreach my $datum (@{$dataref}) {
    $num+=($datum-$avg)**2;
  }
  return sqrt($num/(@{$dataref}-1));
}

sub hist_defaults {
  my($x_label,$y_label,$title,$x_label_position) = @_;
  unless(defined($x_label)) {
    $x_label="Expression";
  }
  unless(defined($y_label)) {
    $y_label="Counts";
  }
  unless(defined($title)) {
    $title="Expression histogram for ruleset";
  }
  unless(defined($x_label_position)) {
    $x_label_position="0.5";
  }
  return ($x_label,$y_label,$title,$x_label_position);
}

#generate a portable network graphics (png) format 
#histogram. Requires GD, GD::Text, GD::Graph::bars, and
#GD::Graph::colour. 
#Arguments: 
#1) x_label - label of the x-axis; optional unless you want parameters after it.
#2) y_label - label of the y-axis; optional unless you want parameters after it.
#3) title - title of the histogram; optional unless you want parameters after it
#4) x_label_position - position of the x-label (ala GD::Graph label formatting:
#   0=> left justified, 1 => right justified, 0.5 => centered, etc.)
#5) user-desired # of bins; optional (default: determine # of bins 
#   from data using scott's method)
sub generate_png_hist {
  my ($self,$x_label,$y_label,$title,$x_label_position) = @_;
  ($x_label,$y_label,$title,$x_label_position) = 
    hist_defaults($x_label,$y_label,$title,$x_label_position);
  unless(defined($self->file)) {
    die "Cannot generate png histogram without a file";
  }
  my $file = $self->file;
  my $bins = $self->hist_bins($self->nbins);
  my @x = sort {$a<=>$b} keys(%{$bins});
  my @y = map {$bins->{$_}} @x;
  #Most users won't want a png histogram; simple text will normally do,
  #so don't mandate the dependence on GD modules unless the user 
  #specifically wants something graphic.
  require GD;
  require GD::Text;
  require GD::Graph::bars;
  require GD::Graph::colour;
  my $graph = new GD::Graph::bars(640,480);
  $graph->set_title_font(GD::Font->Giant,24);
  $graph->set_x_label_font(GD::Font->Giant,14);
  $graph->set_y_label_font(GD::Font->Giant,14);
  $graph->set('x_label' => $x_label,
              'y_label' => $y_label,
              'title'   => $title,
              'x_label_position' => $x_label_position,
              ) or warn $graph->error;
  open(PNG,">$file");
  print PNG $graph->plot([\@x,\@y])->png;
  close(PNG);
}

sub generate_ascii_hist {
  my ($self,$orientation) =@_;
  unless(defined($orientation)) {
    $orientation=$HORIZ;
  }
  my $bins = $self->hist_bins($self->nbins);
  my @x = sort {$a<=>$b} keys(%{$bins});
  #y will be sorted in order of increasing x....
  #ie, won't look sorted unless you correlate to x.
  my @y = map {$bins->{$_}} @x;

  if($orientation == $HORIZ) {
    $self->generate_ascii_hist_horiz(\@x,\@y);
  } else {
#    $self->generate_ascii_hist_vert(\@x,\@y);
    die("Vertical ascii histograms are currently unimplemented. Use generate_png_hist for a vertical representation");
  }
}

sub generate_ascii_hist_horiz {
  my ($self, $labels,$counts) = @_;
  my @x=@{$labels};
  my @y=@{$counts};
  #determine an "optimal" width and precision for the keys.
  my ($width,$prec);
  my $max = $x[-1];
  my $min = $x[0];
  
  my ($pow1,$pow2);
  #can't take the log of 0... handle specially...
  if ($max == 0) {
    $pow1=1;
  } else {
    #
    $pow1=log(abs($max))/log(10);
  }
  if ($min == 0) {
    $pow2=1;
  } else {
    $pow2=log(abs($min))/log(10);
  }
  $width = int(max($pow1,$pow2))+1;
  if ($pow1 < 0 || $pow2 < 0) {
    $width+=4;
    $prec=3;
  } else {
    $prec=0;
  }
  if ($max < 0 || $min < 0) {
    $width+=1;
  }
  #need to provide some sort of scaling, too...
  #consider a screen width to be 80.  the -2 is for the space and paren. b/n
  #the label and the histogram row.
  #take screenwidth-width-1. That's our available screen real estate.
  #first check if we really need scaling...
  my $screenspace = 80-$width-2;
  my $maxcount = max(@y);
  my $divfactor=1;
  my $tmpmaxcount = $maxcount;
  while($tmpmaxcount > $screenspace) {
    $divfactor++;
    $tmpmaxcount = $maxcount/$divfactor;
  }
  my $fh;
  if (defined($self->file)) {
    open($fh,">".$self->file);
  } else {
    $fh=*STDOUT{IO};
  }
  for (my $i=0;$i<@x; $i++) {
    printf $fh ("%*.*f) ",$width,$prec,$x[$i]);
    my $ct = int($y[$i]/$divfactor);
    print $fh ("#"x$ct);
    print $fh ("\n");
  }
}

1;
