# Supplementary material for: A cis-regulatory logic simulator
Source: BMC Bioinformatics. 2007 Jul 27;8:272. doi: 10.1186/1471-2105-8-272 (PMC2375358; doi:10.1186/1471-2105-8-272)
Supplement: Additional file 5 — Relos Source Code. A compressed archive (zip) containing the perl source for running Relos, the xml document-type definitions (DTD) which define simulation files, example simulation files, the README, and the source license (GPL). [file 1471-2105-8-272-S5.zip › relos/lib/relos/core/Rule.pm]

package relos::core::Rule;

use Class::Struct;
use relos::core::Analyzer;
use relos::core::Precludes;
use relos::core::Condition;
use relos::core::Exclusion;
use overload q("") => "as_string";

struct relos::core::Rule => {
  analyzer => 'relos::core::Analyzer',
  name => '$',
  output => '$',
  conditions => '@',
  elements => '@',
  precludes => 'relos::core::Precludes',
  exclusions => '@',
  operation => '$',
};

use strict;

sub as_string {
  my $self = shift;
  my $ret = "Rule: ".$self->name."\n";
  $ret.="Operation: ".$self->operation."\n";
  $ret.="\tOutput:".$self->output."\n";
  $ret.="\tPrecludes: ".$self->precludes."\n";
  $ret.="\tAnalyzer: ".$self->analyzer."\n";
  $ret.="\tElements: ";
  foreach my $el (@{$self->elements}) {
    $ret.=$el->name." ";
  }
  $ret.="\n\tConditions:\n";
  foreach my $cond (@{$self->conditions}) {
    $ret.="\t\t".$cond."\n";
  }
  $ret.="\tExclusions:\n";
  foreach my $exc (@{$self->exclusions}) {
    $ret.="\t\t".$exc."\n";
  }
  return $ret;

}

sub init {
  my ($self, $node, $defaultanalyzer, $sim) = @_;
  $self->name($node->attribute('name'));
  if ($node->child('analyzer')) {
    my $analyzer = relos::core::Analyzer->new();
    $analyzer->init($node->child('analyzer'));
    $self->analyzer($analyzer);
  } else {
    $self->analyzer($defaultanalyzer);
  }
  my @els = split(/ /, $node->attribute('elements'));
  foreach my $name (@els) {
    my $el = $sim->element($name);
    if ($el) {
      push(@{$self->elements},$el);
    } else {
      die "$name is not a valid cis-element for use in rule elements\n";
    }
  }

  if ($node->child('output')) {
    $self->output($node->child('output')->value);
  }

  my $prec = relos::core::Precludes->new();
  if ($node->child('precludes')) {
    $prec->init($node->child('precludes'));
  } else {
    $prec->init;
  }
  $self->precludes($prec);

  if ($node->child('condition')) {
    foreach my $cond ($node->children('condition')) {
      my $condition = relos::core::Condition->new();
      $condition->init($cond,$self,$sim);
      push(@{$self->conditions},$condition);
    }
  }
  
  if ($node->child('excludes')) {
    foreach my $exc ($node->children('excludes')) {
      my $exclusion = relos::core::Exclusion->new();
      $exclusion->init($exc,$self,$sim);
      push(@{$self->exclusions},$exclusion);
    }
  } 
  if ($node->attribute('operation')) {
    $self->operation($node->attribute('operation'));
  } else {
    $self->operation("add");
  }
}

sub rulename {
  my $self = shift;
  return $self->name;
}

sub excludes {
  my ($self, $pel, $promoter) = @_;
  foreach my $exc (@{$self->exclusions}) {
     return 1 if $exc->excludes($pel,$promoter);
  }
}

#"affects" original promoter expression by exp_mod_amt.
#affect is determined by operation type. If add, then the
#exp_mod_amt is added to the original expression. If
#mult, then the original expression amount is multiplied
#by affect_expression. exp will exponentiate. replace will
#replace the original expression value with exp_mod_amt.
#truemult and trueexp are variations on mult and exp.
#Basically, mult does: (nmatches*output)*oldvalue
#truemult does: output^nmatches*oldvalue (ie, an "enhancer"
#that doubles expression would be truemult... with an output
#of two; 3 elements should double the expression 3 times...
#exp*output*output*output => exp*output^3. 
#trueexp is to exp what truemult is to mult.
sub affect_expression {
  my ($self,$exp_mod_amt,$original_exp) = @_;
  $original_exp=0 unless defined($original_exp);
  return $original_exp unless defined($exp_mod_amt);
  $self->operation("add") unless defined $self->operation;
  if ($self->operation eq "mult") {
    return $original_exp*$exp_mod_amt;
  } elsif ($self->operation eq "exp") {
    return $original_exp**$exp_mod_amt;
  } elsif ($self->operation eq "truemult") {
    my $nmatches = $exp_mod_amt/$self->output;
    $exp_mod_amt=$self->output**$nmatches;
    return $original_exp*$exp_mod_amt;
  } elsif ($self->operation eq "trueexp") {
    my $nmatches = $exp_mod_amt/$self->output;
    $exp_mod_amt = $self->output**$nmatches;
    return $original_exp**($exp_mod_amt);
  } elsif($self->operation eq "replace") {
    return $exp_mod_amt;
  } else {
    return $original_exp+$exp_mod_amt;
  }
}
1;
