# Supplementary material for: A cis-regulatory logic simulator
Source: BMC Bioinformatics. 2007 Jul 27;8:272. doi: 10.1186/1471-2105-8-272 (PMC2375358; doi:10.1186/1471-2105-8-272)
Supplement: Additional file 5 — Relos Source Code. A compressed archive (zip) containing the perl source for running Relos, the xml document-type definitions (DTD) which define simulation files, example simulation files, the README, and the source license (GPL). [file 1471-2105-8-272-S5.zip › relos/lib/relos/core/Condition.pm]

package relos::core::Condition;

use Class::Struct;
use overload qw("") => "as_string";

use relos::core::Context;
use relos::core::Simulation;
use Carp;

struct relos::core::Condition => {
   elements=>'@',
   sense=>'$',
   position=>'$',
   positions=>'%',
   contexts=>'@',
   elhash=>'%',
   multiuseok=>'$',
   intramultiuseok=>'$',
   rulename=>'$',
   sim => 'relos::core::Simulation',
   positions_parsed => '$',
};
use strict;

sub as_string {
  my $self = shift;
  my $ret = "Condition--\n";
  $ret.="\tElements: ";
  foreach my $el (@{$self->elements}) {
    $ret.=$el->name." ";
  }
  $ret.="\tsense: ".$self->string_sense."; position(s): ".$self->position."\n";
  $ret.="\tmultiuseok: ".$self->multiuseok."; intramultiuseok: ".$self->intramultiuseok."\n";
  $ret.="\tContexts:\n";
  foreach my $context (@{$self->contexts}) {
    $ret.="\t\t$context\n";
  }
  $ret.="\n";
  return $ret;
}

sub init {
  my ($self, $node, $parent, $sim) = @_;
  $self->rulename($parent->rulename);
  $self->sim($sim);
  if ($node->attribute('sense')) {
    $self->sense($self->parse_sense($node->attribute('sense')));
  } else {
    $self->sense('ignore');
  }
  if ($node->attribute('position')) {
    $self->position($node->attribute('position'));
    #parse it out.... later.
    $self->positions_parsed(0);
  } else {
    $self->position('ignore'); 
  }
  #oh, and elements. ;)
  if ($node->attribute('elements')) {
    $self->parse_elements($node->attribute('elements'), $sim);
  } else {
    $self->elements($parent->elements);
  }
  #and the context... :)
  if ($node->child('context')) {
    $self->handle_contexts($node, $sim);
  }
#in reality... I don't have to have the die block down there.
#We're using a validating xml parser, and the only valid values
#listed are true|false, so if it's not one of those, program
#execution would die before here. But... :) Call me paranoid... :)
  if ((my $val=$node->attribute('multiuseok'))) {
    if ($val eq "true") {
      $self->multiuseok(1);
    } elsif($val eq "false") {
      $self->multiuseok(0);
    } else {
      die $val." is not a valid value for multiuseok\n";
    }
  } else {
    $self->multiuseok(1);
  }

  if ((my $val=$node->attribute('intramultiuseok'))) {
    if ($val eq "true") {
      $self->intramultiuseok(1);
    } elsif($val eq "false") {
      $self->intramultiuseok(0);
    } else {
      die $val." is not a valid value for intramultiuseok\n";
    }
  } else {
    $self->intramultiuseok(1);
  }
  $self->init_elhash();

  return;
}

sub init_elhash {
  my $self = shift;
  #convert the elements to a hash for constant-time lookup later...
  foreach my $el (@{$self->elements}) {
    $self->elhash($el->name,$el);
  }
}

sub parse_sense {
  my ($self,$sense) = @_;
  return 1 if $sense eq "sense";
  return 0 if $sense eq "anti" or $sense eq "antisense";
  carp("$sense not recognized; ignoring sense for Condition:".$self."\n") unless $sense eq "ignore";
  return "ignore";
}

sub string_sense{
  my $self=shift;
  return $self->sense if $self->sense =~ /[a-zA-Z]+/;
  return "sense" if $self->sense == 1;
  return "antisense" if $self->sense ==0;
  return $self->sense;
}

sub parse_position {
  my $self = shift;
  my $position = $self->position;
  my $sim = $self->sim;
  if ($position eq "ignore") {
    $self->positions_parsed(1);
    return;
  }
  my @pos=split(/,/,$position);
  #cut out whitespace.
  map {s/ //g} @pos;
  #so, our goal here is to create a range... hrm...
  foreach my $p (@pos) {
    my $match = $p=~m/:/;
    my @range=split(/:/,$p);
    if(@range==1 && !$match) {
      $self->positions($range[0],1);
    } elsif (!defined($range[0]) || $range[0] eq "") {
      if(!defined($range[1]) || $range[1] eq "") {
        #um... position=":"? That's the same as ignoring
        #position altogether... it's saying any position.
        #which, of course, means that any other positions are bunk.
        #set to ignore and return.
        $self->position("ignore");
        $self->positions_parsed(1);
        return;
      }
      #then we're looking at range like 1 through x...
      for my $i (1..$range[1]) {
        $self->positions($i,1);
      }
    } elsif(!defined($range[1]) || $range[1] eq "") {
      #note that range[0] has already been tested, so the double unspecified case can be ignored here.
      for my $i ($range[0]..$sim->template_promoter->numelements) {
        $self->positions($i,1);
      }
    } else {
      for my $i ($range[0]..$range[1]) {
        $self->positions($i,1);
      }
    }
  }
  #ok... now have expanded all positions...
  $self->positions_parsed(1);
  return;
}

sub parse_elements {
  my ($self, $elements, $sim) = @_;
  my @els = split(/ /, $elements);
  #has to be a better way to look this stuff up than this. =/
  #oh well... for now... :)
  foreach my $name (@els) {
    my $found = 0;
    foreach my $el (@{$sim->elements}) {
      if ($el->name eq $name) {
        push(@{$self->elements},$el);
        $found=1;
        last;
      }
    }
    die "$name is not a valid cis-element for use in condition elements\n" unless $found;
  }
}

sub handle_contexts {
  my($self, $node, $sim) = @_;
  
  if ($node->child('context')) {
    foreach my $ctxt ($node->children('context')) {
      my $context = relos::core::Context->new();
      $context->init($ctxt,$self,$sim);
      push(@{$self->contexts},$context);
    }
  }
  return;
}

sub matches {
  my($self, $pelement, $promoter) = @_;
  #first check to make sure that we're one of the elements in question...
  die ("undefined promoter element!\n") unless defined $pelement;
  return 0 unless $self->elhash($pelement->name);
  return 0 unless $self->sense eq "ignore" or $self->sense == $pelement->sense;
  #sense is either ignored or ok.
  $self->parse_position unless $self->positions_parsed;
  return 0 unless $self->position eq "ignore" or (defined($self->positions($pelement->position)) and $self->positions($pelement->position)==1);
  return 0 unless $self->multiuseok or not $pelement->used;
  #position is either ignored or ok; so is "use". Check the contexts. Note that contexts are anded together.
  #and also note the shortcutting that's going on here... as soon as a mismatched context is found,
  #we do what we have to. :)
  return 0 unless ($self->intramultiuseok or not $pelement->usedby($self->rulename));
  foreach my $ctxt (@{$self->contexts}) {
    return 0 unless $ctxt->matches($pelement, $promoter);
  }
  $pelement->used(1);
  $pelement->usedby($self->rulename,1);
  return 1;
}


1;
