# Supplementary material for: A cis-regulatory logic simulator
Source: BMC Bioinformatics. 2007 Jul 27;8:272. doi: 10.1186/1471-2105-8-272 (PMC2375358; doi:10.1186/1471-2105-8-272)
Supplement: Additional file 5 — Relos Source Code. A compressed archive (zip) containing the perl source for running Relos, the xml document-type definitions (DTD) which define simulation files, example simulation files, the README, and the source license (GPL). [file 1471-2105-8-272-S5.zip › relos/lib/relos/core/SmallMolecule.pm]

package relos::core::SmallMolecule;

use Class::Struct;
use relos::core::Concentration;
use overload qw("") => "as_string";

struct relos::core::SmallMolecule => {
   name => '$',
   concentration => 'relos::core::Concentration',
};

use strict;

sub as_string {
  my $self = shift;
  my $string = "Name: ".$self->name."; Concentration: ".$self->concentration;
  return $string;
}

sub init {
  my $self = shift;
  my $node = shift;
  $self->name($node->attribute('name'));
  my $conc = relos::core::Concentration->new();
  $conc->limitingused(0);
  $node = $node->child('concentration');
  if ($node->child('limiting')) {
    if ($node->child('limiting')->attribute('value')) {
      if ($node->child('limiting')->attribute('value') eq "false") {
        $conc->limiting(0);
      } else {
        $conc->limiting(1);
      }
      $conc->limitingused(1);
    }
  }
  unless ($conc->limitingused) {
    if ($node->child('amount') && defined($node->child('amount')->value)) {
      $conc->amount($node->child('amount')->value);
    } else {
      die "concentration limiting not specified and no amount specified for small molecule: ".$self->name;
    }
    if ($node->child('units') && $node->child('units')->value) {
      $conc->units($node->child('units')->value);
    } else {
      die "concentration limiting not specified and no units specified for small molecule: ".$self->name;
    }
  }
  $self->concentration($conc);
}
1;
