# Supplementary material for: A cis-regulatory logic simulator
Source: BMC Bioinformatics. 2007 Jul 27;8:272. doi: 10.1186/1471-2105-8-272 (PMC2375358; doi:10.1186/1471-2105-8-272)
Supplement: Additional file 5 — Relos Source Code. A compressed archive (zip) containing the perl source for running Relos, the xml document-type definitions (DTD) which define simulation files, example simulation files, the README, and the source license (GPL). [file 1471-2105-8-272-S5.zip › relos/lib/relos/core/Context.pm]

package relos::core::Context;

use Class::Struct;
use relos::core::Condition;
use relos::core::Simulation;

use overload qw("") => "as_string";

struct relos::core::Context => {
  element => 'relos::core::CisElement',
  min     => '$',
  max     => '$',
  distance => '$',
  distances => '%',
  multiuseok => '$',
  intramultiuseok => '$',
  parent => 'relos::core::Condition',
  distances_parsed => '$',
  sim => 'relos::core::Simulation',
  sense=>'$',
};

use strict;

sub as_string {
  my $self = shift;
  my $ret = "Context-- Element: ".$self->element." Distance:".$self->distance;
  return $ret;
}

sub init {
  my ($self, $node, $condition,$sim) = @_;
  my $found=0;
  $self->parent($condition);
  $self->sim($sim);
  $self->element($sim->element($node->attribute('element')));
  if ($node->attribute('distance')) {
    $self->distance($node->attribute('distance'));
    #defer parsing until later. This is necessary
    #for handling situations where the promoters are loaded externally
    #rather than generated.
    #note: this is a bit of a hack solution, particularly since it adds
    #a set of condition checks in the bowels of an ugly loop; it would
    #be better to do all initialization before the loop.
    #But that's something we can fix later.
    $self->distances_parsed(0);
  } else {
    $self->distance('ignore');
  }
  if ((my $val=$node->attribute('multiuseok'))) {
    if ($val eq "true") {
      $self->multiuseok(1);
    } elsif($val eq "false") {
      $self->multiuseok(0);
    } else {
      die $val." is not a valid value for multiuseok\n";
    }
  } else {
    $self->multiuseok(1);
  }

  if ((my $val=$node->attribute('intramultiuseok'))) {
    if ($val eq "true") {
      $self->intramultiuseok(1);
    } elsif($val eq "false") {
      $self->intramultiuseok(0);
    } else {
      die $val." is not a valid value for intramultiuseok\n";
    }
  } else {
    $self->intramultiuseok(1);
  }
  if ((my $val=$node->attribute('sense'))) {
    if ($val eq "sense") { 
      $self->sense(1);
    } elsif ($val eq "anti") {
      $self->sense(0);
    } else {
      $self->sense("ignore");
    }
  } else {
    $self->sense("ignore");
  }
  if ((my $val=$node->attribute("min"))) {
    $self->min($val);
  } else {
    $self->min(1);
  }
  if ((my $val=$node->attribute("max"))) {
    $self->max($val);
  } else {
    $self->max(-1);
  }
}

sub parse_distance {
  my $self = shift;
  if ($self->distance eq "ignore") {
    $self->distances("any",1);
  }
  for my $rng (split(/ *, */, $self->distance)) {
    if ($rng =~ m/:/) {
      my @vals = split(/:/,$rng);
      if (!defined($vals[0]) or $vals[0] eq "") {
        if (!defined($vals[1]) or $vals[1] eq "") {
          #same as ignore...
          $self->distance("ignore");
          $self->distances("any",1);
          return;
        }
        #otherwise, we're going from - infinity all the way through
        #plus rng... so... um... hrm. Grab the simulation, look for # promoters.
#nope... don't do that (above/below).
#This is a range which says: "anywhere upstream of position x". So... :)
#here's the interesting thing about this one... if there is a single "upstream" 
##defined, there won't be multiple upstreams defined. (Or, shouldn't be... we can
#explicitly check for that to get handle user error). Here's why: Suppose you do
#distance=":-3,:5. The :5 incorporates everything that the :-3 does, and more.
#note that the second half of the condition (self->distances("upstream") > $vals[1])
#is handling the case of :-3 vs. :5. 
        unless (defined($self->distances("upstream")) 
                and $self->distances("upstream") > $vals[1]) {
            $self->distances("upstream",$vals[1]);
        }
      } elsif (!defined($vals[1]) or $vals[1] eq "") {
#this is everything downstream of $vals[0].
#we look for the min $vals[0] as the counterpart to looking for the max for the 
#upstream.
        unless (defined($self->distances("downstream"))
            and $self->distances("downstream") < $vals[0]) {
          $self->distances("downstream",$vals[0]);
        }
      } else { #vals[0] and vals[1] defined.
        #ok... hm.
        for my $i ($vals[0]..$vals[1]) {
          $self->distances($i,1);
        }
      }
    } else {
      $self->distances($rng,1);
    }
  }
#ok... I know that "in_range" checks for diff==0. And that's good. And that will
#stay. But... I'm a little paranoid on this one. So...
  if (defined($self->distances(0))) {
    delete($self->distances->{0});
  }
  $self->distances_parsed(1);
}

sub elements_in_range {
  my ($self, $promoter,$pelement) = @_;
  $self->parse_distance unless $self->distances_parsed;
  if (defined($self->distances("any"))) {
    return @{$promoter->pelements};
  }
  my @ret;
  my $numels = @{$promoter->pelements};
  my $pidx = $numels - $pelement->position;
  foreach my $dist (keys(%{$self->distances})) {
    my $end = $numels-1;
    my $start = 0;
    if ($dist eq "downstream") {
      $start = $pidx + $self->distances($dist);
      if ($start < 0) {
        $start = 0;
      }elsif($start > $end) {
        #if start > $end, then we're looking for something off the end of 
        #the promoter as the left end of our range... so ignore.
        next;
      }
      push(@ret, sel_els($start,$end,$pidx,$promoter));
    } elsif ($dist eq "upstream") {
      $start = 0;
      $end = $pidx + $self->distances($dist);
      if ($end < $start) {
        next;
      }elsif ($end > $numels-1) {
        $end = $numels-1;
      }
      push(@ret,sel_els($start,$end,$pidx,$promoter));
    } else {
      #no worries about including the element here b/c we know
      #that the distance parsing stuff explicitly removes 
      #elements of distance 0...
      my $idx = $pidx+$dist;
      push(@ret, $promoter->pelements($idx)) if $idx >=0 && $idx < $numels;
    }
  }
  return @ret;
}

sub sel_els {
  my ($start, $end, $pidx, $promoter) = @_;
#ok... be /very/ careful here... we now know that start is < pidx,
#and that if start is < pidx, pidx isn't 0, b/c to be < 0, start would
#be neg, and would've been set to 0... so... if start < pidx, then pidx != 0.
#but... pidx could be end. heh. 
      my @ret;
      if ($start < $pidx) {
        #ok... so pidx-1 is safe b/c we know that pidx > 0.
        push(@ret, @{$promoter->pelements}[$start..($pidx-1)]);
        #but the pidx+1 might not be safe. So...
        #if $pidx == end, scrap it... otherwise it's fine.
        push(@ret,@{$promoter->pelements}[($pidx+1)..$end]) unless $pidx==$end;
      } elsif ($start == $pidx) {
        #then we don't care about anything left of pidx, only to the right.
        #and as long as pidx is < end, we're happy.
        push (@ret, @{$promoter->pelements}[($pidx+1)..$end]) if $pidx < $end;
      } else {
        #ok... so... pidx < start. Yay. start to end is fine. Already handled
        #case of start > end. 
        push(@ret, @{$promoter->pelements}[$start..$end]);
      }
      return @ret;
}

sub matches {
  my ($self, $pelement, $promoter) = @_;
  #ok... so... on average, this seems like a silly thing.
  #why? Oh, b/c it O(L), worst case. That's fine, except that
  #we have another O(L), giving us OL^2. In fact, often, the 
  #distance is going to be a single number, which means that
  #we can (potentially) make this a constant time op.
  #so... here's what we do. :)
  my @pels = $self->elements_in_range($promoter,$pelement);
  my $ct=0;
  $self->max(-1) unless defined $self->max;
  $self->min(1) unless defined $self->min;
  my $max = $self->max;
  my $matches={};
  foreach my $pel (@pels) {
    if ($pel->name eq $self->element->name) {
      if ( ($self->multiuseok or not $pel->used)
          && ($self->intramultiuseok 
              or not $pel->usedby($self->parent->rulename))
          && ($self->sense eq "ignore" or $self->sense == $pelement->sense)) {
        $matches->{$pel->position}=$pel;
        $ct++;
        if ($ct >= $self->min) {
          #max < 0 implies we don't care about the max
          #but it also means that we now must check every position
          #in the range. *grumble*
          #unless, of course, we're beyond the max...
          if ($max < 0 || $ct > $max) {
            last;
          }
        }
      }
    }
  }
  #ok... dbl check max, min, and ct...
  if ($ct >=$self->min && ($self->max < 0 || $ct <= $self->max)) {
        foreach my $key (keys(%{$matches})) {
                my $pel = $matches->{$key};
                $pel->used(1);
                $pel->usedby($self->parent->rulename,1);
        }
        return 1;
  }
  return 0;
}
1;
