# Supplementary material for: A cis-regulatory logic simulator
Source: BMC Bioinformatics. 2007 Jul 27;8:272. doi: 10.1186/1471-2105-8-272 (PMC2375358; doi:10.1186/1471-2105-8-272)
Supplement: Additional file 5 — Relos Source Code. A compressed archive (zip) containing the perl source for running Relos, the xml document-type definitions (DTD) which define simulation files, example simulation files, the README, and the source license (GPL). [file 1471-2105-8-272-S5.zip › relos/lib/relos/analyzers/Binary.pm]

package relos::analyzers::Binary;

use Class::Struct;

#Analyzer which uses the default analyzer rules to determine the number of "matches" in a promoter, but only cares if there is or is not at least one match to
#the rule. That is, expression output will be affected by "output" amount if
#there is one or more matches.
#Arguments: none.

struct relos::analyzers::Binary=> {
};

sub analyze {
  my($self, $rule, $promoter, $sim, $parent)=@_;
  $nummatches = $parent->num_matches($rule,$promoter,$sim);
  return ($nummatches>0);
}
1;
