# Supplementary material for: A cis-regulatory logic simulator
Source: BMC Bioinformatics. 2007 Jul 27;8:272. doi: 10.1186/1471-2105-8-272 (PMC2375358; doi:10.1186/1471-2105-8-272)
Supplement: Additional file 5 — Relos Source Code. A compressed archive (zip) containing the perl source for running Relos, the xml document-type definitions (DTD) which define simulation files, example simulation files, the README, and the source license (GPL). [file 1471-2105-8-272-S5.zip › relos/lib/relos/analyzers/UnscaledNoise.pm]

package relos::analyzers::UnscaledNoise;

use Class::Struct;

#Analyzer used to add vixed noise to data.  By default, 
#relos uses a "scaled noise" model for adding gaussian noise
#to the data.  This analyzer can be used instead to add a fixed
#level of noise.  It will select a 
#Arguments: 
#  mu and sigma, the standard gaussian parameters, defaulting to 0 and 1, 
#  respectively.
#  This rule should be last (unless you're also using SigmoidalTransform, in which case
#  this rule can be last or second to last, depending on whether you want noise added 
#  before or after the transformation).  
#  Be sure that no rules preclude this one.  Either explicitly specify which rules to preclude, 
#  or if you want to preclude all other rules, just add except="name_of_noise_rule".
#  For example:
#  <rule name="A">
#    ...
#    <precludes except="noise"/>
#  </rule>
#  ...
#  <rule name="noise">
#    <!-- use the default amount of noise... -->
#    <analyzer module="relos::analyzers::UnscaledNoise"/>
#  </rule>

struct relos::analyzers::UnscaledNoise=> {
    sigma=>'$',
    mu=>'$',
    dist=>'Statistics::Distrib::Normal',
};


sub analyze {
  my($self, $rule, $promoter, $sim, $parent)=@_;
  unless (defined($self->dist)) {
      my ($mu, $sigma) = ($self->mu, $self->sigma);
      $mu = 0 unless defined($mu);
      $sigma = 1 unless defined($sigma);
      $self->dist(new Statistics::Distrib::Normal("mu"=>$mu,"sigma"=>$sigma));
  }
  return ($self->dist->rand,1);
}
1;
