# Supplementary material for: A cis-regulatory logic simulator
Source: BMC Bioinformatics. 2007 Jul 27;8:272. doi: 10.1186/1471-2105-8-272 (PMC2375358; doi:10.1186/1471-2105-8-272)
Supplement: Additional file 5 — Relos Source Code. A compressed archive (zip) containing the perl source for running Relos, the xml document-type definitions (DTD) which define simulation files, example simulation files, the README, and the source license (GPL). [file 1471-2105-8-272-S5.zip › relos/lib/relos/analyzers/Equation.pm]

package relos::analyzers::Equation;

use Class::Struct;
use Math::Symbolic;

#Analyzer which uses the default analyzer rules to determine the number of "matches" in a promoter, but then
#plugs the # of matches into a user-supplied function to determine the expression value.
#Arguments:
#equation: The function used to determine expressioin
#Example:
#<analyzer module="Equation">
#  <argument name="equation" value="m^2"/>
#</analyzer>
#Now, the # of times a function matches a given promoter will be plugged into the m^2 equation for m.
#Notes: The /only/ variable allowed in the equation is the "matchvariable". This variablee can be whatever
#you want, be it x, y, z, m, alpha, etc. But there can only be one variable, and that variable is taken to
#be the # of times a promoter matched the rule.
struct relos::analyzers::Equation => {
  'equation'=>'$',
  'parsed'=>'$',
  'tree'=>'$',
  'cmpl_eqn'=>'$',
};

sub analyze {
  my($self, $rule, $promoter, $sim, $parent)=@_;
  die "Need equation" unless defined($self->equation);
  $nummatches = $parent->num_matches($rule,$promoter,$sim);
  $chng = $self->determine_expression($nummatches);
  return ($chng,($nummatches>0||$chng>0));
}

sub determine_expression {
  my ($self, $nummatches) = @_;
  unless ($self->parsed) {
    $self->tree(Math::Symbolic->parse_from_string($self->equation));
    ($sub) = Math::Symbolic::Compiler->compile($self->tree);
    $self->cmpl_eqn($sub);
    $self->parsed(1);
  }
  return $self->cmpl_eqn->($nummatches);
}
1;
