# Supplementary material for: A cis-regulatory logic simulator
Source: BMC Bioinformatics. 2007 Jul 27;8:272. doi: 10.1186/1471-2105-8-272 (PMC2375358; doi:10.1186/1471-2105-8-272)
Supplement: Additional file 5 — Relos Source Code. A compressed archive (zip) containing the perl source for running Relos, the xml document-type definitions (DTD) which define simulation files, example simulation files, the README, and the source license (GPL). [file 1471-2105-8-272-S5.zip › relos/lib/relos/analyzers/SigmoidalTransform.pm]

package relos::analyzers::SigmoidalTransform;

use Class::Struct;

#Analyzer used to transform data.
#Transforms based on:
#delta/(1+exp(-alpha*(x-gamma)))^beta
#where alpha, beta, delta, and gamma are 
#adjustable parameters and x is the original expression value.
#alpha, beta, delta, and gamma may all be omitted. Their 
#defaults are:
#alpha - 0.1
#beta - 1
#gamma - 50
#delta - 1
#
#To use this analyzer, place a rule like the following after all other rules
#(omitting arguments):
#<rule name="transform" operation="replace">
#  <analyzer module="relos::analyzers::SigmoidalTransform"/>
#</rule>
#
#or (with arguments):
#<rule name="transform" operation="replace">
#  <analyzer module="relos::analyzers::SigmoidalTransform">
#    <argument name="delta" value="100"/>
#  </analyzer>
#</rule>

struct relos::analyzers::SigmoidalTransform=> {
  alpha=>'$',
  beta=>'$',
  gamma=>'$',
  delta=>'$',
};

#note that this code is a bit longer than bare-bones for the sake of being generic/reusable.
#You could easily write this in one line like:
#sub analyzer { return (1/(1+exp(-0.1*(@_[2]->expression()-50)))**beta,1); }
#so that your entire analyzer module would consist of:
#package MyAnalyzer;
#sub analyzer { return (1/(1+exp(-0.1*(@_[2]->expression()-50)))**beta,1); }
#1;
#but, we add the generic parameters and parameter checking. 
sub analyze {
  my($self, $rule, $promoter, $sim, $parent)=@_;
  my $exp = $promoter->expression();
  my ($alpha,$beta,$gamma,$delta) = ($self->alpha,$self->beta,$self->gamma,$self->delta);
  $alpha = 0.1 unless defined($alpha);
  $beta = 1 unless defined($beta);
  $gamma = 50 unless defined($gamma);
  $delta = 1 unless defined($delta);
  return ($delta/(1+exp(-$alpha*($exp-$gamma)))**$beta,1);
}
1;
