# Supplementary material for: A cis-regulatory logic simulator
Source: BMC Bioinformatics. 2007 Jul 27;8:272. doi: 10.1186/1471-2105-8-272 (PMC2375358; doi:10.1186/1471-2105-8-272)
Supplement: Additional file 5 — Relos Source Code. A compressed archive (zip) containing the perl source for running Relos, the xml document-type definitions (DTD) which define simulation files, example simulation files, the README, and the source license (GPL). [file 1471-2105-8-272-S5.zip › relos/lib/relos/analyzers/Regex.pm]

package relos::analyzers::Regex;

use Class::Struct;
struct relos::analyzers::Regex => {
  'regex'=>'$',
  'ignoresense'=>'$',
};

use strict;

#This package defines a "regular expression" analyzer.
#possible arguments:
#  regex: A regular expression representing the desired
#              promoter to be matched. Should use the cis-element
#              names to do the matching, not the sequences.
#              So, if you had elements A, B, and C, you could
#              do something like: 
#              <argument name="regex" value="^[^A]*CAB[^B]*$"/>
#         regex is a mandatory argument.
#  ignoresense: Either true or false (acceptable values: true, false, 1, 0). 
#               If true, the promoter string to compare
#               against the regex will be the concatenation of the names of
#               the individual elements (like: ABAABCB). If false, it will be
#               the concatenation of the elements and their senses, where a 
#               space( ) is sense and an apostrophe (') is antisene (like: 
#               A B'A'A B C'B ). The supplied regex pattern should therefore 
#               take into account the sense of the promoter elements in 
#               question. You can choose to ignore some and pay attention to 
#               others by using a pattern such as: (A.B ) which would match a 
#               sense or antisense A followed by a sense B. 
#               ignoresense is optional, and defaults to true (1).
#The regex analyzer ignores conditions and exclusions, considering the regex to 
# be the entire condition on which the parsing is to be based.  In the rules 
#file, a regex analyzer entry should be given an "output"; the analyzer returns 
#the # of matches, which is multiplied by the output. 


sub analyze {
#note that we could get at the default analyzer here if we wanted by adding $parent after $sim. But the Regex doesn't need it.
  my($self, $rule, $promoter, $sim)=@_;
  die "Need regex" unless defined($self->regex);
  $self->ignoresense(1) unless defined $self->ignoresense;
  if ($self->ignoresense eq "true" or $self->ignoresense eq "1") {
    $self->ignoresense(1);
  } elsif ($self->ignoresense eq "false" or $self->ignoresense eq "0") {
    $self->ignoresense(0);
  } else {
    die $self->ignoresense." is not a valid value for ignoresense.";
  }
#the regex parser doesn't like the object referencing stuff too much; 
#assigning to a simple variable makes life easier.
  my $exp = $self->regex;
#ok... now for the fun stuff...
  my $string = $self->element_names($promoter);
  my (@tmp, $num);
  $num = (@tmp=($string=~/$exp/g));
  return $num;
}

sub element_names {
  my ($self, $promoter) = @_;
  if ($self->ignoresense) {
    my $seq="";
    map { $seq.=$_->name()} @{$promoter->pelements};
    return $seq;
  } else {
    return "$promoter";
  }
}
1;
