# Supplementary material for: A cis-regulatory logic simulator
Source: BMC Bioinformatics. 2007 Jul 27;8:272. doi: 10.1186/1471-2105-8-272 (PMC2375358; doi:10.1186/1471-2105-8-272)
Supplement: Additional file 5 — Relos Source Code. A compressed archive (zip) containing the perl source for running Relos, the xml document-type definitions (DTD) which define simulation files, example simulation files, the README, and the source license (GPL). [file 1471-2105-8-272-S5.zip › relos/lib/relos/analyzers/Hill.pm]

package relos::analyzers::Hill;

use Class::Struct;

#analyzer for running a hill function.
#useful for when Math::Symbolic (necessary for equation analyzer)
#is unavailable... 
#Arguments:
#  scale: the amount by which to scale the transformation
#  n: The exponential parameter
#  theta: denominator add term
#final expression change looks like:
# scale*(nummatches^n/(nummatches^n+theta^n))

struct relos::analyzers::Hill=> {
  'scale'=>'$',
  'n'=>'$',
  'theta'=>'$',
};

sub analyze {
  my($self, $rule, $promoter, $sim, $parent)=@_;
  $self->scale(1) unless defined $self->scale;
  $self->n(1) unless defined $self->n;
  $self->theta(1) unless defined $self->theta;
  $nummatches = $parent->num_matches($rule,$promoter,$sim);
  $chng = $self->determine_expression($nummatches);
  return ($chng,($nummatches>0||$chng>0));
}

sub determine_expression {
  my ($self, $nummatches) = @_;
  my ($n,$theta,$scale) = 
    ($self->n,$self->theta,$self->scale);
  my $ret = $scale*($nummatches**$n/($theta**$n+$nummatches**$n));
  return $ret;
}
1;
