# Supplementary material for: A cis-regulatory logic simulator
Source: BMC Bioinformatics. 2007 Jul 27;8:272. doi: 10.1186/1471-2105-8-272 (PMC2375358; doi:10.1186/1471-2105-8-272)
Supplement: Additional file 5 — Relos Source Code. A compressed archive (zip) containing the perl source for running Relos, the xml document-type definitions (DTD) which define simulation files, example simulation files, the README, and the source license (GPL). [file 1471-2105-8-272-S5.zip › relos/lib/relos/analyzers/AndConditions.pm]

package relos::analyzers::AndConditions;

use Class::Struct relos::analyzers::AndConditions=>{'mode'=>'$'};
use strict;

sub analyze {
    my($self,$rule,$promoter,$sim,$parent)=@_;
    $self->mode("binary") unless defined $self->mode;
    if (scalar(@{$rule->conditions})) {
        return $self->num_matches($rule,$promoter,$sim,$parent);
    } else {
        return $self->simple_scan($rule,$promoter);
    }
}

sub simple_scan {
  my($self, $rule, $promoter) = @_;
  #just go through and look for the # of matches to the various elements...
  #actually... let's make a hash of the elements once... like so:
  my %hash;
  foreach my $el (@{$rule->elements}) {
    $hash{$el->name}=0;
  }
  foreach my $pelement (@{$promoter->pelements}) {
    $hash{$pelement->name}++ if $hash{$pelement->name} and not $rule->excludes($pelement, $promoter);
  }
  return $self->determine_count(scalar(keys(%hash)),values(%hash));
}

sub num_matches {
  my ($self, $rule, $promoter, $sim,$parent) = @_;
  my $matches=0; 
  #ok... do this the other way around. Didn't matter for or. :)
  #Matters a whole lot for and... :)
  #turns out that we need to match every condition... and them together...
  #but we need to make sure that we don't have to match every condition at 
  #every element... so, in reality, this is an "And + Or" operation, not just and...
  #but if you look at it in the rules file, calling it and makes a lot more sense...
  #note that this means that a promoter will only ever have 0 or 1 matches
  #using this analyzer... is that true???? well, by the default modus operandi
  #I was thinking of, yes... but... should it be? 
  #probably? How do you and together multiple matches?
  #suppose condition 1 matches 3 times.
  #And condition 2 matches 0 times... that's obviously a 0.
  #But suppose condition 1 matches 3 times, and condition 2 matches 3 times...
  #probably fair to call that a total of 3 matches.
  #But what if condition 1 matches 3 times, and condition 2 matches 1 time?
  #Is that 1 match? Or 3? Here's where mode comes into play... :)
  my @matches=();
  foreach my $pelement (@{$promoter->pelements}) {
      if ($rule->excludes($pelement,$promoter)) {
          next;
      }
      my $i=0;
      foreach my $condition (@{$rule->conditions}) {
          if($condition->matches($pelement,$promoter)) {
              if (defined($matches[$i])) {
                  $matches[$i]++;
              } else {
                  $matches[$i]=1;
              }
          }
          $i++;
      }
  }
  return $self->determine_count(scalar(@{$rule->conditions}),@matches);
}

sub determine_count {
  my $self = shift;
  my $count = shift;
  if (@_<$count) {
      #means we have an unmatched condition, for sure...
      return 0;
  }
  my $value;
  my $matches=0;
  if ($self->mode eq "binary") {
      foreach $value (@_) {
          return 0 unless $value > 0;
      }
      return 1;
  } elsif($self->mode eq "cross") {
      $matches=1;
      foreach $value (@_) {
          $matches*=$value;
      }
      return $matches;
  } elsif($self->mode eq "sum") {
      $matches=1;
      foreach $value (@_) {
          if ($value == 0) {
              return 0;
          }
          $matches+=$value;
      }
      return $matches;
  } elsif($self->mode eq "min") {
      my $min = -1;
      foreach $value (@_) {
          if ($min == -1 || $value < $min) {
              $min = $value;
          }
      }
      return $min;#this is ok; if first or any element is 0, we get min=0...
  } elsif($self->mode eq "max") {
      my $max=0;
      foreach $value (@_) {
          if ($value ==0) { return 0; }
          if ($value > $max) { $max = $value; }
      }
      return $max;
  } else {
      die("Unknown mode: ",$self->mode,"\n");
  }
}

1;
