# Supplementary material for: A cis-regulatory logic simulator
Source: BMC Bioinformatics. 2007 Jul 27;8:272. doi: 10.1186/1471-2105-8-272 (PMC2375358; doi:10.1186/1471-2105-8-272)
Supplement: Additional file 5 — Relos Source Code. A compressed archive (zip) containing the perl source for running Relos, the xml document-type definitions (DTD) which define simulation files, example simulation files, the README, and the source license (GPL). [file 1471-2105-8-272-S5.zip › relos/bin/relos.pl]

#!/usr/bin/perl -w
use FindBin;
use lib File::Spec->catfile("$FindBin::Bin",File::Spec->updir(),"lib");
use relos::core::XMLTranslater;
use relos::core::Simulation;
use relos::core::Promoter;
use Getopt::Long;
use relos::info::Msg;

sub do_help() {
print <<EOF;
Usage: relos.pl [OPTIONS]
Options:
   Name         Type    Default         Explanation
===============================================================================
   rules        String  rules.xml       The simulation file to use.
   output       String  standard out    name of file to which simulation output 
                                        is written.
   promoters    String  none            A file containing a list of promoters 
                                        that relos should analyze with the 
                                        provided rules, instead of generating
                                        random promoters. The file should be in
                                        relos format unless the fasta flag is
                                        specified.
   fasta        flag    disabled        If specified, the promoters and 
                                        expression will be output in fasta 
                                        format.  (The expression will be part 
                                        of the fasta header line for the 
                                        promoter). 
   help         flag    disabled        display this help message and exit.
   hist         String  none            hist tells relos to generate a histogram
              (optional)                of the expression results. If specified
                                        with no value (--hist), an ascii 
                                        histogram will be printed to stdout. If
                                        a value is specified, it is assumed to
                                        be a filename.  If the last four
                                        characters in the filename are .png, 
                                        a png image of the histogram will be 
                                        written to the file. Otherwise, an ascii
                                        histogram will be written.
   quiet        flag    disabled        Suppress msgrmational messages
   reader       String  relos           If specified, the promoters in the
                                        file specified by the "promoters"
                                        option will be read by the specified
                                        "PromoterReader" (see 
                                        doc/promoter_readers.txt for detailed 
                                        msgrmation). Valid values are: relos,
                                        fasta, or the fully qualified name of a
                                        custom PromoterReader module.
   nbins        integer Use Scott's     Specify the number of bins to use in 
                        Rule            generating a histogram (does nothing if 
                                        -hist is not specified)
   noanalyze    flag    disabled        If specified, the generated promoters
                                        will be output without being analyzed
                                        to determine expression output.
EOF
}

my ($file,$outfile,$promoters,$help,$hist,$fasta,$reader,$nbins,$noanalyze,$quiet)=("rules.xml","","",0,"0",0,"relos",0,0,0);

GetOptions("rules=s"=>\$file,
           "output=s"=>\$outfile,
           "promoters=s"=>\$promoters,
           "help|?"=>\$help,
           "hist:s"=>\$hist,
           "fasta"=>\$fasta,
           "reader=s"=>\$reader,
           "nbins=i"=>\$nbins,
           "noanalyze"=>\$noanalyze,
           "quiet"=>\$quiet);

if ($help) {
  do_help();
  exit;
}
mute($quiet);
msg("Using rules file: $file\n");
if ($outfile eq "") {
  $output=*STDOUT{IO};
} else {
  open($output,">",$outfile) or die "Could not open $outfile for writing\n";
  msg("Outputting to $outfile\n");
}

$trans = relos::core::XMLTranslater->new();
$trans->file($file);
if ($noanalyze) {
    #force mute here so that we hide the info message about assuming noanalyze
    #which will be generated by xmltranslator if there are no "rules" blocks defined.
    #since the user explicitly said "noanalyze", we're not assuming noanalyze anymore... :)
    mute(1);
}
my relos::core::Simulation $sim = $trans->parse;
if($noanalyze) {
    #reset...
    mute($quiet);
}
$sim->dofasta($fasta);
$sim->histogram($hist eq ""?"1":$hist);
$sim->nhistbins($nbins);
$noanalyze=$sim->noanalyze;
if ($promoters eq "") {
  $sim->run($output);
} else {
  read_promoters($sim, $promoters, $reader);
  $sim->addnoise(1);
  #we don't have to norm_eldists b/c we're not generating promoters.
  #also, the check for noanalyze is a little silly because it makes no sense to provide a bunch of promoters that you then 
  #turn right around and output. 
  if ($noanalyze) {
    print $output $sim->results_output(0);
  } else {
    print $output ($sim->parse_promoters());
  }
}

sub read_promoters {
  my ($sim, $promoters, $reader) = @_;
  my $file;
  open($file,"<",$promoters) or die "Failed to open $promoters for reading promoters\n";
  msg "Using promoters from $promoters for analysis\n";
  if ($reader eq "fasta") {
    $reader="relos::readers::FastaReader";
  } elsif($reader eq "relos") {
    $reader="relos::readers::RelosReader";
  }
  msg("Attempting to read promoters using: $reader\n");
  eval "require $reader";
  my $preader = ${reader}->new();
  $preader->read_promoters($sim,$file);
} 
