# Supplementary material for: A cis-regulatory logic simulator
Source: BMC Bioinformatics. 2007 Jul 27;8:272. doi: 10.1186/1471-2105-8-272 (PMC2375358; doi:10.1186/1471-2105-8-272)
Supplement: Additional file 5 — Relos Source Code. A compressed archive (zip) containing the perl source for running Relos, the xml document-type definitions (DTD) which define simulation files, example simulation files, the README, and the source license (GPL). [file 1471-2105-8-272-S5.zip › relos/bin/trelos.pl]

#!/usr/bin/perl -w
use FindBin;
use lib File::Spec->catfile("$FindBin::Bin",File::Spec->updir(),"lib");
use relos::core::XMLTranslater;
use relos::core::Simulation;
use Getopt::Long;

my $file="test.xml";
my $outfile="";
my $tolerance="0.000000001";
GetOptions("rules=s",\$file,"output=s",\$outfile,"tolerance=f",\$tolerance);
print("Using rules file: $file\n");
if ($outfile eq "") {
  $output=STDOUT;
} else {
  open($output,">",$outfile) or die "Could not open $outfile for writing\n";
  print("Outputting to $outfile\n");
}

$trans = relos::core::XMLTranslater->new();
$trans->file($file);
my relos::core::Simulation $sim = $trans->parse_test;
@output = $sim->parse_promoters;
foreach $line (@output) {
  print $output ("Result: $line");
  @rslt = split(/\t/, $line);
  $prom = findPromoter($rslt[0], $sim);
  unless (equals($prom->aexp,$rslt[1])) {
    print $output ("ASSERTION FAILED: expected ".$prom->aexp." units of expression; got $rslt[1] units. Promoter: $prom\n");
  }
}

sub equals {
  my ($asserted,$actual) = @_;
  return (abs($asserted-$actual) <=$tolerance);
}

sub findPromoter {
  my ($string, $sim) = @_;
  foreach $prom (@{$sim->promoters}) {
    if ("$prom" eq $string) {
      return $prom;
    }
  }
  die "$string not found among $sim promoters!\n";
}
