# Supplementary material for: A cis-regulatory logic simulator
Source: BMC Bioinformatics. 2007 Jul 27;8:272. doi: 10.1186/1471-2105-8-272 (PMC2375358; doi:10.1186/1471-2105-8-272)
Supplement: Additional file 5 — Relos Source Code. A compressed archive (zip) containing the perl source for running Relos, the xml document-type definitions (DTD) which define simulation files, example simulation files, the README, and the source license (GPL). [file 1471-2105-8-272-S5.zip › relos/doc/promoter_readers.txt]

I) Overview
II) Implementing
III) Using

I) OVERVIEW

Promoter readers let you read in arbitrary promoter files.
Hence, if you have a set of promoters generated by some process other than 
Relos, described in some format other than, eg, fasta or relos format, you can 
write your own reader and use that instead.  


II) IMPLEMENTING

Implementing a reader is straightforward.
Write an object with a "new" constructor, and a single method:
read_promoters($$$), where the three parameters are:
    "self": the PromoterReader object
    "sim":  The simulation object to which to add the promoters
    "file": The file to read the promoters from (this is a file handle; relos 
            will handle opening and closing it for you)

read_promoters should NOT return anything, but MUST handle the following:
  1) It must add every promoter it reads to the $sim->promoters array.
  2) You must set the $sim->templamte_promoter->numelements to be the number of 
     elements in the promoter with the largest number of elements read.

For each promoter, relos expects that the PromoterReader will either:
  1) Set the pseq, pseq_fasta, and pstring values of the promoter and
  2) Add a set of PromoterElements to the pelements array

III) USING
Using a reader is also straightforward. Just pass the module name as the
argument to the "reader" option for relos:

   relos.pl --reader my::custom::Reader ...

For convenience, relos allows a user to use relos in place of 
relos::readers::RelosReader and fasta in place of relos::reader::FastaReader.
As in:

  relos.pl --reader relos ...
    (Uses the relos-provided relos::readers::RelosReader; the default)
  relos.pl --reader fasta ...
    (Uses the relos-provided relos::readers::FastaReader)

To use any other module, the fully qualified package name must be specified.
