# Supplementary material for: A cis-regulatory logic simulator
Source: BMC Bioinformatics. 2007 Jul 27;8:272. doi: 10.1186/1471-2105-8-272 (PMC2375358; doi:10.1186/1471-2105-8-272)
Supplement: Additional file 5 — Relos Source Code. A compressed archive (zip) containing the perl source for running Relos, the xml document-type definitions (DTD) which define simulation files, example simulation files, the README, and the source license (GPL). [file 1471-2105-8-272-S5.zip › relos/doc/analyzer_interface.txt]

The simulator defines a default promoter/rule analyzer.  This analyzer will 
handle your rules, determine the number of times a given rule "matches" a given 
promoter, and then calculate the expression based on the output and the # of 
matches. It may be desireable to define an alternate analyzer for 
certain rules. That is, there are certain classes of "rules" for which the 
declarative xml-based rules are too limited to adequately express behavior (for 
instance, certain allosteric rules wherein the expression depends not only on 
the elements in the promoter but also on the concentration of some small 
molecule). Therefore, the spec allows a grouping of rules to define a custom 
analyzer for the entire set of rules contained in that grouping. Furthermore, 
each rule allows a parser to be specified for that rule only. Therefore, it is 
possible to do something like:

<rules>
  <rule name="a">
   ...
  </rule>
  <rule name="b">
   ...
  </rule>
  <rule name="c">
    <analyzer module="MyAnalyzer">
      <argument name="foo" value="bar"/>
    </analyzer>
  </rule>
   ...
</rules>

Where the "analyzer" line placed above the '<rule name="a">' line, "MyAnalyzer" 
would be used for rules rules a, b, and c. As it stands, the default analyzer 
will be used for rules a and b, while MyAnalyzer will be used for rule C. The 
value contained by the analyzer tag is taken to be the package name containing 
the analyzer to be used. (eg: edu::wustl::cohenlab::allostericanalyzer). The 
analyzer is expected to implement the interface described hereafter in this 
document.

The analyzer is expected to be an object with the following methods:

new   -- empty argument constructor to instaniate the object; a reference
         to the object should be returned.

analyze -- The key function. Called as:
             $analyzer->analyze($rule,$promoter,$simulation, $parent);
           The rule is the current rule and is an instance of "Rule";
           $promoter is an instance of Promoter; $simulation is an instance
           of Simulation; $parent is an Analyzer object (defined in Analyzer.pm)
           and is provided to make it easier for custom analyzers to tie into
           the "rules" logic if desired.  Calling the "num_matches" element of
           the parent will handle parsing the number of times the current
           promoter matches the given rule, though this is not necessary.
           See Rule.pm, Simulation.pm, Promoter.pm, and Analyzer.pm for 
           available methods and properties.
           analyze should return either a numeric scalar or a list containing 
           two elements: numeric scalar and a "boolean" value.  If an analyzer
           returns only a numeric scalar, the rule MUST define an output, and
           the scalar is interpreted as the number of "matches" to the rule.
           In this context, a returned value of <=0 is taken to mean "no match"
           (Relos will set the value of the returned scalar to 0 if it is less 
           than 0 in this context).  If the analyzer returns a list, the first 
           value in the list is taken to be the "output" for the analyzer
           and the second value is assumed to be a boolean value where true
           means the analyzer "matched" or "operated" on the promoter, and
           false means that no change to the promoter state has (or should) 
           occurr as a result of the analyzer examining the promoter.


Handling of analyzer arguments:
  The analyzer attribute allows for any number of "argument" children.  These
  arguments are used to "bootstrap" the analyzer. Each name is assumed to be
  the name of a method and the value will be passed to that method.  In the case
  of the above xml, the simulator will attempt to call:
    $analyzer->foo("bar").

A skeleton analyzer follows. This analyzer uses the "Class:Struct" package which
handles creation of the a constructor named "new". Using Class::Struct, the only
method left for the developer to implement is "analyze".

package MyAnalyzer;

#useful package for creating constructors and property accessors.
use Class::Struct;

#defines the "structure" or "record" that defines an object
#add the "foo" property.
struct MyAnalyzer => {
  foo=>'$',
};

#get the arguments; called as an object method, so 
#the first argument is a reference to a MyAnalyzer object.
sub analyze {
  my ($self,$rule,$promoter,$sim) = @_;
  my $expression_value=0;
  if ($self->foo eq "something") {
     #do some stuff
  }
  #your code for determining expression based on the rule, arguments, and 
  #promoter goes here.
  #note that the "1" in the following list is specifying that
  #we successfully matched the promoter and that the expression_value should
  #be used to affect promoter expression.
  return ($expression_value,1);
}

1;

END
