# Supplementary material for: A cis-regulatory logic simulator
Source: BMC Bioinformatics. 2007 Jul 27;8:272. doi: 10.1186/1471-2105-8-272 (PMC2375358; doi:10.1186/1471-2105-8-272)
Supplement: Additional file 7 — Sample Ruleset for Biological Comparison. Ruleset used in one of the 255 "microarray" simulations. [file 1471-2105-8-272-S7.xml]

<?xml version="1.0" encoding="utf-8"?> 
<!DOCTYPE simulation SYSTEM "expression_rules.dtd"> 
<simulation noise="0.4" sigmoid="false" numpromoters="1000">


  <cis-element name="Gcr1" distribution="0.00176"/>
  <cis-element name="INO4" distribution="0.00179"/>
  <cis-element name="MCM1" distribution="0.00217"/>
  <cis-element name="M62"  distribution="0.00165"/>
  <cis-element name="M66"  distribution="0.00265"/>
  <cis-element name="M75"  distribution="0.00413"/>
  <cis-element name="M198" distribution="0.00627"/>
  <cis-element name="M210" distribution="0.00479"/>
  <cis-element name="M330" distribution="0.00303"/>
  <cis-element name="M480" distribution="0.00083"/>
  <cis-element name="M556" distribution="0.00158"/>
  <cis-element name="M579" distribution="0.00234"/>
  <cis-element name="M630" distribution="0.00407"/>
  <cis-element name="Spacer" distribution="0.96294"/>

  <promoter numelements="114" randnumels="true"/>

  <rules>

      <rule name="spacer" elements="Spacer">
        <analyzer module="relos::analyzers::Regex">
          <argument name="regex" value="^(Spacer)+$"/>
        </analyzer>
        <output>0</output> 
        <precludes />
      </rule>

      <rule name="rule0a" elements="M198 M210">
          <analyzer module="relos::analyzers::Binary"/>
          <output>-0.356087</output>
          <condition elements="M198">
              <context element="M210"/>
          </condition>
          <precludes />
      </rule>

      <rule name="rule1a" elements="M198 M579">
          <analyzer module="relos::analyzers::Binary"/>
          <output>-0.03039474</output>
          <condition elements="M198">
              <context element="M579"/>
          </condition>
          <precludes />
      </rule>

      <rule name="rule0b" elements="M198">
          <analyzer module="relos::analyzers::Binary"/>
          <output>-0.356087</output>
          <precludes />
      </rule>

      <rule name="rule3a" elements="M556 MCM1">
          <analyzer module="relos::analyzers::Binary"/>
          <output>-0.3183333</output>
          <condition elements="M556">
              <context element="MCM1"/>
          </condition>
          <precludes />
      </rule>

      <rule name="rule1b" elements="M556">
          <analyzer module="relos::analyzers::Binary"/>
          <output>-0.03039474</output>
          <precludes />
      </rule>

      <rule name="rule2" elements="M480">
          <analyzer module="relos::analyzers::Binary"/>
          <output>0.04793103</output>
          <precludes />
      </rule>

      <rule name="rule4" elements="Gcr1">
          <analyzer module="relos::analyzers::Binary"/>
          <output>0.3321429</output>
          <condition elements="Gcr1" intramultiuseok="false">
              <context element="Gcr1" intramultiuseok="false"/>
          </condition>
          <precludes/>
      </rule>

      <rule name="rule1c" elements="M66 M75">
          <analyzer module="relos::analyzers::Binary"/>
          <output>-0.03039474</output>
          <precludes/>
      </rule>

      <rule name="rule0c" elements="INO4">
          <analyzer module="relos::analyzers::Binary"/>
          <output>-0.356087</output>
          <precludes/>
      </rule>

      <rule name="rule1d" elements="M62 M330">
          <analyzer module="relos::analyzers::Binary"/>
          <output>-0.03039474</output>
          <precludes/>
      </rule>

      <rule name="rule0d" elements="M630">
          <analyzer module="relos::analyzers::Binary"/>
          <output>-0.356087</output>
          <precludes/>
      </rule>


      <!-- everything else... -->
      <rule name="rule1e" elements="M630">
          <analyzer module="relos::analyzers::Regex">
              <argument name="regex" value="^.*$"/>
          </analyzer>
          <output>-0.03039474</output>
      </rule>
  </rules>
</simulation>
