# Supplementary material for: A cis-regulatory logic simulator
Source: BMC Bioinformatics. 2007 Jul 27;8:272. doi: 10.1186/1471-2105-8-272 (PMC2375358; doi:10.1186/1471-2105-8-272)
Supplement: Additional file 8 — Ruleset Used for Promoter Generation. The ruleset used to generate the 1000 promoters used in testing the biological relevance of Relos-generated promoters. [file 1471-2105-8-272-S8.xml]

<?xml version="1.0" encoding="utf-8"?> 
<!DOCTYPE simulation SYSTEM "expression_rules.dtd"> 
<simulation noise="0.0" sigmoid="false" numpromoters="1000">


  <cis-element name="Gcr1" distribution="0.00176"/>
  <cis-element name="INO4" distribution="0.00179"/>
  <cis-element name="MCM1" distribution="0.00217"/>
  <cis-element name="M62"  distribution="0.00165"/>
  <cis-element name="M66"  distribution="0.00265"/>
  <cis-element name="M75"  distribution="0.00413"/>
  <cis-element name="M198" distribution="0.00627"/>
  <cis-element name="M210" distribution="0.00479"/>
  <cis-element name="M330" distribution="0.00303"/>
  <cis-element name="M480" distribution="0.00083"/>
  <cis-element name="M556" distribution="0.00158"/>
  <cis-element name="M579" distribution="0.00234"/>
  <cis-element name="M630" distribution="0.00407"/>
  <cis-element name="Spacer" distribution="0.96294"/>

  <promoter numelements="114" randnumels="true"/>

</simulation>
